# Supplementary material for: Early transcriptional response to aminoglycoside antibiotic suggests alternate pathways leading to apoptosis in sensory hair cells in the mouse inner ear
Source: Front Cell Neurosci. 2015 May 21;9:190. doi: 10.3389/fncel.2015.00190 (PMC4439550; doi:10.3389/fncel.2015.00190)
Supplement: Table S1 — Gentamicin-induced differential gene expression in hair cells and in the non-hair cell population. [file Table1.XLS]

## Sheet: Diifferential gene expression
Chromosome	Start	Stop	Gene Symbol	Best Model Type	Contrast 1	p-value	Ratio	Fold-Change	Contrast 2	p-value	Ratio	Fold-Change	Total reads	Total reads, normalized	HC Control 1 reads, normalized	HC Control 2 reads, normalized	HC Control 3 reads, normalized	HC Gentamicin 1 reads, normalized	HC Gentamicin 2 reads, normalized	HC Gentamicin 3 reads, normalized	NHC Control 1 reads, normalized	NHC Control 2 reads, normalized	NHC Control 3 reads, normalized	NHC Gentamicin 1 reads, normalized	NHC Gentamicin 2 reads, normalized	NHC Gentamicin 3 reads, normalized
7	45567795	45575177	0610005C13Rik	Lognormal linear model	HC, gentamicin vs HC, control	0.727393	0.979741	-1.02068	NHC, gentamicin vs NHC, control	?	1.00815	1.00815	245	21.4985	2.21593	2.41123	2.10594	2.36053	2.12976	2.1049	1.24798	1.47534	1.34751	1.34774	1.2947	1.4569
15	32240568	32244663	0610007N19Rik	Lognormal linear model	HC, gentamicin vs HC, control	0.0143346	0.564474	-1.77156	NHC, gentamicin vs NHC, control	0.457385	0.884647	-1.13039	5435	223.357	5.47289	7.54296	6.11497	4.00966	2.96663	3.78007	44.686	29.0845	29.2255	35.8128	30.359	24.3017
12	85815455	85824546	0610007P14Rik	Lognormal linear model	HC, gentamicin vs HC, control	0.144281	0.851465	-1.17445	NHC, gentamicin vs NHC, control	0.0168923	1.32026	1.32026	10238	414.848	29.6178	26.231	28.7867	26.5615	22.2145	23.4901	39.3544	34.749	36.639	45.7427	58.3919	43.0695
2	163493804	163541722	0610008F07Rik	?	HC, gentamicin vs HC, control	?	?	?	NHC, gentamicin vs NHC, control	?	?	?	22	12.4229	1.13028	1	1.13824	1.04123	1.04184	1.07128	1	1	1	1	1	1
12	80686375	80692467	0610009B14Rik	?	HC, gentamicin vs HC, control	?	?	?	NHC, gentamicin vs NHC, control	?	?	?	74	14.4148	1.13028	1.08553	1.04608	1.08246	1	1.07128	1.28931	1.27728	1.73363	1.27047	1.14735	1.28117
11	51685385	51688635	0610009B22Rik	Lognormal linear model	HC, gentamicin vs HC, control	0.678666	1.03792	1.03792	NHC, gentamicin vs NHC, control	0.367792	1.08641	1.08641	4942.82	209.285	17.9313	16.6336	19.7952	20.5181	19.6485	16.376	15.2428	14.4491	17.4581	17.6518	18.5443	15.0364
12	4817608	4827660	0610009D07Rik	Poisson	HC, gentamicin vs HC, control	0.605723	0.941705	-1.0619	NHC, gentamicin vs NHC, control	0.115385	1.20585	1.20585	12263.9	497.929	41.6235	37.2361	37.5421	38.5791	32.9681	38.4241	48.1991	35.2243	39.8824	50.2247	53.5283	44.497
11	120348678	120351191	0610009L18Rik	Lognormal linear model	HC, gentamicin vs HC, control	0.101422	0.791025	-1.26418	NHC, gentamicin vs NHC, control	0.95869	0.993251	-1.00679	1002	51.9359	5.21234	5.49027	6.11497	4.00966	4.80772	4.49291	3.14917	3.13902	4.70676	3.58874	3.02603	4.19827
18	38250249	38262630	0610009O20Rik	Lognormal linear model	HC, gentamicin vs HC, control	0.88278	1.00572	1.00572	NHC, gentamicin vs NHC, control	0.20869	1.05261	1.05261	17408.4	704.907	59.8033	63.2855	55.9123	56.4131	62.5685	60.9871	56.4653	57.1784	54.8706	57.035	61.0782	59.3104
2	175192005	176636320	0610010B08Rik	Lognormal linear model	HC, gentamicin vs HC, control	0.0741404	1.20209	1.20209	NHC, gentamicin vs NHC, control	0.757811	0.973429	-1.0273	11903.8	482.924	30.83	30.9379	29.2419	37.3778	39.4229	32.9844	52.1919	48.0983	42.588	49.3232	49.4231	40.5051
11	23573776	23633632	0610010F05Rik	Lognormal linear model	HC, gentamicin vs HC, control	0.0289148	1.26553	1.26553	NHC, gentamicin vs NHC, control	0.562747	0.949686	-1.05298	8981	366.032	22.192	19.9447	25.3307	28.6642	28.4491	27.8384	32.7002	38.4329	38.2993	35.3878	30.4327	38.36
11	70235204	70237915	0610010K14Rik	Lognormal linear model	HC, gentamicin vs HC, control	0.0045663	1.36193	1.36193	NHC, gentamicin vs NHC, control	0.00974718	1.30075	1.30075	7970.99	322.4	14.3752	13.8721	13.1653	18.6457	19.6202	18.1081	35.7173	30.7878	30.8085	41.5697	49.5143	36.216
17	25875500	25877164	0610011F06Rik	Lognormal linear model	HC, gentamicin vs HC, control	0.138887	0.903058	-1.10735	NHC, gentamicin vs NHC, control	0.47828	1.04724	1.04724	6638	276.609	25.0147	26.0172	24.2247	22.9334	21.2939	23.7752	21.8304	19.3797	23.9742	24.6464	22.6969	20.8222
16	31947051	31948522	0610012G03Rik	Lognormal linear model	HC, gentamicin vs HC, control	0.0383852	0.743368	-1.34523	NHC, gentamicin vs NHC, control	0.951059	1.00667	1.00667	8774.2	357.537	24.1524	21.5714	20.017	16.5395	16.0435	16.1648	49.2928	35.9651	36.2664	42.878	43.6854	34.9604
2	105224342	105379861	0610012H03Rik	Lognormal linear model	HC, gentamicin vs HC, control	0.000689259	2.19024	2.19024	NHC, gentamicin vs NHC, control	?	0.9883	-1.01184	243	21.3249	1.43426	1.68423	1.18432	3.72106	3.59427	2.24747	1.12399	1.31689	1.3089	1.38638	1.14735	1.17573
6	72347317	72353161	0610030E20Rik	Poisson	HC, gentamicin vs HC, control	0.674057	0.952284	-1.05011	NHC, gentamicin vs NHC, control	0.850426	0.977366	-1.02316	13434.7	549.271	48.577	48.2557	51.5184	44.557	47.5252	48.824	50.2653	44.1923	36.9704	43.273	49.1611	36.1519
3	88325023	88328632	0610031J06Rik	Poisson	HC, gentamicin vs HC, control	0.112185	0.854784	-1.16989	NHC, gentamicin vs NHC, control	0.679077	0.96941	-1.03156	32087	1280.83	91.3264	86.1441	99.4286	86.0127	67.0284	83.333	127.677	119.993	141.703	123.289	120.131	134.765
3	138210717	138239664	0610031O16Rik	?	HC, gentamicin vs HC, control	?	?	?	NHC, gentamicin vs NHC, control	?	?	?	15	12.1192	1	1.04276	1	1	1	1	1	1.03961	1	1	1.03684	1
4	107889899	107897803	0610037L13Rik	Lognormal linear model	HC, gentamicin vs HC, control	0.0201483	1.22145	1.22145	NHC, gentamicin vs NHC, control	0.0460601	1.17622	1.17622	8875	362.415	24.537	23.1948	24.5012	28.9528	30.9597	28.373	32.7829	30.5502	29.1482	35.1559	42.331	31.9283
8	77517056	77518579	0610038B21Rik	Lognormal linear model	HC, gentamicin vs HC, control	?	0.910415	-1.0984	NHC, gentamicin vs NHC, control	0.0385422	1.12521	1.12521	135.792	16.8442	1.23077	1.32077	1.23694	1.21573	1.08519	1.15008	1.53849	1.49758	1.47701	1.84853	1.70439	1.53875
17	29578816	29596306	0610038L08Rik	?	HC, gentamicin vs HC, control	?	?	?	NHC, gentamicin vs NHC, control	?	?	?	31.0198	12.745	1.09481	1	1	1.08721	1	1.03774	1.08587	1.12404	1.08122	1.0421	1.15487	1.03711
2	163644850	163645801	0610039K10Rik	?	HC, gentamicin vs HC, control	?	?	?	NHC, gentamicin vs NHC, control	?	?	?	91.9928	15.164	1.20045	1.20043	1.05097	1.3244	1.41897	1.08063	1.3221	1.31107	1.26347	1.39713	1.16729	1.42706
5	143329308	143332705	0610040B10Rik	Lognormal linear model	HC, gentamicin vs HC, control	0.937274	0.99375	-1.00629	NHC, gentamicin vs NHC, control	0.0604169	1.18374	1.18374	207	19.718	1.34741	1.5987	1.64513	1.5772	1.66949	1.32078	1.74394	1.63378	1.46335	1.85003	1.88409	1.98408
6	108577039	108660935	0610040F04Rik	?	HC, gentamicin vs HC, control	?	?	?	NHC, gentamicin vs NHC, control	?	?	?	45.2654	13.3395	1.09171	1.18002	1.09977	1.16743	1.04184	1.03564	1.21697	1.08267	1.1621	1.04114	1.11301	1.10721
5	63812495	63899620	0610040J01Rik	Lognormal linear model	HC, gentamicin vs HC, control	0.322658	0.838661	-1.19238	NHC, gentamicin vs NHC, control	?	1.03624	1.03624	994	49.8898	2.04223	2.15464	1.87554	2.15439	1.37659	1.64156	4.76105	6.18911	8.14324	7.02752	5.16257	7.36139
4	101353783	101399186	0610043K17Rik	?	HC, gentamicin vs HC, control	?	?	?	NHC, gentamicin vs NHC, control	?	?	?	65	14.094	1.08685	1.04276	1.04608	1.12368	1.16737	1.03564	1.4133	1.3565	1.19306	1.27047	1.14735	1.21087
11	83746940	83752647	1100001G20Rik	?	HC, gentamicin vs HC, control	?	?	?	NHC, gentamicin vs NHC, control	?	?	?	22	12.3852	1	1	1	1	1	1.03564	1.04133	1.03961	1	1.23183	1.03684	1
17	78916499	78921049	1110001A16Rik	Lognormal linear model	HC, gentamicin vs HC, control	0.596972	0.944236	-1.05906	NHC, gentamicin vs NHC, control	0.672727	1.04684	1.04684	4084.38	175.223	15.847	15.3524	15.1757	16.648	15.9145	11.6848	15.2907	12.0767	14.0065	15.8708	14.0821	13.2735
6	38534861	38539450	1110001J03Rik	Lognormal linear model	HC, gentamicin vs HC, control	0.19226	0.882282	-1.13342	NHC, gentamicin vs NHC, control	0.345236	0.915718	-1.09204	3437	148.018	9.6418	11.3062	10.4005	10.3176	9.32678	8.09275	16.7055	15.1017	14.5142	15.8756	14.6296	12.1061
12	3403883	3426748	1110002L01Rik	Lognormal linear model	HC, gentamicin vs HC, control	0.163027	1.20819	1.20819	NHC, gentamicin vs NHC, control	0.483628	0.901185	-1.10965	5388.64	230.581	28.2099	22.7921	23.6121	32.5159	32.6391	25.1439	11.7444	11.6309	11.0009	12.8833	8.63684	9.77213
16	90925811	90934850	1110004E09Rik	Lognormal linear model	HC, gentamicin vs HC, control	0.156034	1.0978	1.0978	NHC, gentamicin vs NHC, control	0.278622	1.07272	1.07272	11468	474.128	53.6759	46.2448	48.8319	57.7713	53.5549	51.8255	28.0713	23.3013	26.986	28.4329	26.4911	28.9409
7	116093380	116105211	1110004F10Rik	Lognormal linear model	HC, gentamicin vs HC, control	0.000510729	1.27758	1.27758	NHC, gentamicin vs NHC, control	0.017929	1.14009	1.14009	30479	1225.6	100.185	90.506	97.9541	127.365	124.521	116.801	92.7116	84.1445	88.6495	102.502	105.212	95.0502
5	115631049	115631817	1110006O24Rik	Lognormal linear model	HC, gentamicin vs HC, control	0.177191	0.82901	-1.20626	NHC, gentamicin vs NHC, control	0.166911	1.21248	1.21248	636	36.9646	3.69242	3.6514	3.48836	2.81404	2.96663	3.2098	2.69454	1.87145	3.27812	2.9319	3.46807	2.89787
13	49202951	49216027	1110007C09Rik	Lognormal linear model	HC, gentamicin vs HC, control	0.311747	0.931269	-1.0738	NHC, gentamicin vs NHC, control	0.0187484	0.814499	-1.22775	14399	594.262	68.1368	63.0512	65.4671	63.7907	61.6725	57.5638	39.0651	39.1459	39.728	34.3832	27.4121	34.8454
2	156863122	156873563	1110008F13Rik	Lognormal linear model	HC, gentamicin vs HC, control	0.959204	0.997216	-1.00279	NHC, gentamicin vs NHC, control	0.389589	1.05157	1.05157	23920.1	975.445	102.986	95.5603	104.112	113.205	96.2038	93.3146	60.9406	57.5654	61.8324	64.2866	62.2361	63.2014
5	120609060	120612590	1110008J03Rik	Lognormal linear model	HC, gentamicin vs HC, control	0.013242	1.13514	1.13514	NHC, gentamicin vs NHC, control	0.981805	1.00094	1.00094	3751	161.018	12.6816	13.0168	13.6722	14.8115	14.4734	15.3993	13.4818	13.3192	11.6956	12.7073	13.2667	12.4927
12	55302637	55382492	1110008L16Rik	Lognormal linear model	HC, gentamicin vs HC, control	0.0288133	1.16044	1.16044	NHC, gentamicin vs NHC, control	0.753188	1.01837	1.01837	3695.42	158.345	12.4693	12.4179	11.2971	13.5964	14.3214	14.0384	13.3704	12.1009	14.2569	13.5026	14.6998	12.2738
2	32379101	32381916	1110008P14Rik	Poisson	HC, gentamicin vs HC, control	0.342506	0.894365	-1.11811	NHC, gentamicin vs NHC, control	0.514109	1.10083	1.10083	9401	392.089	49.6373	46.9718	42.5188	41.5274	42.2155	40.7052	18.276	18.9836	24.4376	24.6464	18.5712	23.5988
X	70385913	70389417	1110012L19Rik	Lognormal linear model	HC, gentamicin vs HC, control	0.653458	1.03377	1.03377	NHC, gentamicin vs NHC, control	0.256699	1.09161	1.09161	6806	286.787	31.6154	32.0898	29.3397	33.2405	33.9724	29.1215	17.6561	13.7549	15.2479	17.8461	17.2819	15.6207
3	4798708	4814912	1110015O18Rik	?	HC, gentamicin vs HC, control	?	?	?	NHC, gentamicin vs NHC, control	?	?	?	14	12.0755	1	1	1	1	1	1	1	1	1	1.03864	1.03684	1
4	41505009	41517334	1110017D15Rik	Lognormal linear model	HC, gentamicin vs HC, control	0.229623	0.836298	-1.19575	NHC, gentamicin vs NHC, control	0.0832878	0.760067	-1.31567	2194	102.964	20.0207	15.0267	15.5615	17.615	11.7537	13.2252	1.53729	2.30718	1.73363	1.46366	1.36837	1.35146
12	84918149	84970887	1110018G07Rik	Lognormal linear model	HC, gentamicin vs HC, control	7.28241e-05	0.656419	-1.52342	NHC, gentamicin vs NHC, control	0.147337	1.09322	1.09322	22746.6	918.569	88.4603	85.8447	88.9222	54.6454	53.5226	65.0486	73.4105	76.506	80.4251	84.0716	81.3781	86.334
6	13871569	13896422	1110019D14Rik	Lognormal linear model	HC, gentamicin vs HC, control	0.514158	0.943304	-1.0601	NHC, gentamicin vs NHC, control	0.486414	0.939513	-1.06438	804	43.7085	3.8227	3.73693	3.90309	3.96844	3.59427	3.28109	3.85178	3.02019	4.20481	3.27964	3.72593	3.31962
17	84917182	84957711	1110020A21Rik	Lognormal linear model	HC, gentamicin vs HC, control	0.0472713	1.27806	1.27806	NHC, gentamicin vs NHC, control	0.448243	0.91986	-1.08712	444	29.5777	3.25816	2.45399	2.93539	3.76229	4.0127	3.24544	1.61995	1.6734	1.84947	1.73412	1.2947	1.73806
16	89063410	89064003	1110025L11Rik	?	HC, gentamicin vs HC, control	?	?	?	NHC, gentamicin vs NHC, control	?	?	?	12	12	1	1	1	1	1	1	1	1	1	1	1	1
11	87699524	87705328	1110028F11Rik	?	HC, gentamicin vs HC, control	?	?	?	NHC, gentamicin vs NHC, control	?	?	?	43	13.201	1	1	1	1.08246	1.04184	1.03564	1.28931	1.07922	1.07722	1.3091	1.11051	1.17573
8	106587143	106594821	1110028F18Rik	?	HC, gentamicin vs HC, control	?	?	?	NHC, gentamicin vs NHC, control	?	?	?	41	13.2098	1.39084	1.04276	1.18432	1.08246	1.20922	1.10693	1.08266	1	1.03861	1	1.03684	1.03515
9	50762828	50768153	1110032A03Rik	Lognormal linear model	HC, gentamicin vs HC, control	0.257368	1.08601	1.08601	NHC, gentamicin vs NHC, control	0.197507	1.10038	1.10038	7115.92	301.494	39.1993	34.8308	35.423	43.7301	39.4145	35.9393	12.0566	10.353	12.3569	13.5849	12.7017	11.9042
3	68869586	68872164	1110032F04Rik	Lognormal linear model	HC, gentamicin vs HC, control	0.128736	1.1761	1.1761	NHC, gentamicin vs NHC, control	0.212851	1.144	1.144	7900.03	333.11	46.7277	38.4189	45.6999	44.5783	47.2785	63.3022	6.70356	7.37745	7.91157	8.10938	8.55156	8.45091
2	132690283	132751056	1110034G24Rik	Lognormal linear model	HC, gentamicin vs HC, control	0.237019	0.899678	-1.11151	NHC, gentamicin vs NHC, control	0.864374	0.985518	-1.0147	1841	84.8151	6.51512	5.74686	7.22091	6.02985	6.27223	5.20575	8.48076	8.2489	7.33239	8.41848	8.40421	6.93964
11	95700106	95712755	1110035M17Rik	Lognormal linear model	HC, gentamicin vs HC, control	?	0.908863	-1.10028	NHC, gentamicin vs NHC, control	?	0.884374	-1.13074	166	18.0325	1.04343	1.21382	1.27648	1.04123	1.12553	1.03564	2.23991	2.0299	1.73363	1.8114	1.88409	1.59748
9	64049829	64054101	1110036E04Rik	?	HC, gentamicin vs HC, control	?	?	?	NHC, gentamicin vs NHC, control	?	?	?	14	12.0799	1	1	1	1	1	1	1.04133	1	1.03861	1	1	1
4	11485958	11551144	1110037F02Rik	Poisson	HC, gentamicin vs HC, control	0.331341	1.07709	1.07709	NHC, gentamicin vs NHC, control	0.279172	1.09064	1.09064	29158.1	1173	105.092	95.2956	98.0923	100.072	104.436	117.407	91.9264	84.0684	88.0703	96.0107	105.285	87.2478
17	34950236	34952472	1110038B12Rik	Lognormal linear model	HC, gentamicin vs HC, control	0.000180305	2.18228	2.18228	NHC, gentamicin vs NHC, control	0.047028	0.778475	-1.28456	9317	378.928	14.7227	17.0794	15.6076	36.9097	34.9346	31.9373	49.563	42.315	36.1371	38.4403	29.88	31.4009
15	76948544	76950732	1110038F14Rik	Lognormal linear model	HC, gentamicin vs HC, control	0.395204	1.08741	1.08741	NHC, gentamicin vs NHC, control	0.110593	1.18315	1.18315	8977	368.228	31.6589	30.422	27.0817	29.901	32.8008	34.147	31.9976	26.5494	24.8623	31.2149	37.2107	30.3819
13	33936032	33960182	1110046J04Rik	Lognormal linear model	HC, gentamicin vs HC, control	0.701319	0.95361	-1.04865	NHC, gentamicin vs NHC, control	0.0560271	0.765792	-1.30584	1006.22	52.5583	5.14133	5.75128	6.17421	6.44969	5.44584	4.50749	3.77865	3.77332	3.21565	3.25121	2.23168	2.83793
2	91277828	91444643	1110051M20Rik	Lognormal linear model	HC, gentamicin vs HC, control	0.701025	0.962301	-1.03918	NHC, gentamicin vs NHC, control	0.892406	0.986203	-1.01399	10961	450.413	41.3863	41.4552	39.9844	39.837	38.4914	39.5646	40.9663	32.9665	31.5422	35.3491	39.0157	29.8547
16	24392556	24393656	1110054M08Rik	Lognormal linear model	HC, gentamicin vs HC, control	0.643868	0.930528	-1.07466	NHC, gentamicin vs NHC, control	0.462472	1.12195	1.12195	1240.75	59.5887	2.28219	2.83658	2.38004	3.04054	1.60447	2.53978	7.0787	6.47407	7.61855	7.90287	8.41133	7.41954
12	8208107	8285760	1110057K04Rik	Lognormal linear model	HC, gentamicin vs HC, control	0.0308292	0.865343	-1.15561	NHC, gentamicin vs NHC, control	0.127393	1.09842	1.09842	9423	384.979	26.7322	27.8617	30.7764	25.1375	24.8453	23.784	38.7707	32.3377	36.6107	42.0118	37.612	38.4992
1	23995939	24005641	1110058L19Rik	Lognormal linear model	HC, gentamicin vs HC, control	0.395469	0.91213	-1.09633	NHC, gentamicin vs NHC, control	0.905729	1.01263	1.01263	4104	175.817	16.3294	14.1715	17.1744	16.0483	13.1763	14.2588	15.8375	11.3386	15.0548	15.1801	14.2981	12.9496
19	21597313	21652792	1110059E24Rik	Lognormal linear model	HC, gentamicin vs HC, control	0.106098	0.835208	-1.19731	NHC, gentamicin vs NHC, control	0.977986	0.997298	-1.00271	6597	272.519	17.7191	16.609	19.248	16.9141	13.9714	13.9737	33.9815	27.9754	25.4029	30.4035	30.5432	25.7778
9	122945089	122951001	1110059G10Rik	Lognormal linear model	HC, gentamicin vs HC, control	0.00351594	1.50298	1.50298	NHC, gentamicin vs NHC, control	0.716396	0.963257	-1.03814	3583.28	153.641	9.90236	7.79955	10.8232	15.1825	14.3061	13.0858	15.7549	13.3192	12.9698	14.5233	14.1139	11.8606
X	45090904	45092791	1110059M19Rik	?	HC, gentamicin vs HC, control	?	?	?	NHC, gentamicin vs NHC, control	?	?	?	28	12.6138	1.04343	1	1.04608	1	1	1	1.04133	1	1.15445	1.11591	1.03684	1.17573
4	124849485	124850731	1110065P20Rik	Lognormal linear model	HC, gentamicin vs HC, control	0.174392	0.916225	-1.09144	NHC, gentamicin vs NHC, control	0.0199361	1.18536	1.18536	6166.08	254.327	15.3133	15.1431	16.7731	15.1995	14.2198	13.8414	26.7737	23.3555	24.7661	31.5715	31.1051	26.2647
6	134929092	134951719	1190002F15Rik	Poisson	HC, gentamicin vs HC, control	0.1991	0.675191	-1.48106	NHC, gentamicin vs NHC, control	0.234076	0.715054	-1.3985	2536	112.743	11.1617	9.03973	11.4604	8.21496	3.97086	9.12638	9.76199	10.8236	13.742	9.19126	5.93614	10.3136
9	94517864	94538082	1190002N15Rik	Poisson	HC, gentamicin vs HC, control	0.00566938	1.58351	1.58351	NHC, gentamicin vs NHC, control	0.966226	0.99577	-1.00425	17043	680.705	29.9652	32.5174	36.5283	59.4205	51.4628	47.8336	63.6979	68.9733	78.649	73.1757	59.4233	79.0585
7	140835496	140837969	1190003J15Rik	Lognormal linear model	HC, gentamicin vs HC, control	0.847997	1.04686	1.04686	NHC, gentamicin vs NHC, control	0.573476	0.857223	-1.16656	1664.84	80.8489	10.6661	11.7527	10.1588	12.7296	16.5705	6.76646	1.70261	1.94461	3.00783	2.00459	1.88409	1.66101
13	64481246	64497793	1190003K10Rik	?	HC, gentamicin vs HC, control	?	?	?	NHC, gentamicin vs NHC, control	?	?	?	15	12.1198	1.04343	1	1	1.04123	1	1	1	1	1	1	1	1.03515
8	120608602	120634383	1190005I06Rik	Lognormal linear model	HC, gentamicin vs HC, control	0.0103436	1.20519	1.20519	NHC, gentamicin vs NHC, control	0.728258	1.02036	1.02036	3306	143.662	12.8119	12.1615	11.7368	14.1518	15.4777	14.6152	9.92732	10.6652	10.3827	11.0459	11.4617	9.22412
10	82619851	82623229	1190007I07Rik	Lognormal linear model	HC, gentamicin vs HC, control	0.0164935	0.709331	-1.40978	NHC, gentamicin vs NHC, control	0.505177	1.08249	1.08249	700.678	39.3456	3.14056	2.89763	3.39276	2.35118	1.92594	2.43345	4.524	3.64221	3.02583	4.5513	3.87298	3.58775
14	76086232	76110816	1200011I18Rik	Lognormal linear model	HC, gentamicin vs HC, control	0.00457222	1.15953	1.15953	NHC, gentamicin vs NHC, control	0.054026	1.08964	1.08964	19372.5	785.925	67.9328	66.953	74.4062	78.5273	81.0648	82.8789	54.5197	51.7656	53.538	59.3808	54.0914	60.866
11	73047867	73083580	1200014J11Rik	Lognormal linear model	HC, gentamicin vs HC, control	4.22111e-05	1.36675	1.36675	NHC, gentamicin vs NHC, control	0.507328	1.02752	1.02752	23062.7	939.034	90.4152	86.6174	90.5901	116.04	129.55	120.491	51.2892	50.954	48.2783	48.1638	54.6482	51.9966
16	21794347	21809040	1300002E11Rik	Lognormal linear model	HC, gentamicin vs HC, control	0.00444742	0.599519	-1.668	NHC, gentamicin vs NHC, control	0.383442	0.883415	-1.13197	6863.11	289.22	30.1693	28.6492	39.3273	20.7653	21.5999	16.1972	21.7426	23.3326	25.2735	21.2417	18.3164	22.6052
4	45848947	45887009	1300002K09Rik	?	HC, gentamicin vs HC, control	?	?	?	NHC, gentamicin vs NHC, control	?	?	?	32	12.7685	1.04343	1	1	1	1.04184	1	1.12399	1.03961	1.07722	1.11591	1.22102	1.10544
2	173124749	173133205	1300015D01Rik	?	HC, gentamicin vs HC, control	?	?	?	NHC, gentamicin vs NHC, control	?	?	?	16.0009	12.1537	1	1	1	1	1	1	1.04133	1	1.07726	1	1	1.03515
9	103250530	103288298	1300017J02Rik	?	HC, gentamicin vs HC, control	?	?	?	NHC, gentamicin vs NHC, control	?	?	?	45	13.3389	1.21713	1.21382	1.09216	1.16491	1.16737	1.03564	1	1.07922	1.07722	1.03864	1.14735	1.10544
15	89089107	89100341	1300018J18Rik	Lognormal linear model	HC, gentamicin vs HC, control	7.68715e-05	1.36075	1.36075	NHC, gentamicin vs NHC, control	0.2963	1.04767	1.04767	10212.9	418.937	34.7069	34.4067	31.3598	45.2823	47.2935	44.0588	29.7973	28.9125	30.0105	31.6044	32.9833	28.5212
2	70489940	70563358	1500002O10Rik	Lognormal linear model	HC, gentamicin vs HC, control	0.00841419	0.691986	-1.44512	NHC, gentamicin vs NHC, control	0.199706	0.862241	-1.15977	265	22.3875	2.47649	2.41123	2.47459	2.23685	1.46027	1.49899	1.86793	1.6734	1.73363	1.65684	1.40521	1.49204
3	88822010	88832488	1500004A13Rik	Poisson	HC, gentamicin vs HC, control	0.549837	0.85206	-1.17363	NHC, gentamicin vs NHC, control	0.261863	0.780111	-1.28187	3307.71	141.905	7.28751	9.81597	10.3476	7.97525	7.72588	7.44456	10.5151	19.9394	20.8245	13.1145	10.9852	15.9299
15	82252397	82260754	1500009C09Rik	?	HC, gentamicin vs HC, control	?	?	?	NHC, gentamicin vs NHC, control	?	?	?	44	13.2993	1.08685	1	1.41473	1	1	1	1.12399	1.11883	1.19306	1.07728	1.07367	1.21087
10	83722865	83762763	1500009L16Rik	Lognormal linear model	HC, gentamicin vs HC, control	0.193934	0.827053	-1.20911	NHC, gentamicin vs NHC, control	0.450044	0.899202	-1.1121	1434	67.1771	1.8251	2.19741	1.92162	1.65965	1.50212	1.74848	11.6219	9.08074	8.76104	9.61626	10.7249	6.51789
5	114808196	114813977	1500011B03Rik	Lognormal linear model	HC, gentamicin vs HC, control	0.0618499	1.15503	1.15503	NHC, gentamicin vs NHC, control	0.289556	0.925902	-1.08003	11122.2	457.959	43.675	44.7446	42.0869	53.7227	46.7619	50.464	30.3946	27.3642	33.9779	29.1747	25.6277	29.9645
2	127791377	127792489	1500011K16Rik	Lognormal linear model	HC, gentamicin vs HC, control	0.0094713	1.34513	1.34513	NHC, gentamicin vs NHC, control	0.849302	0.982905	-1.01739	4413	188.865	15.1569	16.6946	16.4832	24.0878	23.1768	18.1794	14.267	12.0912	11.5411	13.3641	12.4194	11.4032
2	167062934	167065863	1500012F01Rik	Poisson	HC, gentamicin vs HC, control	0.0102187	1.62466	1.62466	NHC, gentamicin vs NHC, control	0.0403206	0.75181	-1.33012	13435.3	543.812	25.3541	27.3266	25.7746	48.9722	44.0404	34.2757	81.0832	57.6932	53.8986	61.232	40.8458	43.3156
7	75308696	75331420	1500012K07Rik	Lognormal linear model	HC, gentamicin vs HC, control	0.00413973	0.780846	-1.28066	NHC, gentamicin vs NHC, control	?	0.975899	-1.0247	112.32	16.174	1.73824	1.60197	1.73729	1.41228	1.42736	1.14257	1.20665	1.23767	1.15445	1.11591	1.25898	1.14058
18	61726390	61728254	1500015A07Rik	Lognormal linear model	HC, gentamicin vs HC, control	0.0544279	0.739095	-1.35301	NHC, gentamicin vs NHC, control	0.342516	0.872288	-1.14641	2150	98.3005	8.643	11.349	12.981	7.30793	7.77858	9.05509	5.95962	8.40735	7.6799	5.67519	7.26227	6.20158
19	20405288	20422786	1500015L24Rik	?	HC, gentamicin vs HC, control	?	?	?	NHC, gentamicin vs NHC, control	?	?	?	23	12.4517	1	1.04276	1.09216	1.04123	1.04184	1	1	1.07922	1.11584	1.03864	1	1
1	43730602	43742565	1500015O10Rik	Lognormal linear model	HC, gentamicin vs HC, control	0.0453258	0.607813	-1.64524	NHC, gentamicin vs NHC, control	0.688592	0.947387	-1.05554	29879	1160.81	14.4187	22.9382	12.8428	8.09126	11.126	11.051	172.272	167.566	214.178	191.833	136.781	197.711
11	84525660	84535832	1500016L03Rik	?	HC, gentamicin vs HC, control	?	?	?	NHC, gentamicin vs NHC, control	?	?	?	19.0213	12.2704	1	1	1	1	1	1	1	1.03961	1.15527	1.03864	1.03684	1
19	36619418	36689480	1500017E21Rik	Lognormal linear model	HC, gentamicin vs HC, control	0.481904	0.92701	-1.07874	NHC, gentamicin vs NHC, control	0.116256	0.834444	-1.1984	109.019	15.8073	1.19683	1.14285	1.18075	1.28656	1	1	1.31097	1.78665	1.82791	1.29481	1.28592	1.49402
15	82346046	82349063	1500032L24Rik	Lognormal linear model	HC, gentamicin vs HC, control	0.820937	0.987436	-1.01272	NHC, gentamicin vs NHC, control	0.028117	1.15629	1.15629	14054	572.518	55.8038	51.6331	47.8642	51.752	48.8685	52.5027	42.2475	37.2445	43.0486	48.9497	48.4091	44.1942
16	95831123	95929078	1600002D24Rik	?	HC, gentamicin vs HC, control	?	?	?	NHC, gentamicin vs NHC, control	?	?	?	29	12.6556	1.04343	1	1	1.04123	1	1	1.12399	1.03961	1.15445	1.03864	1.07367	1.14058
17	24215056	24220770	1600002H07Rik	Lognormal linear model	HC, gentamicin vs HC, control	0.0295301	0.867628	-1.15257	NHC, gentamicin vs NHC, control	0.420876	1.04662	1.04662	3871.11	165.131	12.7664	13.7014	12.9319	11.6653	11.1143	11.3952	14.9989	15.7504	13.9287	13.8818	17.1628	15.8338
10	80172944	80175120	1600002K03Rik	Lognormal linear model	HC, gentamicin vs HC, control	0.130097	1.19446	1.19446	NHC, gentamicin vs NHC, control	0.725586	0.962434	-1.03903	1511	70.9983	4.12668	5.14815	4.27174	5.12283	5.64458	5.34832	7.07554	6.14949	7.75712	6.25476	5.7888	8.31033
7	109998377	110006647	1600010M07Rik	?	HC, gentamicin vs HC, control	?	?	?	NHC, gentamicin vs NHC, control	?	?	?	24.596	12.5156	1.06908	1.08553	1.04608	1	1.04184	1.03583	1.08266	1	1	1.15455	1	1
17	14943184	14945940	1600012H06Rik	Lognormal linear model	HC, gentamicin vs HC, control	0.963491	1.00244	1.00244	NHC, gentamicin vs NHC, control	0.99319	1.00046	1.00046	14638	599.465	56.4897	54.3913	64.7567	60.7175	55.8386	59.1075	39.862	40.748	43.4166	44.113	40.3011	39.7232
7	38183217	38197566	1600014C10Rik	Lognormal linear model	HC, gentamicin vs HC, control	0.0487043	1.13182	1.13182	NHC, gentamicin vs NHC, control	0.0540142	1.12782	1.12782	5326.01	222.165	15.982	14.6419	17.2205	18.4396	17.1932	18.4289	18.6067	19.1816	18.6458	19.6236	20.7078	23.4934
17	45732864	45733845	1600014C23Rik	Lognormal linear model	HC, gentamicin vs HC, control	0.00677301	0.55451	-1.80339	NHC, gentamicin vs NHC, control	0.161918	0.778081	-1.28521	204	19.9451	2.34621	2.45399	1.92162	1.24737	1.46027	1.03564	1.86793	1.95068	1.46335	1.8114	1	1.3866
X	85249677	85270292	1600014K23Rik	?	HC, gentamicin vs HC, control	?	?	?	NHC, gentamicin vs NHC, control	?	?	?	12	12	1	1	1	1	1	1	1	1	1	1	1	1
6	48929896	48933688	1600015I10Rik	?	HC, gentamicin vs HC, control	?	?	?	NHC, gentamicin vs NHC, control	?	?	?	13	12.0368	1	1	1	1	1	1	1	1	1	1	1.03684	1
7	141210043	141214081	1600016N20Rik	Lognormal linear model	HC, gentamicin vs HC, control	0.0199985	0.607969	-1.64482	NHC, gentamicin vs NHC, control	0.179818	0.77654	-1.28776	2566	114.921	11.8131	12.9313	11.6447	7.01933	9.49415	6.0968	8.68741	11.1802	11.4639	8.10938	6.37819	10.1028
16	35503170	35509420	1600019K03Rik	?	HC, gentamicin vs HC, control	?	?	?	NHC, gentamicin vs NHC, control	?	?	?	41	13.2157	1.1737	1.17106	1.2304	1.24737	1.25106	1.10693	1	1	1	1	1	1.03515
6	86527330	86564450	1600020E01Rik	Lognormal linear model	HC, gentamicin vs HC, control	0.000547557	1.58608	1.58608	NHC, gentamicin vs NHC, control	0.32845	0.916998	-1.09052	2458	109.153	6.60197	6.9015	7.54348	11.7606	12.2976	9.48279	9.05938	8.80346	10.6144	9.1526	7.85166	9.08353
5	45668701	45669709	1600023N17Rik	?	HC, gentamicin vs HC, control	?	?	?	NHC, gentamicin vs NHC, control	?	?	?	91	15.0792	1.08685	1.21382	1.04608	1.08246	1.20922	1.21385	1.4133	1.27728	1.57918	1.38638	1.18418	1.3866
X	56317608	56320665	1600025M17Rik	?	HC, gentamicin vs HC, control	?	?	?	NHC, gentamicin vs NHC, control	?	?	?	12	12	1	1	1	1	1	1	1	1	1	1	1	1
9	50494525	50505640	1600029D21Rik	Lognormal linear model	HC, gentamicin vs HC, control	0.4118	0.782658	-1.2777	NHC, gentamicin vs NHC, control	0.718047	0.899652	-1.11154	8833.83	362.209	30.7726	26.0007	40.7139	31.1552	17.5915	28.2228	21.6646	29.1447	46.9623	22.6665	17.7906	49.5236
9	99470421	99474752	1600029I14Rik	Lognormal linear model	HC, gentamicin vs HC, control	0.00587718	0.803392	-1.24472	NHC, gentamicin vs NHC, control	?	1.02302	1.02302	251.803	22.0678	3.32882	2.72959	2.77629	2.58379	2.305	2.19638	1	1	1.03861	1.00054	1.07367	1.03515
9	58202897	58208809	1600029O15Rik	Lognormal linear model	HC, gentamicin vs HC, control	0.552548	0.855067	-1.1695	NHC, gentamicin vs NHC, control	0.0230517	0.498535	-2.00588	607.596	35.4571	1.51386	2.04721	2.19726	1.95642	1.67063	1.3049	3.69503	7.13617	5.60704	2.79273	1.70521	3.83059
5	30466077	30484088	1700001C02Rik	Lognormal linear model	HC, gentamicin vs HC, control	0.000425415	0.701518	-1.42548	NHC, gentamicin vs NHC, control	0.705142	1.02444	1.02444	1679	82.1623	15.7649	15.6254	13.3036	11.1422	11.126	9.12637	1	1	1	1.03864	1	1.03515
17	47412734	47437376	1700001C19Rik	?	HC, gentamicin vs HC, control	?	?	?	NHC, gentamicin vs NHC, control	?	?	?	67.6078	14.1837	1.18174	1.21948	1.04793	1.30396	1.34471	1.60649	1.1294	1	1.12131	1.04173	1.038	1.149
8	61281522	61288873	1700001D01Rik	?	HC, gentamicin vs HC, control	?	?	?	NHC, gentamicin vs NHC, control	?	?	?	12	12	1	1	1	1	1	1	1	1	1	1	1	1
14	43342384	43347812	1700001F09Rik	Lognormal linear model	HC, gentamicin vs HC, control	?	0.914862	-1.09306	NHC, gentamicin vs NHC, control	?	0.843767	-1.18516	160.786	17.7287	1.1737	1.00805	1.18432	1	1	1.07006	1.56233	2.29435	2.29437	1.50229	1.62159	2.01761
14	66295329	66297130	1700001G11Rik	?	HC, gentamicin vs HC, control	?	?	?	NHC, gentamicin vs NHC, control	?	?	?	65.7883	14.1303	1.23282	1.0911	1.0482	1.1289	1.26622	1.15073	1.12842	1.251	1.20052	1.32822	1.19316	1.11096
1	33669824	33670713	1700001G17Rik	Lognormal linear model	HC, gentamicin vs HC, control	0.63696	0.962813	-1.03862	NHC, gentamicin vs NHC, control	0.259313	1.09835	1.09835	272	22.5056	2.12908	2.06911	2.29026	2.11316	2.17161	1.96233	1.61995	1.59417	1.42473	1.50229	2.03143	1.59748
5	146182450	146185305	1700001J03Rik	?	HC, gentamicin vs HC, control	?	?	?	NHC, gentamicin vs NHC, control	?	?	?	71.3182	14.3684	1.21713	1.34043	1.0629	1.1084	1.10228	1.09006	1.06779	1.43573	1.57918	1.22223	1.03684	1.10544
9	40050558	40053026	1700001J11Rik	Lognormal linear model	HC, gentamicin vs HC, control	0.0366052	0.753224	-1.32763	NHC, gentamicin vs NHC, control	0.737459	0.961505	-1.04004	273.124	22.4752	1.96683	1.688	2.15286	1.82586	1.37134	1.21988	2.18196	2.07107	1.97846	2.25207	1.74776	2.01911
12	110667689	110682620	1700001K19Rik	?	HC, gentamicin vs HC, control	?	?	?	NHC, gentamicin vs NHC, control	?	?	?	70	14.2621	1.30398	1.17106	1.09216	1.16491	1.16737	1.39206	1.12399	1.07922	1.07722	1.11591	1.25786	1.31631
19	53248736	53255206	1700001K23Rik	Lognormal linear model	HC, gentamicin vs HC, control	0.624785	1.06162	1.06162	NHC, gentamicin vs NHC, control	0.499998	0.920303	-1.0866	383	27.3972	3.21473	3.05269	3.1658	3.59738	4.13823	2.49696	1.20665	1.39611	1.42473	1.23183	1.33153	1.14058
15	83353847	83367298	1700001L05Rik	Poisson	HC, gentamicin vs HC, control	0.105126	0.456614	-2.19003	NHC, gentamicin vs NHC, control	0.852028	1.07174	1.07174	2747.01	120.761	8.55615	9.55289	6.02281	8.37986	2.79955	1.49899	15.3829	14.4679	9.80356	27.6602	5.93614	10.7002
13	68597439	68614232	1700001L19Rik	Lognormal linear model	HC, gentamicin vs HC, control	0.285188	1.08396	1.08396	NHC, gentamicin vs NHC, control	?	0.932781	-1.07206	138	17.0704	1.26056	1.64147	1.59905	1.5772	1.62765	1.64156	1.28931	1.31689	1.38612	1.23183	1.14735	1.35146
2	30795563	30803665	1700001O22Rik	Lognormal linear model	HC, gentamicin vs HC, control	0.000110754	0.493809	-2.02507	NHC, gentamicin vs NHC, control	?	0.945009	-1.05819	1831	84.7786	7.8179	8.65484	7.26699	4.46317	3.7198	3.56622	9.47268	7.97161	7.83435	8.61168	8.84627	6.55303
11	97771481	97775919	1700001P01Rik	Lognormal linear model	HC, gentamicin vs HC, control	0.000147916	1.90893	1.90893	NHC, gentamicin vs NHC, control	0.993688	1.00078	1.00078	185	18.932	1.26056	1.17106	1.32257	2.77282	2.59004	1.89105	1.28931	1.3565	1.3089	1.46366	1.2947	1.21087
5	11749833	11769309	1700003C15Rik	?	HC, gentamicin vs HC, control	?	?	?	NHC, gentamicin vs NHC, control	?	?	?	12	12	1	1	1	1	1	1	1	1	1	1	1	1
11	98350718	98358284	1700003D09Rik	?	HC, gentamicin vs HC, control	?	?	?	NHC, gentamicin vs NHC, control	?	?	?	19.1739	12.2704	1	1	1	1	1.04184	1	1.0423	1	1	1	1.11435	1.07191
6	83156404	83162976	1700003E16Rik	Lognormal linear model	HC, gentamicin vs HC, control	0.00708702	0.696691	-1.43536	NHC, gentamicin vs NHC, control	0.399051	0.914009	-1.09408	2773	126.317	23.4513	20.244	18.5107	13.822	13.5529	15.8627	3.72779	3.81242	3.31673	3.97512	3.28389	2.75729
2	154548904	154550049	1700003F12Rik	Lognormal linear model	HC, gentamicin vs HC, control	0.104592	0.836869	-1.19493	NHC, gentamicin vs NHC, control	0.363127	0.910439	-1.09837	112	16.0083	1.65139	1.25659	1.27648	1.12368	1.20922	1.14257	1.49596	1.55456	1.3089	1.38638	1.11051	1.49204
11	82942341	82960682	1700003F17Rik	?	HC, gentamicin vs HC, control	?	?	?	NHC, gentamicin vs NHC, control	?	?	?	19.1464	12.2857	1	1	1.03887	1	1	1.00162	1.13412	1	1	1.00234	1.10874	1
9	45318266	45322080	1700003G13Rik	?	HC, gentamicin vs HC, control	?	?	?	NHC, gentamicin vs NHC, control	?	?	?	14	12.0755	1	1	1	1	1	1	1	1	1	1.03864	1.03684	1
7	116081762	116093150	1700003G18Rik	?	HC, gentamicin vs HC, control	?	?	?	NHC, gentamicin vs NHC, control	?	?	?	22	12.408	1.04343	1.04276	1	1.08246	1.12553	1.03564	1.04133	1	1	1	1.03684	1
3	124565891	124581092	1700003H04Rik	?	HC, gentamicin vs HC, control	?	?	?	NHC, gentamicin vs NHC, control	?	?	?	12	12	1	1	1	1	1	1	1	1	1	1	1	1
16	12811390	12848654	1700003L19Rik	?	HC, gentamicin vs HC, control	?	?	?	NHC, gentamicin vs NHC, control	?	?	?	12	12	1	1	1	1	1	1	1	1	1	1	1	1
4	34711332	34730207	1700003M02Rik	Lognormal linear model	HC, gentamicin vs HC, control	0.518314	1.0703	1.0703	NHC, gentamicin vs NHC, control	0.126135	0.831034	-1.20332	14730	622.941	106.004	95.0818	95.5579	114.419	101.465	101.724	1.20665	1.83184	1.73363	1.27047	1.2947	1.35146
4	129960374	129965139	1700003M07Rik	Lognormal linear model	HC, gentamicin vs HC, control	0.00194074	0.694887	-1.43908	NHC, gentamicin vs NHC, control	0.0551216	1.19786	1.19786	291.856	23.3039	2.75473	2.44016	2.22268	1.76047	1.70369	1.67146	1.79307	1.4911	1.59885	1.74303	2.25717	1.86749
13	118556168	118588630	1700003P14Rik	?	HC, gentamicin vs HC, control	?	?	?	NHC, gentamicin vs NHC, control	?	?	?	12	12	1	1	1	1	1	1	1	1	1	1	1	1
3	124401155	124426029	1700006A11Rik	?	HC, gentamicin vs HC, control	?	?	?	NHC, gentamicin vs NHC, control	?	?	?	12	12	1	1	1	1	1	1	1	1	1	1	1	1
11	101987056	101992265	1700006E09Rik	?	HC, gentamicin vs HC, control	?	?	?	NHC, gentamicin vs NHC, control	?	?	?	13	12.0461	1	1	1.04608	1	1	1	1	1	1	1	1	1
14	119749227	119751565	1700006F04Rik	?	HC, gentamicin vs HC, control	?	?	?	NHC, gentamicin vs NHC, control	?	?	?	13	12.0386	1	1	1	1	1	1	1	1	1	1.03864	1	1
13	107687397	107692169	1700006H21Rik	?	HC, gentamicin vs HC, control	?	?	?	NHC, gentamicin vs NHC, control	?	?	?	12	12	1	1	1	1	1	1	1	1	1	1	1	1
8	75448694	75984508	1700007B14Rik	?	HC, gentamicin vs HC, control	?	?	?	NHC, gentamicin vs NHC, control	?	?	?	28	12.634	1.04343	1.08553	1	1	1.04184	1	1.04133	1.15845	1.15445	1.03864	1	1.07029
3	58141707	58163808	1700007F19Rik	?	HC, gentamicin vs HC, control	?	?	?	NHC, gentamicin vs NHC, control	?	?	?	12	12	1	1	1	1	1	1	1	1	1	1	1	1
5	98329304	98802020	1700007G11Rik	Lognormal linear model	HC, gentamicin vs HC, control	0.747166	1.02939	1.02939	NHC, gentamicin vs NHC, control	?	1.04319	1.04319	543	33.9478	4.51752	3.6514	5.10119	4.75177	4.0127	4.81369	1.16532	1.07922	1.23167	1.15455	1.25786	1.21087
11	59725917	59740155	1700007J10Rik	Lognormal linear model	HC, gentamicin vs HC, control	0.000523644	0.547044	-1.82801	NHC, gentamicin vs NHC, control	0.574218	0.938621	-1.06539	768.489	42.6067	3.74797	5.36204	4.98462	2.8249	2.62863	2.20847	3.61927	3.26582	3.86345	3.55699	2.96985	3.57472
7	131325931	131329500	1700007K09Rik	?	HC, gentamicin vs HC, control	?	?	?	NHC, gentamicin vs NHC, control	?	?	?	33	12.8396	1	1.04276	1.04608	1.12368	1.20922	1.07128	1	1.23767	1	1.03864	1	1.07029
2	28462001	28466325	1700007K13Rik	Lognormal linear model	HC, gentamicin vs HC, control	0.501147	0.952166	-1.05024	NHC, gentamicin vs NHC, control	?	0.973051	-1.0277	2858	129.887	21.6708	21.3131	19.5706	20.9957	16.8167	22.1001	1.33064	1.23767	1.19306	1.19319	1.18418	1.28117
16	33379854	33380737	1700007L15Rik	Lognormal linear model	HC, gentamicin vs HC, control	0.359485	0.91781	-1.08955	NHC, gentamicin vs NHC, control	0.0435395	1.23525	1.23525	182	18.7805	1.47769	1.5987	1.92162	1.70088	1.37659	1.49899	1.33064	1.31689	1.46335	1.77276	1.47888	1.8435
1	187125138	187127853	1700007P06Rik	?	HC, gentamicin vs HC, control	?	?	?	NHC, gentamicin vs NHC, control	?	?	?	96.0552	15.3891	1.43426	1.38488	1.32257	1.20614	1.12553	1.10693	1.45463	1.15845	1.27242	1.23183	1.51572	1.17573
11	32820376	32824595	1700008A04Rik	?	HC, gentamicin vs HC, control	?	?	?	NHC, gentamicin vs NHC, control	?	?	?	13	12.0412	1	1	1	1.04123	1	1	1	1	1	1	1	1
8	129067134	129183733	1700008F21Rik	?	HC, gentamicin vs HC, control	?	?	?	NHC, gentamicin vs NHC, control	?	?	?	30	12.752	1	1.08553	1.2304	1.12368	1.04184	1	1	1.07922	1.07722	1.07728	1.03684	1
X	135654698	135693791	1700008I05Rik	?	HC, gentamicin vs HC, control	?	?	?	NHC, gentamicin vs NHC, control	?	?	?	14	12.0817	1	1	1.04608	1	1	1.03564	1	1	1	1	1	1
7	127510438	127512870	1700008J07Rik	Lognormal linear model	HC, gentamicin vs HC, control	0.257329	0.860955	-1.1615	NHC, gentamicin vs NHC, control	0.0551012	1.31754	1.31754	2059	93.7434	8.77328	7.15808	10.124	7.76144	6.69066	7.80762	7.11687	5.55532	6.86904	8.41848	10.2829	7.18566
17	49112264	49113534	1700008K24Rik	?	HC, gentamicin vs HC, control	?	?	?	NHC, gentamicin vs NHC, control	?	?	?	30	12.7236	1.04343	1	1	1.12368	1.33474	1.14257	1	1.07922	1	1	1	1
7	44360045	44375031	1700008O03Rik	Lognormal linear model	HC, gentamicin vs HC, control	0.059716	0.797966	-1.25319	NHC, gentamicin vs NHC, control	0.129502	0.84031	-1.19004	350	25.511	2.12908	2.24017	2.10594	1.98948	1.71133	1.49899	2.61188	2.18834	2.69893	2.15914	1.73674	2.44098
3	6615413	6620444	1700008P02Rik	?	HC, gentamicin vs HC, control	?	?	?	NHC, gentamicin vs NHC, control	?	?	?	12	12	1	1	1	1	1	1	1	1	1	1	1	1
6	81900465	81910801	1700009C05Rik	?	HC, gentamicin vs HC, control	?	?	?	NHC, gentamicin vs NHC, control	?	?	?	20	12.3087	1	1	1	1	1.04184	1.03564	1.08266	1.03961	1	1.03864	1	1.07029
10	77893420	77896112	1700009J07Rik	?	HC, gentamicin vs HC, control	?	?	?	NHC, gentamicin vs NHC, control	?	?	?	28	12.6814	1.08685	1.08553	1.2304	1.12368	1.08369	1.07128	1	1	1	1	1	1
4	39450293	39451779	1700009N14Rik	?	HC, gentamicin vs HC, control	?	?	?	NHC, gentamicin vs NHC, control	?	?	?	13	12.0368	1	1	1	1	1	1	1	1	1	1	1.03684	1
1	171121661	171126968	1700009P17Rik	Lognormal linear model	HC, gentamicin vs HC, control	0.000237618	0.615887	-1.62367	NHC, gentamicin vs NHC, control	0.533653	1.05148	1.05148	4865	215.892	43.9485	44.0638	38.9245	30.6019	22.2981	25.8068	1.78527	1.59417	1.61779	1.77276	1.81041	1.66777
2	173719415	173722087	1700010B08Rik	?	HC, gentamicin vs HC, control	?	?	?	NHC, gentamicin vs NHC, control	?	?	?	12	12	1	1	1	1	1	1	1	1	1	1	1	1
X	95732590	95733262	1700010D01Rik	?	HC, gentamicin vs HC, control	?	?	?	NHC, gentamicin vs NHC, control	?	?	?	14.9958	12.1232	1	1	1.04589	1	1	1	1	1	1	1.07728	1	1
3	7925303	7954888	1700010I02Rik	?	HC, gentamicin vs HC, control	?	?	?	NHC, gentamicin vs NHC, control	?	?	?	57.0259	13.85	1.2387	1.35081	1.12977	1.26693	1.37087	1.19402	1	1.09765	1.05874	1.10042	1.0421	1
17	8988333	9008320	1700010I14Rik	Lognormal linear model	HC, gentamicin vs HC, control	0.87774	1.02253	1.02253	NHC, gentamicin vs NHC, control	0.24449	0.837753	-1.19367	1223	61.8262	6.94938	7.97061	8.41901	8.66846	8.53176	6.73836	2.48789	2.0299	3.47118	2.19778	1.92092	2.44098
10	112726926	112785600	1700010J16Rik	?	HC, gentamicin vs HC, control	?	?	?	NHC, gentamicin vs NHC, control	?	?	?	15	12.1168	1	1	1	1	1	1	1	1.03961	1.07722	1	1	1
16	66657118	66664627	1700010K23Rik	?	HC, gentamicin vs HC, control	?	?	?	NHC, gentamicin vs NHC, control	?	?	?	17.3021	12.2139	1.00104	1	1.03511	1	1	1	1	1.15358	1	1.01377	1.01042	1
15	101447745	101453910	1700011A15Rik	?	HC, gentamicin vs HC, control	?	?	?	NHC, gentamicin vs NHC, control	?	?	?	24	12.4708	1.04343	1.04276	1	1.12368	1.04184	1.14257	1.04133	1	1	1	1	1.03515
13	35181623	35188015	1700011B04Rik	?	HC, gentamicin vs HC, control	?	?	?	NHC, gentamicin vs NHC, control	?	?	?	14	12.0857	1	1	1.04608	1	1	1	1	1.03961	1	1	1	1
17	87389571	87427742	1700011E24Rik	?	HC, gentamicin vs HC, control	?	?	?	NHC, gentamicin vs NHC, control	?	?	?	81	14.7687	1	1	1	2.07194	2.08792	1.57027	1	1	1.03861	1	1	1
14	49226359	49245429	1700011H14Rik	?	HC, gentamicin vs HC, control	?	?	?	NHC, gentamicin vs NHC, control	?	?	?	18	12.2399	1	1	1	1.08246	1.08369	1	1	1	1	1.03864	1	1.03515
18	57533826	57731066	1700011I03Rik	?	HC, gentamicin vs HC, control	?	?	?	NHC, gentamicin vs NHC, control	?	?	?	84	14.7741	1.04343	1.04276	1.04608	1	1.04184	1.03564	1.53729	1.31689	1.57918	1.3091	1.2947	1.52719
2	72979432	72989250	1700011J10Rik	Lognormal linear model	HC, gentamicin vs HC, control	0.0790042	0.874243	-1.14385	NHC, gentamicin vs NHC, control	0.375547	0.939251	-1.06468	3003.58	132.61	12.7238	13.4808	14.1545	13.5403	11.818	10.138	9.51309	9.63217	10.1169	9.40061	8.71007	9.38136
8	79210430	79248584	1700011L22Rik	?	HC, gentamicin vs HC, control	?	?	?	NHC, gentamicin vs NHC, control	?	?	?	12	12	1	1	1	1	1	1	1	1	1	1	1	1
X	102908905	102909652	1700011M02Rik	?	HC, gentamicin vs HC, control	?	?	?	NHC, gentamicin vs NHC, control	?	?	?	18.9528	12.2938	1	1.04276	1.09071	1	1	1	1.08266	1.03961	1.03801	1	1	1
6	32050288	32058916	1700012A03Rik	?	HC, gentamicin vs HC, control	?	?	?	NHC, gentamicin vs NHC, control	?	?	?	16	12.1592	1	1	1.04608	1	1.04184	1.07128	1	1	1	1	1	1
11	109788291	109828047	1700012B07Rik	?	HC, gentamicin vs HC, control	?	?	?	NHC, gentamicin vs NHC, control	?	?	?	19	12.2625	1	1	1	1	1	1	1.04133	1	1	1.03864	1.14735	1.03515
9	14758194	14771031	1700012B09Rik	?	HC, gentamicin vs HC, control	?	?	?	NHC, gentamicin vs NHC, control	?	?	?	14	12.0798	1	1	1	1.04123	1	1	1	1	1.03861	1	1	1
12	3235791	3250375	1700012B15Rik	Lognormal linear model	HC, gentamicin vs HC, control	0.703681	0.974791	-1.02586	NHC, gentamicin vs NHC, control	0.796999	1.01737	1.01737	2059	93.1319	7.34022	7.84231	6.29929	6.81319	6.98356	7.05914	9.14204	7.8924	8.14324	7.91619	8.44105	9.25926
10	127667123	127668852	1700012D01Rik	Lognormal linear model	HC, gentamicin vs HC, control	0.679519	0.953283	-1.04901	NHC, gentamicin vs NHC, control	0.346056	1.11824	1.11824	195	19.1007	1.1737	1.21382	1.09216	1.12368	1.08369	1.10693	2.52922	1.71301	1.61779	2.39097	2.14194	1.91379
7	111117673	111122676	1700012D14Rik	Lognormal linear model	HC, gentamicin vs HC, control	0.856446	0.978686	-1.02178	NHC, gentamicin vs NHC, control	0.423894	1.10205	1.10205	273	22.5316	2.21593	2.02635	1.9677	2.3193	1.96239	1.81977	1.8266	1.27728	1.77224	2.04322	1.77357	1.52719
15	67226769	67377095	1700012I11Rik	?	HC, gentamicin vs HC, control	?	?	?	NHC, gentamicin vs NHC, control	?	?	?	14	12.0782	1	1	1	1	1	1	1.04133	1	1	1	1.03684	1
X	9283764	9284289	1700012L04Rik	?	HC, gentamicin vs HC, control	?	?	?	NHC, gentamicin vs NHC, control	?	?	?	13.5082	12.0576	1	1	1	1	1	1	1	1	1	1.05114	1	1.00649
4	144418191	144438773	1700012P22Rik	?	HC, gentamicin vs HC, control	?	?	?	NHC, gentamicin vs NHC, control	?	?	?	69	14.349	1.52111	1.34212	1.18432	1.41228	1.46027	1.39206	1	1	1	1	1.03684	1
6	124347594	124357087	1700013D24Rik	?	HC, gentamicin vs HC, control	?	?	?	NHC, gentamicin vs NHC, control	?	?	?	15	12.1187	1	1	1	1.04123	1.04184	1.03564	1	1	1	1	1	1
3	108537584	108544698	1700013F07Rik	?	HC, gentamicin vs HC, control	?	?	?	NHC, gentamicin vs NHC, control	?	?	?	45	13.2816	1.04343	1	1.04608	1	1	1	1.28931	1.3565	1.11584	1.07728	1.03684	1.31631
11	59946892	59948148	1700013G23Rik	Lognormal linear model	HC, gentamicin vs HC, control	0.0526202	0.723526	-1.38212	NHC, gentamicin vs NHC, control	0.73786	0.951861	-1.05057	274	22.9671	2.69362	3.13822	3.02756	1.82457	2.75741	1.92669	1.70261	1.03961	1.19306	1.23183	1.22102	1.21087
4	137453296	137455462	1700013G24Rik	?	HC, gentamicin vs HC, control	?	?	?	NHC, gentamicin vs NHC, control	?	?	?	12	12	1	1	1	1	1	1	1	1	1	1	1	1
X	53742901	53757832	1700013H16Rik	?	HC, gentamicin vs HC, control	?	?	?	NHC, gentamicin vs NHC, control	?	?	?	17	12.1977	1	1	1	1	1	1	1.08266	1.03961	1	1.03864	1.03684	1
1	170308861	170312126	1700015E13Rik	Lognormal linear model	HC, gentamicin vs HC, control	3.31313e-07	0.444419	-2.25013	NHC, gentamicin vs NHC, control	0.980864	1.00131	1.00131	984	53.3247	10.0761	11.2207	10.5387	4.793	4.97509	4.38599	1.12399	1.19806	1.34751	1.27047	1.18418	1.21087
5	5437827	5479144	1700015F17Rik	?	HC, gentamicin vs HC, control	?	?	?	NHC, gentamicin vs NHC, control	?	?	?	24	12.4755	1.04343	1.04276	1	1	1.04184	1.03564	1.12399	1	1.07722	1.03864	1.03684	1.03515
7	52011680	52015717	1700015G11Rik	?	HC, gentamicin vs HC, control	?	?	?	NHC, gentamicin vs NHC, control	?	?	?	15	12.1227	1	1.04276	1	1	1	1	1.04133	1	1	1.03864	1	1
1	177729814	177753306	1700016C15Rik	?	HC, gentamicin vs HC, control	?	?	?	NHC, gentamicin vs NHC, control	?	?	?	15	12.1111	1	1	1	1	1	1.03564	1	1	1.03861	1	1.03684	1
8	11654924	11678751	1700016D06Rik	?	HC, gentamicin vs HC, control	?	?	?	NHC, gentamicin vs NHC, control	?	?	?	91.438	15.1809	1.38919	1.17142	1.32476	1.37352	1.2535	1.39476	1.17099	1.23818	1.31079	1.116	1.33153	1.10631
13	5855509	5858093	1700016G22Rik	?	HC, gentamicin vs HC, control	?	?	?	NHC, gentamicin vs NHC, control	?	?	?	23	12.4423	1	1	1	1.04123	1.2929	1.07128	1	1	1	1	1.03684	1
5	103648587	103655733	1700016H13Rik	?	HC, gentamicin vs HC, control	?	?	?	NHC, gentamicin vs NHC, control	?	?	?	54	13.669	1.04343	1.12829	1.13824	1.24737	1.12553	1.10693	1.12399	1.07922	1.15445	1.27047	1.11051	1.14058
11	75999912	76003570	1700016K19Rik	Lognormal linear model	HC, gentamicin vs HC, control	0.469369	1.05145	1.05145	NHC, gentamicin vs NHC, control	0.717422	0.975534	-1.02508	1930	91.2496	15.0701	12.803	12.6124	14.3167	13.26	14.9004	1.33064	1.51495	1.34751	1.23183	1.40521	1.4569
10	14705609	14759020	1700016L04Rik	?	HC, gentamicin vs HC, control	?	?	?	NHC, gentamicin vs NHC, control	?	?	?	23	12.4456	1	1.04276	1.13824	1	1.04184	1.03564	1.04133	1	1.03861	1	1.03684	1.07029
1	80445932	80475661	1700016L21Rik	?	HC, gentamicin vs HC, control	?	?	?	NHC, gentamicin vs NHC, control	?	?	?	12	12	1	1	1	1	1	1	1	1	1	1	1	1
6	13413337	13415997	1700016P04Rik	?	HC, gentamicin vs HC, control	?	?	?	NHC, gentamicin vs NHC, control	?	?	?	12	12	1	1	1	1	1	1	1	1	1	1	1	1
9	57252322	57262600	1700017B05Rik	Lognormal linear model	HC, gentamicin vs HC, control	0.846831	0.98011	-1.02029	NHC, gentamicin vs NHC, control	0.79423	0.974384	-1.02629	7063	291.397	17.4151	21.3559	19.9392	18.5632	22.2563	16.7538	31.5843	31.382	25.8276	30.3648	27.9278	28.0271
19	11096816	11130879	1700017D01Rik	?	HC, gentamicin vs HC, control	?	?	?	NHC, gentamicin vs NHC, control	?	?	?	12	12	1	1	1	1	1	1	1	1	1	1	1	1
3	40504865	40522913	1700017G19Rik	?	HC, gentamicin vs HC, control	?	?	?	NHC, gentamicin vs NHC, control	?	?	?	52	13.5162	1	1.04276	1	1	1	1	1.12399	1.19806	1.11584	1.27047	1.58939	1.17573
2	168978269	168978907	1700017J07Rik	?	HC, gentamicin vs HC, control	?	?	?	NHC, gentamicin vs NHC, control	?	?	?	13	12.0368	1	1	1	1	1	1	1	1	1	1	1.03684	1
10	100592386	100618392	1700017N19Rik	?	HC, gentamicin vs HC, control	?	?	?	NHC, gentamicin vs NHC, control	?	?	?	60	13.9518	1.08685	1.21382	1	1.5772	1.75318	1.32078	1	1	1	1	1	1
13	31565492	31582514	1700018A04Rik	Lognormal linear model	HC, gentamicin vs HC, control	0.953922	1.01355	1.01355	NHC, gentamicin vs NHC, control	0.889486	0.96814	-1.03291	189	18.8459	1	1	1	1.04123	1	1	2.7772	1.95068	1.61779	1.96595	3.24705	1.24602
8	121530784	121541955	1700018B08Rik	?	HC, gentamicin vs HC, control	?	?	?	NHC, gentamicin vs NHC, control	?	?	?	16	12.1562	1	1.04276	1	1	1	1	1	1.03961	1	1.03864	1	1.03515
3	48605731	48609101	1700018B24Rik	?	HC, gentamicin vs HC, control	?	?	?	NHC, gentamicin vs NHC, control	?	?	?	12	12	1	1	1	1	1	1	1	1	1	1	1	1
4	63607091	63622430	1700018C11Rik	?	HC, gentamicin vs HC, control	?	?	?	NHC, gentamicin vs NHC, control	?	?	?	12	12	1	1	1	1	1	1	1	1	1	1	1	1
5	145042990	145045679	1700018F24Rik	?	HC, gentamicin vs HC, control	?	?	?	NHC, gentamicin vs NHC, control	?	?	?	12	12	1	1	1	1	1	1	1	1	1	1	1	1
X	102928372	102929108	1700018G05Rik	?	HC, gentamicin vs HC, control	?	?	?	NHC, gentamicin vs NHC, control	?	?	?	34	12.8663	1.04343	1.04276	1.09216	1.12368	1	1.03564	1.04133	1.03961	1.03861	1.15455	1.18418	1.07029
19	29047483	29048730	1700018L02Rik	Lognormal linear model	HC, gentamicin vs HC, control	0.0901669	0.86601	-1.15472	NHC, gentamicin vs NHC, control	0.170675	1.11895	1.11895	491.677	30.9813	2.65543	2.49188	2.15943	2.06608	2.3476	1.91336	2.6021	3.00981	2.58013	3.07344	2.84883	3.23325
1	53158577	53187618	1700019A02Rik	?	HC, gentamicin vs HC, control	?	?	?	NHC, gentamicin vs NHC, control	?	?	?	23	12.4211	1	1.04276	1	1.04123	1.04184	1.07128	1.04133	1	1	1.03864	1.07367	1.07029
8	3470862	3487179	1700019B03Rik	?	HC, gentamicin vs HC, control	?	?	?	NHC, gentamicin vs NHC, control	?	?	?	50	13.5358	1.21713	1.21382	1.09216	1.24737	1.20922	1.10693	1.08266	1.11883	1	1	1.03684	1.21087
X	62510539	62527012	1700019B21Rik	?	HC, gentamicin vs HC, control	?	?	?	NHC, gentamicin vs NHC, control	?	?	?	15	12.1237	1	1	1	1.12368	1	1	1	1	1	1	1	1
1	52925127	52952841	1700019D03Rik	Lognormal linear model	HC, gentamicin vs HC, control	0.98573	0.994211	-1.00582	NHC, gentamicin vs NHC, control	0.0833177	0.567513	-1.76207	1083	54.3848	3.38844	4.20733	2.98148	3.1851	4.09639	3.17416	4.76105	9.08074	7.21655	4.40014	2.28929	5.6041
2	45696605	45698448	1700019E08Rik	?	HC, gentamicin vs HC, control	?	?	?	NHC, gentamicin vs NHC, control	?	?	?	12	12	1	1	1	1	1	1	1	1	1	1	1	1
6	85899050	85904939	1700019G17Rik	Lognormal linear model	HC, gentamicin vs HC, control	0.244737	1.10694	1.10694	NHC, gentamicin vs NHC, control	0.433909	0.935517	-1.06893	3531.81	151.725	10.4802	12.6161	11.2938	12.5492	12.6879	12.7184	12.5472	12.7356	15.7455	13.4156	11.1024	13.8328
6	5963897	5977394	1700019G24Rik	?	HC, gentamicin vs HC, control	?	?	?	NHC, gentamicin vs NHC, control	?	?	?	17	12.196	1	1	1	1	1	1	1.04133	1.07922	1.03861	1	1.03684	1
2	32777413	32784406	1700019L03Rik	Lognormal linear model	HC, gentamicin vs HC, control	0.537755	0.943426	-1.05997	NHC, gentamicin vs NHC, control	0.197537	1.13558	1.13558	794.027	44.2957	5.2078	5.93553	6.48128	5.8758	5.74248	4.98577	1.34994	1.53118	1.8509	1.71101	1.90767	1.71638
12	96046615	96047223	1700019M22Rik	?	HC, gentamicin vs HC, control	?	?	?	NHC, gentamicin vs NHC, control	?	?	?	12	12	1	1	1	1	1	1	1	1	1	1	1	1
19	58785803	58794415	1700019N19Rik	?	HC, gentamicin vs HC, control	?	?	?	NHC, gentamicin vs NHC, control	?	?	?	20	12.3189	1	1	1	1.08246	1.12553	1.07128	1	1.03961	1	1	1	1
1	86426329	86428050	1700019O17Rik	?	HC, gentamicin vs HC, control	?	?	?	NHC, gentamicin vs NHC, control	?	?	?	17	12.1972	1	1.04276	1	1	1.08369	1.03564	1	1	1	1	1	1.03515
2	130405259	130406075	1700020A23Rik	?	HC, gentamicin vs HC, control	?	?	?	NHC, gentamicin vs NHC, control	?	?	?	53	13.6178	1.1737	1.21382	1	1.20614	1.08369	1.10693	1.08266	1.11883	1.19306	1.11591	1.14735	1.17573
19	5502769	5503788	1700020D05Rik	Lognormal linear model	HC, gentamicin vs HC, control	1.63336e-05	0.512461	-1.95137	NHC, gentamicin vs NHC, control	?	0.97166	-1.02917	618	36.8894	5.03863	4.8488	4.96295	2.6079	2.33898	2.67517	2.3639	2.70329	2.23559	2.73871	2.21562	2.15981
10	110801174	110896508	1700020G17Rik	?	HC, gentamicin vs HC, control	?	?	?	NHC, gentamicin vs NHC, control	?	?	?	13	12.0418	1	1	1	1	1.04184	1	1	1	1	1	1	1
2	119594296	119600745	1700020I14Rik	Lognormal linear model	HC, gentamicin vs HC, control	1.69488e-05	0.597495	-1.67365	NHC, gentamicin vs NHC, control	0.0353648	0.866879	-1.15356	10889	449.408	44.5134	48.2975	50.4904	28.4581	26.7335	30.4402	38.156	40.0965	39.6896	37.2425	30.6905	34.5996
11	83437694	83441233	1700020L24Rik	Lognormal linear model	HC, gentamicin vs HC, control	0.349291	0.865419	-1.15551	NHC, gentamicin vs NHC, control	0.840788	1.03039	1.03039	1613	74.8547	4.25696	4.2501	6.25321	4.54563	3.34321	4.81369	7.1582	7.41706	8.72243	6.79569	8.10952	9.18897
9	120913774	120915251	1700020M21Rik	?	HC, gentamicin vs HC, control	?	?	?	NHC, gentamicin vs NHC, control	?	?	?	13	12.0434	1.04343	1	1	1	1	1	1	1	1	1	1	1
10	21593145	21622376	1700020N01Rik	?	HC, gentamicin vs HC, control	?	?	?	NHC, gentamicin vs NHC, control	?	?	?	12	12	1	1	1	1	1	1	1	1	1	1	1	1
X	69945281	69945981	1700020N15Rik	?	HC, gentamicin vs HC, control	?	?	?	NHC, gentamicin vs NHC, control	?	?	?	12.4497	12.0166	1	1	1	1	1	1	1	1	1	1	1.01656	1
1	91404879	91406030	1700020N18Rik	Lognormal linear model	HC, gentamicin vs HC, control	0.0859469	0.908288	-1.10097	NHC, gentamicin vs NHC, control	?	0.949444	-1.05325	174	18.7903	2.17251	1.98358	2.42851	2.11316	1.96239	1.89105	1.08266	1.07922	1.03861	1.03864	1	1
10	43525121	43540995	1700021F05Rik	Lognormal linear model	HC, gentamicin vs HC, control	0.709898	0.968408	-1.03262	NHC, gentamicin vs NHC, control	0.824244	0.981082	-1.01928	3428	147.971	12.3777	10.6648	11.1378	11.5132	11.3352	10.2313	14.9283	14.0322	11.7728	13.4028	14.9612	11.614
2	173522592	173528503	1700021F07Rik	?	HC, gentamicin vs HC, control	?	?	?	NHC, gentamicin vs NHC, control	?	?	?	12	12	1	1	1	1	1	1	1	1	1	1	1	1
16	32821702	32868367	1700021K19Rik	Lognormal linear model	HC, gentamicin vs HC, control	0.355705	0.925511	-1.08048	NHC, gentamicin vs NHC, control	0.0581861	0.850416	-1.1759	18825	757.891	53.5886	59.9292	50.4443	53.483	47.1948	51.2545	74.1128	86.2841	78.6487	70.587	61.634	70.73
4	134448765	134450172	1700021N21Rik	?	HC, gentamicin vs HC, control	?	?	?	NHC, gentamicin vs NHC, control	?	?	?	55	13.6764	1.1737	1.08553	1.04608	1.08246	1	1.07128	1.12399	1.19806	1.15445	1.27047	1.2947	1.17573
5	24645453	24648861	1700022A21Rik	?	HC, gentamicin vs HC, control	?	?	?	NHC, gentamicin vs NHC, control	?	?	?	12	12	1	1	1	1	1	1	1	1	1	1	1	1
15	46324585	46373900	1700022A22Rik	?	HC, gentamicin vs HC, control	?	?	?	NHC, gentamicin vs NHC, control	?	?	?	12	12	1	1	1	1	1	1	1	1	1	1	1	1
16	59466872	59469239	1700022E09Rik	?	HC, gentamicin vs HC, control	?	?	?	NHC, gentamicin vs NHC, control	?	?	?	12	12	1	1	1	1	1	1	1	1	1	1	1	1
12	9565236	9570586	1700022H16Rik	?	HC, gentamicin vs HC, control	?	?	?	NHC, gentamicin vs NHC, control	?	?	?	12	12	1	1	1	1	1	1	1	1	1	1	1	1
4	42969946	42974326	1700022I11Rik	?	HC, gentamicin vs HC, control	?	?	?	NHC, gentamicin vs NHC, control	?	?	?	72	14.3988	1.04343	1.08553	1.2304	1.41228	1.54396	1.4277	1.12399	1.11883	1.07722	1.19319	1.03684	1.10544
1	191036822	191042942	1700022P22Rik	?	HC, gentamicin vs HC, control	?	?	?	NHC, gentamicin vs NHC, control	?	?	?	23	12.445	1.04343	1.08553	1	1.04123	1.08369	1.03564	1	1.03961	1.03861	1.07728	1	1
6	146850110	146871405	1700023A16Rik	?	HC, gentamicin vs HC, control	?	?	?	NHC, gentamicin vs NHC, control	?	?	?	27	12.5935	1	1.08553	1.04608	1.08246	1.04184	1.14257	1.04133	1.03961	1.07722	1	1.03684	1
11	109845878	109848477	1700023C21Rik	?	HC, gentamicin vs HC, control	?	?	?	NHC, gentamicin vs NHC, control	?	?	?	13	12.0386	1	1	1	1	1	1	1	1	1	1.03864	1	1
5	77016023	77061523	1700023E05Rik	?	HC, gentamicin vs HC, control	?	?	?	NHC, gentamicin vs NHC, control	?	?	?	60	13.9209	1.04343	1.17106	1.04608	1.37105	1.46027	1.21385	1.12399	1.11883	1.07722	1.15455	1	1.14058
10	66120609	66124065	1700023F02Rik	?	HC, gentamicin vs HC, control	?	?	?	NHC, gentamicin vs NHC, control	?	?	?	12	12	1	1	1	1	1	1	1	1	1	1	1	1
11	103198947	103208559	1700023F06Rik	Lognormal linear model	HC, gentamicin vs HC, control	0.0525442	0.784602	-1.27453	NHC, gentamicin vs NHC, control	0.148852	0.843342	-1.18576	214	19.973	1.52111	1.76976	1.46081	1.2886	1.25106	1.17821	1.90926	1.95068	2.35142	1.61821	1.47888	2.19496
6	29985329	29993532	1700023L04Rik	?	HC, gentamicin vs HC, control	?	?	?	NHC, gentamicin vs NHC, control	?	?	?	73	14.4041	1.21713	1.25659	1.04608	1.20614	1.16737	1.10693	1.16532	1.23767	1.23167	1.23183	1.22102	1.31631
14	123987635	124015685	1700024B18Rik	?	HC, gentamicin vs HC, control	?	?	?	NHC, gentamicin vs NHC, control	?	?	?	12	12	1	1	1	1	1	1	1	1	1	1	1	1
13	3498050	3501394	1700024F13Rik	?	HC, gentamicin vs HC, control	?	?	?	NHC, gentamicin vs NHC, control	?	?	?	22	12.3916	1	1.12829	1	1	1	1	1	1	1.07722	1.07728	1.07367	1.03515
14	32376502	32388374	1700024G13Rik	Lognormal linear model	HC, gentamicin vs HC, control	0.0093453	0.755489	-1.32365	NHC, gentamicin vs NHC, control	?	0.987451	-1.01271	457	30.7738	4.43067	4.80604	4.77863	4.38072	3.34321	2.99595	1	1	1.03861	1	1	1
2	110031250	110050480	1700024P03Rik	?	HC, gentamicin vs HC, control	?	?	?	NHC, gentamicin vs NHC, control	?	?	?	14	12.0799	1	1	1	1	1	1	1.04133	1	1.03861	1	1	1
13	98984090	98984566	1700024P04Rik	?	HC, gentamicin vs HC, control	?	?	?	NHC, gentamicin vs NHC, control	?	?	?	12	12	1	1	1	1	1	1	1	1	1	1	1	1
4	104913456	105016864	1700024P16Rik	Lognormal linear model	HC, gentamicin vs HC, control	0.0723585	1.34738	1.34738	NHC, gentamicin vs NHC, control	0.214095	0.822951	-1.21514	899	47.9879	6.38484	5.74686	4.22566	6.4009	6.98356	8.48482	1.4133	1.71301	2.2742	1.42502	1.47888	1.4569
15	77558240	77561893	1700025B11Rik	?	HC, gentamicin vs HC, control	?	?	?	NHC, gentamicin vs NHC, control	?	?	?	12	12	1	1	1	1	1	1	1	1	1	1	1	1
2	165078693	165090751	1700025C18Rik	?	HC, gentamicin vs HC, control	?	?	?	NHC, gentamicin vs NHC, control	?	?	?	12	12	1	1	1	1	1	1	1	1	1	1	1	1
6	30509849	30520254	1700025E21Rik	?	HC, gentamicin vs HC, control	?	?	?	NHC, gentamicin vs NHC, control	?	?	?	42	13.1879	1.04343	1.12829	1.04608	1.16491	1.08369	1.17821	1.12399	1.19806	1.03861	1.03864	1.07367	1.07029
19	11139683	11165321	1700025F22Rik	?	HC, gentamicin vs HC, control	?	?	?	NHC, gentamicin vs NHC, control	?	?	?	12	12	1	1	1	1	1	1	1	1	1	1	1	1
10	119413444	119426865	1700025F24Rik	?	HC, gentamicin vs HC, control	?	?	?	NHC, gentamicin vs NHC, control	?	?	?	34	12.9028	1.08685	1.08553	1.04608	1.04123	1.12553	1.03564	1.28931	1.11883	1	1.03864	1	1.03515
1	151884524	152090321	1700025G04Rik	Lognormal linear model	HC, gentamicin vs HC, control	0.0450317	0.885863	-1.12884	NHC, gentamicin vs NHC, control	0.219368	0.935342	-1.06913	17493.8	700.15	36.9821	39.5432	42.9672	36.4542	32.8212	36.5159	83.3872	81.2856	80.5108	82.8202	73.366	73.4965
17	54352583	54370075	1700025K24Rik	?	HC, gentamicin vs HC, control	?	?	?	NHC, gentamicin vs NHC, control	?	?	?	22	12.4137	1.08685	1.04276	1.04608	1.04123	1.12553	1.07128	1	1	1	1	1	1
5	73268580	73284185	1700025M24Rik	?	HC, gentamicin vs HC, control	?	?	?	NHC, gentamicin vs NHC, control	?	?	?	19	12.2936	1.08685	1.17106	1	1	1	1.03564	1	1	1	1	1	1
6	39063879	39067587	1700025N23Rik	Lognormal linear model	HC, gentamicin vs HC, control	0.0024847	0.723711	-1.38177	NHC, gentamicin vs NHC, control	0.0472167	0.839772	-1.1908	889.203	47.6666	4.78739	5.39906	6.18924	3.79965	4.08243	3.90919	3.36692	3.62908	3.58365	3.18261	2.58337	3.15404
7	83775617	83794840	1700026D08Rik	Lognormal linear model	HC, gentamicin vs HC, control	0.22684	0.800563	-1.24912	NHC, gentamicin vs NHC, control	0.194888	0.786294	-1.27179	332	25.1715	3.17131	3.35205	3.07364	2.97896	1.75318	3.2098	1.12399	1.79223	1.38612	1.15455	1	1.17573
2	132490728	132524058	1700026D11Rik	?	HC, gentamicin vs HC, control	?	?	?	NHC, gentamicin vs NHC, control	?	?	?	15.1696	12.1295	1	1	1	1	1.04184	1	1.04133	1.04633	1	1	1	1
8	71006728	71026756	1700026F02Rik	?	HC, gentamicin vs HC, control	?	?	?	NHC, gentamicin vs NHC, control	?	?	?	16	12.1579	1	1.04276	1	1	1	1	1	1.03961	1	1.03864	1.03684	1
2	28692080	28699652	1700026L06Rik	Lognormal linear model	HC, gentamicin vs HC, control	0.0288985	0.792322	-1.26211	NHC, gentamicin vs NHC, control	?	0.918362	-1.0889	173	18.5349	1.86852	1.76976	1.73729	1.65965	1.41843	1.21385	1.45463	1.43573	1.73363	1.38638	1.2947	1.56233
1	73016036	73025509	1700027A15Rik	?	HC, gentamicin vs HC, control	?	?	?	NHC, gentamicin vs NHC, control	?	?	?	13	12.0386	1	1	1	1	1	1	1	1	1	1.03864	1	1
5	64454813	64467943	1700027F09Rik	?	HC, gentamicin vs HC, control	?	?	?	NHC, gentamicin vs NHC, control	?	?	?	12	12	1	1	1	1	1	1	1	1	1	1	1	1
3	45416584	45439310	1700027H10Rik	?	HC, gentamicin vs HC, control	?	?	?	NHC, gentamicin vs NHC, control	?	?	?	22.3371	12.3957	1	1.01304	1	1.06436	1	1.05016	1	1.17601	1	1	1	1.09209
9	36668856	36693190	1700027I24Rik	?	HC, gentamicin vs HC, control	?	?	?	NHC, gentamicin vs NHC, control	?	?	?	16.0025	12.1646	1	1.04287	1	1.04123	1.04184	1	1	1	1.03861	1	1	1
10	43746158	43765837	1700027J07Rik	?	HC, gentamicin vs HC, control	?	?	?	NHC, gentamicin vs NHC, control	?	?	?	22	12.4117	1.13028	1.04276	1	1	1.16737	1.07128	1	1	1	1	1	1
7	28496941	28497493	1700028B04Rik	?	HC, gentamicin vs HC, control	?	?	?	NHC, gentamicin vs NHC, control	?	?	?	12	12	1	1	1	1	1	1	1	1	1	1	1	1
5	112206763	112210003	1700028D13Rik	?	HC, gentamicin vs HC, control	?	?	?	NHC, gentamicin vs NHC, control	?	?	?	24	12.4859	1	1	1.04608	1.12368	1.20922	1.10693	1	1	1	1	1	1
5	151368675	151414084	1700028E10Rik	Lognormal linear model	HC, gentamicin vs HC, control	0.775037	1.022	1.022	NHC, gentamicin vs NHC, control	?	0.961209	-1.04036	116	16.2016	1.47769	1.25659	1.59905	1.53597	1.37659	1.49899	1.28931	1.19806	1.3089	1.27047	1.07367	1.31631
10	82812123	82824243	1700028I16Rik	?	HC, gentamicin vs HC, control	?	?	?	NHC, gentamicin vs NHC, control	?	?	?	87	15.054	1.21713	1.47041	1.32257	1.5772	1.25106	1.28514	1.16532	1.19806	1.15445	1.23183	1.11051	1.07029
7	44229930	44236123	1700028J19Rik	Lognormal linear model	HC, gentamicin vs HC, control	0.896478	0.986499	-1.01369	NHC, gentamicin vs NHC, control	0.346654	1.10649	1.10649	193	19.2442	1.47769	1.68423	1.69121	1.5772	1.66949	1.53463	1.78527	1.27728	1.50196	1.8114	1.84725	1.3866
5	107534711	107551543	1700028K03Rik	Lognormal linear model	HC, gentamicin vs HC, control	0.0363666	0.807358	-1.23861	NHC, gentamicin vs NHC, control	0.595164	0.953924	-1.0483	655.269	37.4419	2.63008	3.06928	3.03511	2.20111	2.19132	2.6732	3.39587	4.21084	3.47776	3.25145	3.91293	3.39298
3	83555367	83574119	1700028M03Rik	?	HC, gentamicin vs HC, control	?	?	?	NHC, gentamicin vs NHC, control	?	?	?	13	12.0413	1	1	1	1	1	1	1.04133	1	1	1	1	1
19	23558760	23652813	1700028P14Rik	Lognormal linear model	HC, gentamicin vs HC, control	0.29329	0.90291	-1.10753	NHC, gentamicin vs NHC, control	0.780851	0.97421	-1.02647	735	42.0399	6.38484	6.26003	6.11497	6.60705	4.38929	6.20373	1.04133	1	1.03861	1	1	1
2	171956879	171962800	1700028P15Rik	?	HC, gentamicin vs HC, control	?	?	?	NHC, gentamicin vs NHC, control	?	?	?	12	12	1	1	1	1	1	1	1	1	1	1	1	1
7	131146439	131150579	1700029B22Rik	?	HC, gentamicin vs HC, control	?	?	?	NHC, gentamicin vs NHC, control	?	?	?	12	12	1	1	1	1	1	1	1	1	1	1	1	1
13	97021864	97034363	1700029F12Rik	?	HC, gentamicin vs HC, control	?	?	?	NHC, gentamicin vs NHC, control	?	?	?	12	12	1	1	1	1	1	1	1	1	1	1	1	1
8	13550733	13562449	1700029H14Rik	?	HC, gentamicin vs HC, control	?	?	?	NHC, gentamicin vs NHC, control	?	?	?	13	12.0351	1	1	1	1	1	1	1	1	1	1	1	1.03515
2	92382918	92383604	1700029I15Rik	Lognormal linear model	HC, gentamicin vs HC, control	0.699596	1.04092	1.04092	NHC, gentamicin vs NHC, control	?	1.03294	1.03294	139	17.0896	1.39084	1.42764	1.55297	1.32983	1.87871	1.39206	1.24798	1.27728	1.46335	1.19319	1.47888	1.4569
16	93396815	93458873	1700029J03Rik	?	HC, gentamicin vs HC, control	?	?	?	NHC, gentamicin vs NHC, control	?	?	?	14	12.0738	1	1	1	1	1	1	1	1	1	1.03864	1	1.03515
8	45953606	45975253	1700029J07Rik	Poisson	HC, gentamicin vs HC, control	0.00545342	0.567479	-1.76218	NHC, gentamicin vs NHC, control	0.045876	0.633791	-1.57781	5551.63	240.465	33.8014	34.1747	37.4429	22.7551	22.1603	15.1978	13.662	17.5041	14.7826	10.553	7.70085	10.7304
4	135626655	135630199	1700029M20Rik	?	HC, gentamicin vs HC, control	?	?	?	NHC, gentamicin vs NHC, control	?	?	?	45	13.3095	1.08685	1.08553	1.09216	1.12368	1	1	1.20665	1.07922	1.03861	1.23183	1.2947	1.07029
13	44439727	44457568	1700029N11Rik	?	HC, gentamicin vs HC, control	?	?	?	NHC, gentamicin vs NHC, control	?	?	?	12	12	1	1	1	1	1	1	1	1	1	1	1	1
15	81980540	81981564	1700029P11Rik	?	HC, gentamicin vs HC, control	?	?	?	NHC, gentamicin vs NHC, control	?	?	?	16	12.1661	1	1	1	1.08246	1.08369	1	1	1	1	1	1	1
17	28905265	28906772	1700030A11Rik	?	HC, gentamicin vs HC, control	?	?	?	NHC, gentamicin vs NHC, control	?	?	?	13	12.0356	1	1	1	1	1	1.03564	1	1	1	1	1	1
12	20804392	20815780	1700030C10Rik	Lognormal linear model	HC, gentamicin vs HC, control	0.00380495	0.627674	-1.59318	NHC, gentamicin vs NHC, control	0.00913319	0.673571	-1.48463	542.561	33.3477	2.88122	2.79701	3.84607	1.74127	1.98265	2.22014	3.421	3.9098	3.32387	2.25656	2.09705	2.87107
6	117679207	117751770	1700030F04Rik	?	HC, gentamicin vs HC, control	?	?	?	NHC, gentamicin vs NHC, control	?	?	?	12.393	12.016	1	1	1	1.01378	1	1	1	1	1	1.00227	1	1
15	99918348	99931659	1700030F18Rik	?	HC, gentamicin vs HC, control	?	?	?	NHC, gentamicin vs NHC, control	?	?	?	29	12.7096	1.1737	1.04276	1.13824	1.12368	1.04184	1.03564	1	1.03961	1.07722	1	1.03684	1
8	116969599	116978944	1700030J22Rik	Lognormal linear model	HC, gentamicin vs HC, control	0.877372	1.0198	1.0198	NHC, gentamicin vs NHC, control	0.317846	1.1458	1.1458	3673	161.867	22.4091	22.2112	23.9022	19.058	23.7208	27.8741	3.39715	3.02019	4.16619	3.39555	4.05746	4.65516
8	72443880	72460542	1700030K09Rik	Lognormal linear model	HC, gentamicin vs HC, control	0.363429	1.10747	1.10747	NHC, gentamicin vs NHC, control	0.693776	1.04389	1.04389	4101.11	174.651	12.9691	13.1091	11.6583	15.8009	14.5764	11.657	17.1276	15.379	13.842	18.3826	16.3447	13.8048
3	136435270	136449350	1700030L20Rik	?	HC, gentamicin vs HC, control	?	?	?	NHC, gentamicin vs NHC, control	?	?	?	95.8038	15.3327	1.32251	1.46927	1.13382	1.35524	1.4244	1.47966	1.25948	1.10312	1.24219	1.01557	1.2148	1.31264
8	121544388	121547653	1700030M09Rik	?	HC, gentamicin vs HC, control	?	?	?	NHC, gentamicin vs NHC, control	?	?	?	16	12.1601	1	1.04276	1	1	1.04184	1	1	1	1	1.03864	1.03684	1
19	3153799	3197704	1700030N03Rik	?	HC, gentamicin vs HC, control	?	?	?	NHC, gentamicin vs NHC, control	?	?	?	13.9412	12.0776	1	1	1	1.04123	1	1	1	1	1	1.03637	1	1
10	116723067	116729178	1700030O20Rik	?	HC, gentamicin vs HC, control	?	?	?	NHC, gentamicin vs NHC, control	?	?	?	17	12.2082	1	1	1.09216	1	1	1	1.04133	1.03961	1	1	1	1.03515
17	36923792	36933433	1700031A10Rik	?	HC, gentamicin vs HC, control	?	?	?	NHC, gentamicin vs NHC, control	?	?	?	14	12.0805	1	1	1	1	1.04184	1	1	1	1.03861	1	1	1
X	102859187	102866354	1700031F05Rik	?	HC, gentamicin vs HC, control	?	?	?	NHC, gentamicin vs NHC, control	?	?	?	47	13.4578	1.30398	1.29935	1.18432	1.24737	1.12553	1.14257	1.04133	1.03961	1.03861	1	1	1.03515
15	98398445	98416136	1700031M16Rik	?	HC, gentamicin vs HC, control	?	?	?	NHC, gentamicin vs NHC, control	?	?	?	12	12	1	1	1	1	1	1	1	1	1	1	1	1
12	52599984	52602323	1700031P21Rik	?	HC, gentamicin vs HC, control	?	?	?	NHC, gentamicin vs NHC, control	?	?	?	12	12	1	1	1	1	1	1	1	1	1	1	1	1
18	52646220	52663732	1700034E13Rik	?	HC, gentamicin vs HC, control	?	?	?	NHC, gentamicin vs NHC, control	?	?	?	74	14.5666	1.43426	1.38488	1.46081	1.49474	1.2929	1.49899	1	1	1	1	1	1
11	29547950	29578353	1700034F02Rik	?	HC, gentamicin vs HC, control	?	?	?	NHC, gentamicin vs NHC, control	?	?	?	87.0039	15.0284	1.26056	1.04277	1.18432	1.70091	1.75326	1.35644	1.12399	1.15845	1.07722	1.15456	1.11051	1.10544
5	112582936	112589997	1700034G24Rik	?	HC, gentamicin vs HC, control	?	?	?	NHC, gentamicin vs NHC, control	?	?	?	17	12.2083	1.08685	1.04276	1	1	1.04184	1	1	1	1	1	1.03684	1
1	191894072	191907528	1700034H15Rik	Lognormal linear model	HC, gentamicin vs HC, control	9.90678e-06	0.469884	-2.12819	NHC, gentamicin vs NHC, control	0.224997	1.10671	1.10671	1528.38	74.1592	10.2045	11.3921	11.0312	5.504	4.90629	4.92671	3.48979	4.49946	4.47318	4.30782	4.39189	5.03227
3	40900199	40902544	1700034I23Rik	?	HC, gentamicin vs HC, control	?	?	?	NHC, gentamicin vs NHC, control	?	?	?	31.1576	12.8127	1.19037	1.12829	1.13822	1.05791	1.04184	1	1.1806	1	1.03861	1	1.03684	1
6	146951301	146954422	1700034J05Rik	?	HC, gentamicin vs HC, control	?	?	?	NHC, gentamicin vs NHC, control	?	?	?	70	14.4445	1.73824	1.17106	1.64513	1.2886	1.08369	1.32078	1.04133	1.11883	1	1	1.03684	1
9	92979916	93005734	1700034K08Rik	?	HC, gentamicin vs HC, control	?	?	?	NHC, gentamicin vs NHC, control	?	?	?	12	12	1	1	1	1	1	1	1	1	1	1	1	1
6	41684431	41685718	1700034O15Rik	?	HC, gentamicin vs HC, control	?	?	?	NHC, gentamicin vs NHC, control	?	?	?	12	12	1	1	1	1	1	1	1	1	1	1	1	1
1	9747648	9771257	1700034P13Rik	Lognormal linear model	HC, gentamicin vs HC, control	0.325908	0.904429	-1.10567	NHC, gentamicin vs NHC, control	0.43219	1.08262	1.08262	117.352	16.3113	1.34842	1.76406	1.68765	1.53627	1.53435	1.25994	1	1.31041	1.14643	1.17497	1.2329	1.31591
3	85317519	85332028	1700036G14Rik	?	HC, gentamicin vs HC, control	?	?	?	NHC, gentamicin vs NHC, control	?	?	?	12	12	1	1	1	1	1	1	1	1	1	1	1	1
16	3905798	3908690	1700037C18Rik	Lognormal linear model	HC, gentamicin vs HC, control	0.366799	1.0695	1.0695	NHC, gentamicin vs NHC, control	0.00334477	1.33564	1.33564	1274	62.8205	7.38364	6.94426	5.562	6.93687	6.98356	7.20171	3.06651	3.0598	3.20089	4.20695	4.46267	3.81166
2	131146325	131160021	1700037H04Rik	Lognormal linear model	HC, gentamicin vs HC, control	0.0044943	0.690973	-1.44723	NHC, gentamicin vs NHC, control	0.256127	0.892025	-1.12104	9478.08	390.982	38.9572	36.9222	36.6205	27.551	21.5868	28.9433	38.9411	33.0853	33.8589	33.34	32.1647	29.0112
7	45282873	45288994	1700039E15Rik	?	HC, gentamicin vs HC, control	?	?	?	NHC, gentamicin vs NHC, control	?	?	?	32	12.8327	1.1737	1.12829	1.04608	1.12368	1.25106	1.07128	1	1	1	1.03864	1	1
19	44828493	44835939	1700039E22Rik	?	HC, gentamicin vs HC, control	?	?	?	NHC, gentamicin vs NHC, control	?	?	?	87	15.1117	1.60797	1.42764	1.41473	1.32983	1.41843	1.32078	1.24798	1.07922	1.11584	1.07728	1.03684	1.03515
10	68430956	68541876	1700040L02Rik	Lognormal linear model	HC, gentamicin vs HC, control	0.373919	0.882942	-1.13258	NHC, gentamicin vs NHC, control	0.305643	0.865301	-1.15567	505	31.439	2.08565	2.06911	2.42851	2.23685	1.5858	2.03362	3.35582	3.37669	3.35534	3.20236	2.17878	3.5305
2	170356361	170380436	1700040N02Rik	?	HC, gentamicin vs HC, control	?	?	?	NHC, gentamicin vs NHC, control	?	?	?	17	12.196	1	1	1	1	1	1	1.04133	1.07922	1	1.03864	1.03684	1
9	57175275	57186111	1700041C23Rik	?	HC, gentamicin vs HC, control	?	?	?	NHC, gentamicin vs NHC, control	?	?	?	12	12	1	1	1	1	1	1	1	1	1	1	1	1
16	77004228	77010882	1700041M19Rik	?	HC, gentamicin vs HC, control	?	?	?	NHC, gentamicin vs NHC, control	?	?	?	12	12	1	1	1	1	1	1	1	1	1	1	1	1
X	155124981	155147850	1700042B14Rik	?	HC, gentamicin vs HC, control	?	?	?	NHC, gentamicin vs NHC, control	?	?	?	12	12	1	1	1	1	1	1	1	1	1	1	1	1
4	116173372	116174298	1700042G07Rik	?	HC, gentamicin vs HC, control	?	?	?	NHC, gentamicin vs NHC, control	?	?	?	12	12	1	1	1	1	1	1	1	1	1	1	1	1
4	57359792	57364293	1700042G15Rik	?	HC, gentamicin vs HC, control	?	?	?	NHC, gentamicin vs NHC, control	?	?	?	18.0377	12.2336	1	1.04319	1	1	1	1.03585	1.04166	1	1.03886	1.03891	1	1.03516
11	11868123	11885322	1700042O10Rik	?	HC, gentamicin vs HC, control	?	?	?	NHC, gentamicin vs NHC, control	?	?	?	37	13.0007	1.08685	1	1.04608	1.2886	1.16737	1.17821	1.08266	1	1.03861	1.03864	1.07367	1
14	118365878	118398166	1700044C05Rik	?	HC, gentamicin vs HC, control	?	?	?	NHC, gentamicin vs NHC, control	?	?	?	22	12.4169	1	1.17106	1.04608	1	1.12553	1.03564	1	1	1	1.03864	1	1
18	49523289	49524442	1700044K03Rik	?	HC, gentamicin vs HC, control	?	?	?	NHC, gentamicin vs NHC, control	?	?	?	12	12	1	1	1	1	1	1	1	1	1	1	1	1
4	150828225	150854950	1700045H11Rik	?	HC, gentamicin vs HC, control	?	?	?	NHC, gentamicin vs NHC, control	?	?	?	89	15.0434	1.1737	1.12829	1.41473	1.2886	1.12553	1.35642	1.20665	1.03961	1.54057	1.27047	1.14735	1.35146
X	163760140	163761330	1700045I19Rik	?	HC, gentamicin vs HC, control	?	?	?	NHC, gentamicin vs NHC, control	?	?	?	73	14.3495	1.08685	1.04276	1	1.04123	1.08369	1.07128	1.33064	1.43573	1.42473	1.19319	1.14735	1.49204
11	14560336	14599226	1700046C09Rik	?	HC, gentamicin vs HC, control	?	?	?	NHC, gentamicin vs NHC, control	?	?	?	12	12	1	1	1	1	1	1	1	1	1	1	1	1
14	44191607	44213238	1700047E10Rik	?	HC, gentamicin vs HC, control	?	?	?	NHC, gentamicin vs NHC, control	?	?	?	96.6427	15.4158	1.22907	1.15582	1.57289	1.18955	1.2507	1.19118	1.46441	1.25185	1.37885	1.23346	1.21501	1.28305
15	11967062	11970084	1700047G03Rik	?	HC, gentamicin vs HC, control	?	?	?	NHC, gentamicin vs NHC, control	?	?	?	12	12	1	1	1	1	1	1	1	1	1	1	1	1
12	55124528	55217147	1700047I17Rik2	Lognormal linear model	HC, gentamicin vs HC, control	0.0709233	1.26889	1.26889	NHC, gentamicin vs NHC, control	0.29555	0.879387	-1.13716	6148.86	256.158	18.8083	17.196	21.5145	25.0401	24.1755	23.6176	19.8063	21.5621	25.4436	20.1718	16.1212	22.7013
5	108763842	108768918	1700047L14Rik	?	HC, gentamicin vs HC, control	?	?	?	NHC, gentamicin vs NHC, control	?	?	?	12	12	1	1	1	1	1	1	1	1	1	1	1	1
1	182300834	182303290	1700047M11Rik	?	HC, gentamicin vs HC, control	?	?	?	NHC, gentamicin vs NHC, control	?	?	?	32	12.7663	1.04343	1.04276	1	1.04123	1	1	1.04133	1.15845	1.11584	1.07728	1	1.24602
16	92308716	92312467	1700048M11Rik	?	HC, gentamicin vs HC, control	?	?	?	NHC, gentamicin vs NHC, control	?	?	?	99	15.4714	1.43426	1.21382	1.36865	1.12368	1.08369	1.14257	1.28931	1.43573	1.57918	1.07728	1.44204	1.28117
9	121937275	121947017	1700048O20Rik	Lognormal linear model	HC, gentamicin vs HC, control	0.146226	1.21704	1.21704	NHC, gentamicin vs NHC, control	0.266093	0.865896	-1.15487	2904.51	126.599	8.67517	7.54819	6.63626	10.4387	9.09254	8.30635	16.1151	13.5311	11.13	13.3474	11.5094	10.2687
6	147690241	147702375	1700049E15Rik	?	HC, gentamicin vs HC, control	?	?	?	NHC, gentamicin vs NHC, control	?	?	?	13	12.0434	1.04343	1	1	1	1	1	1	1	1	1	1	1
6	100527400	100533427	1700049E22Rik	?	HC, gentamicin vs HC, control	?	?	?	NHC, gentamicin vs NHC, control	?	?	?	12	12	1	1	1	1	1	1	1	1	1	1	1	1
7	27907392	27929431	1700049G17Rik	Lognormal linear model	HC, gentamicin vs HC, control	0.000605368	1.67225	1.67225	NHC, gentamicin vs NHC, control	0.0845462	0.829076	-1.20616	4978.46	210.923	13.9921	14.5174	19.6116	26.9418	28.3801	24.4386	14.4488	15.3127	15.5994	12.1191	13.9211	11.6403
10	71979885	71980691	1700049L16Rik	?	HC, gentamicin vs HC, control	?	?	?	NHC, gentamicin vs NHC, control	?	?	?	12	12	1	1	1	1	1	1	1	1	1	1	1	1
11	72266844	72268557	1700051A21Rik	?	HC, gentamicin vs HC, control	?	?	?	NHC, gentamicin vs NHC, control	?	?	?	19.0528	12.2922	1.04349	1	1	1.08437	1.12566	1	1	1	1.03868	1	1	1
12	80923432	80924448	1700052I22Rik	?	HC, gentamicin vs HC, control	?	?	?	NHC, gentamicin vs NHC, control	?	?	?	12	12	1	1	1	1	1	1	1	1	1	1	1	1
11	105179021	105181434	1700052K11Rik	Lognormal linear model	HC, gentamicin vs HC, control	0.473502	0.936324	-1.06801	NHC, gentamicin vs NHC, control	0.00395472	1.41871	1.41871	2723.34	119.1	9.90456	8.05655	10.3177	7.96758	8.68978	9.76061	8.72766	8.13007	9.76647	11.3136	13.6744	12.7912
10	4432605	4455141	1700052N19Rik	Lognormal linear model	HC, gentamicin vs HC, control	0.953918	1.00512	1.00512	NHC, gentamicin vs NHC, control	0.432577	0.931443	-1.0736	5444	229.908	18.1968	21.9546	21.552	22.4387	21.3776	18.2507	18.6893	19.8947	16.3676	17.3825	18.5344	15.2692
19	53076252	53084393	1700054A03Rik	?	HC, gentamicin vs HC, control	?	?	?	NHC, gentamicin vs NHC, control	?	?	?	32	12.7734	1	1	1	1	1	1	1.16532	1.23767	1.07722	1.07728	1.11051	1.10544
6	112210708	112212519	1700054K19Rik	?	HC, gentamicin vs HC, control	?	?	?	NHC, gentamicin vs NHC, control	?	?	?	12	12	1	1	1	1	1	1	1	1	1	1	1	1
2	118304914	118308167	1700054M17Rik	?	HC, gentamicin vs HC, control	?	?	?	NHC, gentamicin vs NHC, control	?	?	?	12	12	1	1	1	1	1	1	1	1	1	1	1	1
X	9846947	9847501	1700054O13Rik	?	HC, gentamicin vs HC, control	?	?	?	NHC, gentamicin vs NHC, control	?	?	?	12	12	1	1	1	1	1	1	1	1	1	1	1	1
9	64038465	64041466	1700055C04Rik	?	HC, gentamicin vs HC, control	?	?	?	NHC, gentamicin vs NHC, control	?	?	?	12	12	1	1	1	1	1	1	1	1	1	1	1	1
19	3958808	3970439	1700055N04Rik	?	HC, gentamicin vs HC, control	?	?	?	NHC, gentamicin vs NHC, control	?	?	?	21.9814	12.4031	1.055	1	1	1	1.04682	1.04074	1.21035	1	1	1	1.05023	1
1	184033032	184033999	1700056E22Rik	Lognormal linear model	HC, gentamicin vs HC, control	0.0197214	1.54226	1.54226	NHC, gentamicin vs NHC, control	0.877937	1.02393	1.02393	458	29.9774	1.91195	2.28293	2.61283	4.29826	4.0127	2.42568	1.90926	2.14873	2.08114	2.27505	2.10511	1.91379
9	92309377	92357877	1700057G04Rik	?	HC, gentamicin vs HC, control	?	?	?	NHC, gentamicin vs NHC, control	?	?	?	13	12.0413	1	1	1	1	1	1	1.04133	1	1	1	1	1
4	124449626	124485960	1700057H15Rik	?	HC, gentamicin vs HC, control	?	?	?	NHC, gentamicin vs NHC, control	?	?	?	12	12	1	1	1	1	1	1	1	1	1	1	1	1
10	116418121	116421236	1700058G18Rik	?	HC, gentamicin vs HC, control	?	?	?	NHC, gentamicin vs NHC, control	?	?	?	21.5849	12.3647	1	1	1	1	1	1.05585	1.07131	1	1.12233	1.06001	1	1.05521
6	143593353	143651289	1700060C16Rik	?	HC, gentamicin vs HC, control	?	?	?	NHC, gentamicin vs NHC, control	?	?	?	12	12	1	1	1	1	1	1	1	1	1	1	1	1
2	158192008	158195735	1700060C20Rik	?	HC, gentamicin vs HC, control	?	?	?	NHC, gentamicin vs NHC, control	?	?	?	17	12.1992	1	1.04276	1	1	1	1	1.08266	1	1.03861	1	1	1.03515
2	9189515	9197485	1700061F12Rik	?	HC, gentamicin vs HC, control	?	?	?	NHC, gentamicin vs NHC, control	?	?	?	12	12	1	1	1	1	1	1	1	1	1	1	1	1
17	56875633	56888839	1700061G19Rik	Lognormal linear model	HC, gentamicin vs HC, control	0.277387	1.12041	1.12041	NHC, gentamicin vs NHC, control	?	0.950644	-1.05192	131	16.6845	1.21713	1.25659	1.32257	1.20614	1.50212	1.57027	1.24798	1.71301	1.46335	1.54093	1.25786	1.3866
3	117060522	117077766	1700061I17Rik	?	HC, gentamicin vs HC, control	?	?	?	NHC, gentamicin vs NHC, control	?	?	?	12	12	1	1	1	1	1	1	1	1	1	1	1	1
1	95990659	96021759	1700063A18Rik	?	HC, gentamicin vs HC, control	?	?	?	NHC, gentamicin vs NHC, control	?	?	?	12	12	1	1	1	1	1	1	1	1	1	1	1	1
9	41206155	41217628	1700063D05Rik	Lognormal linear model	HC, gentamicin vs HC, control	0.483503	0.930365	-1.07485	NHC, gentamicin vs NHC, control	0.393909	0.915288	-1.09255	407.182	28.1458	3.26168	2.89338	2.71504	3.07894	3.05634	2.1927	1.79114	2.06951	1.85515	1.85565	1.77877	1.59748
5	91766242	91767301	1700063O14Rik	?	HC, gentamicin vs HC, control	?	?	?	NHC, gentamicin vs NHC, control	?	?	?	13	12.0368	1	1	1	1	1	1	1	1	1	1	1.03684	1
10	119092905	119103108	1700064J06Rik	?	HC, gentamicin vs HC, control	?	?	?	NHC, gentamicin vs NHC, control	?	?	?	12	12	1	1	1	1	1	1	1	1	1	1	1	1
12	99626053	99627975	1700064M15Rik	?	HC, gentamicin vs HC, control	?	?	?	NHC, gentamicin vs NHC, control	?	?	?	12	12	1	1	1	1	1	1	1	1	1	1	1	1
9	95855418	95857883	1700065D16Rik	?	HC, gentamicin vs HC, control	?	?	?	NHC, gentamicin vs NHC, control	?	?	?	27.7789	12.6322	1.09078	1.09558	1.04608	1.04123	1	1.03825	1	1.08395	1.03861	1.08437	1.11337	1
15	63817188	63819541	1700065I16Rik	?	HC, gentamicin vs HC, control	?	?	?	NHC, gentamicin vs NHC, control	?	?	?	14	12.0831	1	1	1	1.04123	1.04184	1	1	1	1	1	1	1
18	56588348	56594780	1700065I17Rik	?	HC, gentamicin vs HC, control	?	?	?	NHC, gentamicin vs NHC, control	?	?	?	16	12.155	1	1	1	1	1.08369	1.07128	1	1	1	1	1	1
6	35330846	35336830	1700065J11Rik	?	HC, gentamicin vs HC, control	?	?	?	NHC, gentamicin vs NHC, control	?	?	?	12	12	1	1	1	1	1	1	1	1	1	1	1	1
1	192841705	192842740	1700065J18Rik	?	HC, gentamicin vs HC, control	?	?	?	NHC, gentamicin vs NHC, control	?	?	?	29	12.6881	1.04343	1	1.04608	1.08246	1.08369	1	1.16532	1.07922	1.03861	1.07728	1.03684	1.03515
18	49803332	49817957	1700065O20Rik	?	HC, gentamicin vs HC, control	?	?	?	NHC, gentamicin vs NHC, control	?	?	?	12	12	1	1	1	1	1	1	1	1	1	1	1	1
1	39842428	39847331	1700066B17Rik	?	HC, gentamicin vs HC, control	?	?	?	NHC, gentamicin vs NHC, control	?	?	?	17	12.2039	1.04343	1	1	1.12368	1	1	1	1	1	1	1.03684	1
18	35726989	35730870	1700066B19Rik	?	HC, gentamicin vs HC, control	?	?	?	NHC, gentamicin vs NHC, control	?	?	?	51	13.5697	1.04343	1.12829	1.2304	1.12368	1.25106	1.03564	1.12399	1.03961	1.11584	1.19319	1.07367	1.21087
4	41517437	41518930	1700066J24Rik	Lognormal linear model	HC, gentamicin vs HC, control	0.174172	0.823368	-1.21452	NHC, gentamicin vs NHC, control	0.0939419	0.780957	-1.28048	1664	77.5936	5.42947	6.94426	5.60808	4.87546	5.14247	4.70677	6.37292	10.5464	8.45214	6.33204	5.75196	7.43168
1	57377620	57385423	1700066M21Rik	Lognormal linear model	HC, gentamicin vs HC, control	0.00774447	1.50101	1.50101	NHC, gentamicin vs NHC, control	0.618615	1.06135	1.06135	2741	120.358	7.90476	7.11532	9.11023	12.2553	12.1303	11.657	11.9938	9.51647	7.83435	10.0413	11.6459	9.15383
5	87908588	87979352	1700066N21Rik	?	HC, gentamicin vs HC, control	?	?	?	NHC, gentamicin vs NHC, control	?	?	?	12	12	1	1	1	1	1	1	1	1	1	1	1	1
18	57504422	57533753	1700066O22Rik	?	HC, gentamicin vs HC, control	?	?	?	NHC, gentamicin vs NHC, control	?	?	?	17	12.1978	1	1	1	1	1	1	1.04133	1.07922	1	1.07728	1	1
1	89016113	89022211	1700067G17Rik	?	HC, gentamicin vs HC, control	?	?	?	NHC, gentamicin vs NHC, control	?	?	?	14	12.0703	1	1	1	1	1	1	1	1	1	1	1	1.07029
8	84001706	84004771	1700067K01Rik	Lognormal linear model	HC, gentamicin vs HC, control	0.00754763	1.31628	1.31628	NHC, gentamicin vs NHC, control	0.403176	0.933894	-1.07079	237	21.0429	1.52111	1.76976	1.92162	2.52545	2.04608	2.28311	1.66128	1.51495	1.46335	1.57957	1.40521	1.35146
17	48089632	48090921	1700067P10Rik	?	HC, gentamicin vs HC, control	?	?	?	NHC, gentamicin vs NHC, control	?	?	?	29	12.6929	1.04343	1.17106	1	1.20614	1.04184	1.07128	1.04133	1.07922	1.03861	1	1	1
5	113692424	113724773	1700069L16Rik	?	HC, gentamicin vs HC, control	?	?	?	NHC, gentamicin vs NHC, control	?	?	?	13	12.0368	1	1	1	1	1	1	1	1	1	1	1.03684	1
6	118246695	118248455	1700069P05Rik	?	HC, gentamicin vs HC, control	?	?	?	NHC, gentamicin vs NHC, control	?	?	?	12	12	1	1	1	1	1	1	1	1	1	1	1	1
11	81572502	81573540	1700071K01Rik	?	HC, gentamicin vs HC, control	?	?	?	NHC, gentamicin vs NHC, control	?	?	?	15.0007	12.1076	1	1	1	1	1	1.03564	1	1	1	1	1.03684	1.03517
17	43588340	43591510	1700071M16Rik	Lognormal linear model	HC, gentamicin vs HC, control	2.74794e-07	0.160377	-6.23531	NHC, gentamicin vs NHC, control	0.0384604	0.747494	-1.3378	4883.2	222.85	55.7973	54.7738	68.8738	8.8415	10.4059	9.43963	2.41216	2.77785	3.21173	1.97056	1.76541	2.58074
9	58370504	58374184	1700072B07Rik	?	HC, gentamicin vs HC, control	?	?	?	NHC, gentamicin vs NHC, control	?	?	?	12	12	1	1	1	1	1	1	1	1	1	1	1	1
6	120554796	120574205	1700072O05Rik	?	HC, gentamicin vs HC, control	?	?	?	NHC, gentamicin vs NHC, control	?	?	?	12	12	1	1	1	1	1	1	1	1	1	1	1	1
6	145387625	145392224	1700073E17Rik	Lognormal linear model	HC, gentamicin vs HC, control	?	0.993025	-1.00702	NHC, gentamicin vs NHC, control	?	1.1024	1.1024	161.001	17.7204	1.13028	1	1.09216	1.04123	1.08369	1.07128	1.66129	2.06952	1.65641	1.96595	2.10512	1.84352
13	119680042	119681583	1700074H08Rik	?	HC, gentamicin vs HC, control	?	?	?	NHC, gentamicin vs NHC, control	?	?	?	15	12.1291	1.04343	1	1.04608	1	1	1	1	1.03961	1	1	1	1
6	40920460	40940558	1700074P13Rik	?	HC, gentamicin vs HC, control	?	?	?	NHC, gentamicin vs NHC, control	?	?	?	12	12	1	1	1	1	1	1	1	1	1	1	1	1
9	105143344	105145083	1700080E11Rik	?	HC, gentamicin vs HC, control	?	?	?	NHC, gentamicin vs NHC, control	?	?	?	13	12.0412	1	1	1	1.04123	1	1	1	1	1	1	1	1
2	4132065	4141142	1700080N15Rik	?	HC, gentamicin vs HC, control	?	?	?	NHC, gentamicin vs NHC, control	?	?	?	12	12	1	1	1	1	1	1	1	1	1	1	1	1
X	51968695	51972773	1700080O16Rik	?	HC, gentamicin vs HC, control	?	?	?	NHC, gentamicin vs NHC, control	?	?	?	12	12	1	1	1	1	1	1	1	1	1	1	1	1
5	119108236	119114544	1700081H04Rik	?	HC, gentamicin vs HC, control	?	?	?	NHC, gentamicin vs NHC, control	?	?	?	12	12	1	1	1	1	1	1	1	1	1	1	1	1
7	50517309	50575885	1700081H22Rik	?	HC, gentamicin vs HC, control	?	?	?	NHC, gentamicin vs NHC, control	?	?	?	12	12	1	1	1	1	1	1	1	1	1	1	1	1
1	169928939	169934654	1700084C01Rik	Lognormal linear model	HC, gentamicin vs HC, control	0.86049	0.980001	-1.02041	NHC, gentamicin vs NHC, control	0.264648	0.875017	-1.14284	213	19.9417	1.34741	1.727	1.27648	1.5772	1.46027	1.21385	2.23991	1.99029	1.81085	1.50229	1.84725	1.94894
2	30237198	30237632	1700084E18Rik	Lognormal linear model	HC, gentamicin vs HC, control	0.099571	0.857961	-1.16555	NHC, gentamicin vs NHC, control	0.884453	1.01242	1.01242	134	16.9629	1.69482	1.64147	1.46081	1.53597	1.37659	1.21385	1.53729	1.31689	1.15445	1.34774	1.33153	1.35146
13	70004050	70028349	1700084F23Rik	?	HC, gentamicin vs HC, control	?	?	?	NHC, gentamicin vs NHC, control	?	?	?	21	12.3873	1.21713	1.12829	1	1	1.04184	1	1	1	1	1	1	1
15	33405209	33405940	1700084J12Rik	Lognormal linear model	HC, gentamicin vs HC, control	0.219313	1.08654	1.08654	NHC, gentamicin vs NHC, control	?	1.04327	1.04327	124.98	16.5738	1.41406	1.35535	1.52569	1.5609	1.70782	1.40703	1.26041	1.25388	1.20096	1.44046	1.19223	1.25496
5	127256860	127281624	1700085B03Rik	?	HC, gentamicin vs HC, control	?	?	?	NHC, gentamicin vs NHC, control	?	?	?	12	12	1	1	1	1	1	1	1	1	1	1	1	1
12	82932520	82939156	1700085C21Rik	?	HC, gentamicin vs HC, control	?	?	?	NHC, gentamicin vs NHC, control	?	?	?	15	12.1179	1	1	1	1	1	1	1	1.07922	1	1.03864	1	1
12	74284276	74295951	1700086L19Rik	?	HC, gentamicin vs HC, control	?	?	?	NHC, gentamicin vs NHC, control	?	?	?	63	14.0076	1.13028	1	1	1	1	1	1.45463	1.23767	1.50196	1.50229	1.11051	1.07029
18	38238405	38250566	1700086O06Rik	Lognormal linear model	HC, gentamicin vs HC, control	0.0298342	1.47085	1.47085	NHC, gentamicin vs NHC, control	0.609945	1.08079	1.08079	831.721	44.8677	2.85159	3.64578	3.93255	5.10911	6.30692	4.03826	3.36846	2.50355	3.25316	2.99925	3.89289	2.96615
15	79134655	79141252	1700088E04Rik	Lognormal linear model	HC, gentamicin vs HC, control	0.66553	0.938936	-1.06504	NHC, gentamicin vs NHC, control	0.561222	1.11622	1.11622	5093.04	218.611	29.0944	25.2383	25.6456	27.9261	24.2704	23.0826	10.1486	7.94408	11.6583	12.4961	8.80407	12.3027
18	64157724	64277181	1700091E21Rik	?	HC, gentamicin vs HC, control	?	?	?	NHC, gentamicin vs NHC, control	?	?	?	39	13.1448	1.13028	1.21382	1.2304	1.20614	1.2929	1.07128	1	1	1	1	1	1
14	42089750	42095278	1700091H14Rik	?	HC, gentamicin vs HC, control	?	?	?	NHC, gentamicin vs NHC, control	?	?	?	28.2189	12.6538	1	1.08553	1	1.24737	1.12553	1.04345	1.04133	1	1	1.03864	1.03684	1.03515
8	77624172	77628957	1700092C02Rik	?	HC, gentamicin vs HC, control	?	?	?	NHC, gentamicin vs NHC, control	?	?	?	12	12	1	1	1	1	1	1	1	1	1	1	1	1
14	69164799	69171844	1700092C10Rik	?	HC, gentamicin vs HC, control	?	?	?	NHC, gentamicin vs NHC, control	?	?	?	13	12.0351	1	1	1	1	1	1	1	1	1	1	1	1.03515
13	26283159	26312407	1700092E19Rik	?	HC, gentamicin vs HC, control	?	?	?	NHC, gentamicin vs NHC, control	?	?	?	13	12.0351	1	1	1	1	1	1	1	1	1	1	1	1.03515
11	114198258	114199200	1700092K14Rik	Lognormal linear model	HC, gentamicin vs HC, control	0.428111	1.09964	1.09964	NHC, gentamicin vs NHC, control	0.56999	1.06973	1.06973	205	19.97	1.73824	2.28293	2.24418	2.19562	2.79925	1.92669	1.04133	1.03961	1.19306	1.03864	1.2947	1.17573
19	8740718	8741226	1700092M07Rik	?	HC, gentamicin vs HC, control	?	?	?	NHC, gentamicin vs NHC, control	?	?	?	75	14.4399	1.08685	1	1.04608	1.24737	1.25106	1.24949	1.16532	1.19806	1.15445	1.46366	1.33153	1.24602
11	23516203	23519943	1700093K21Rik	?	HC, gentamicin vs HC, control	?	?	?	NHC, gentamicin vs NHC, control	?	?	?	47	13.4063	1.08685	1.17106	1.09216	1.32983	1.08369	1.10693	1.08266	1.07922	1.15445	1.03864	1.11051	1.07029
3	90062796	90068348	1700094D03Rik	Lognormal linear model	HC, gentamicin vs HC, control	4.40314e-06	2.76169	2.76169	NHC, gentamicin vs NHC, control	0.0237541	0.77092	-1.29715	4569.46	194.156	10.6198	10.285	12.3058	29.6664	37.2865	25.5798	12.5161	12.8115	13.2865	10.74	9.53923	9.5198
10	76389015	76401508	1700094J05Rik	?	HC, gentamicin vs HC, control	?	?	?	NHC, gentamicin vs NHC, control	?	?	?	20.8639	12.3541	1	1.0572	1	1.05399	1	1	1.05452	1.05056	1.04753	1.04849	1.04182	1
6	52492451	52500086	1700094M24Rik	?	HC, gentamicin vs HC, control	?	?	?	NHC, gentamicin vs NHC, control	?	?	?	12	12	1	1	1	1	1	1	1	1	1	1	1	1
4	146519039	146546874	1700095A21Rik	?	HC, gentamicin vs HC, control	?	?	?	NHC, gentamicin vs NHC, control	?	?	?	37	13.022	1.1737	1	1.09216	1.08246	1.08369	1.03564	1.24798	1.03961	1.11584	1.07728	1.07367	1
5	112793292	112801702	1700095B10Rik	?	HC, gentamicin vs HC, control	?	?	?	NHC, gentamicin vs NHC, control	?	?	?	16.0167	12.1681	1	1	1	1	1.16807	1	1	1	1	1	1	1
3	105448190	105452956	1700095B22Rik	?	HC, gentamicin vs HC, control	?	?	?	NHC, gentamicin vs NHC, control	?	?	?	48.2775	13.4284	1	1.04693	1.09216	1	1.05025	1	1.2749	1.20677	1.2721	1.2074	1.16291	1.11495
11	109346867	109353652	1700096J18Rik	?	HC, gentamicin vs HC, control	?	?	?	NHC, gentamicin vs NHC, control	?	?	?	50	13.5212	1.1737	1.12829	1.09216	1.20614	1.25106	1.14257	1.04133	1.11883	1.03861	1.11591	1.03684	1.17573
5	25530018	25531467	1700096K18Rik	Lognormal linear model	HC, gentamicin vs HC, control	0.0112054	0.743355	-1.34525	NHC, gentamicin vs NHC, control	0.0228439	1.28939	1.28939	1370.1	67.0386	8.16531	7.20085	7.68172	5.4532	7.06763	4.81369	4.14109	3.57475	3.93707	4.90272	5.19941	4.90118
17	30622441	30626906	1700097N02Rik	?	HC, gentamicin vs HC, control	?	?	?	NHC, gentamicin vs NHC, control	?	?	?	17	12.1848	1	1	1	1	1	1.03564	1	1	1.03861	1	1.11051	1
13	70573241	70576105	1700100L14Rik	?	HC, gentamicin vs HC, control	?	?	?	NHC, gentamicin vs NHC, control	?	?	?	12	12	1	1	1	1	1	1	1	1	1	1	1	1
2	28955481	29055067	1700101E01Rik	Lognormal linear model	HC, gentamicin vs HC, control	0.0416658	0.774611	-1.29097	NHC, gentamicin vs NHC, control	0.111905	1.20734	1.20734	2778	127.088	22.7565	23.4513	20.6304	18.3159	14.0969	19.8189	1.45463	1.15845	1.03861	1.50229	1.44204	1.42175
6	129532184	129533285	1700101I11Rik	Lognormal linear model	HC, gentamicin vs HC, control	0.178303	1.13586	1.13586	NHC, gentamicin vs NHC, control	0.421295	1.07592	1.07592	127.008	16.5718	1.47769	1.34212	1.32257	1.53597	1.66949	1.49899	1.12399	1.39635	1.19306	1.116	1.36837	1.52719
12	7372039	7380331	1700101O22Rik	?	HC, gentamicin vs HC, control	?	?	?	NHC, gentamicin vs NHC, control	?	?	?	12	12	1	1	1	1	1	1	1	1	1	1	1	1
17	3557824	3559864	1700102H20Rik	Lognormal linear model	HC, gentamicin vs HC, control	0.00765473	1.3437	1.3437	NHC, gentamicin vs NHC, control	0.195985	1.12506	1.12506	118	16.2553	1.30398	1.38488	1.18432	2.07193	1.71133	1.46335	1.16532	1.03961	1.15445	1.3091	1.22102	1.24602
9	108392834	108397768	1700102P08Rik	Lognormal linear model	HC, gentamicin vs HC, control	4.32361e-06	2.6709	2.6709	NHC, gentamicin vs NHC, control	0.833057	0.980634	-1.01975	702	39.6026	3.08446	2.41123	2.52067	6.23599	8.19701	6.98785	1.66128	1.55456	1.92669	1.65684	1.66306	1.70292
9	54268580	54301571	1700104A03Rik	?	HC, gentamicin vs HC, control	?	?	?	NHC, gentamicin vs NHC, control	?	?	?	13	12.0413	1	1	1	1	1	1	1.04133	1	1	1	1	1
19	7383003	7383558	1700105P06Rik	Lognormal linear model	HC, gentamicin vs HC, control	8.95673e-06	0.777989	-1.28536	NHC, gentamicin vs NHC, control	?	1.03901	1.03901	114	16.1902	1.73824	1.64147	1.64513	1.2886	1.33474	1.28514	1.20665	1.15845	1.19306	1.19319	1.2947	1.21087
11	88294043	88295262	1700106J16Rik	?	HC, gentamicin vs HC, control	?	?	?	NHC, gentamicin vs NHC, control	?	?	?	13	12.0368	1	1	1	1	1	1	1	1	1	1	1.03684	1
14	76677568	76687109	1700108F19Rik	?	HC, gentamicin vs HC, control	?	?	?	NHC, gentamicin vs NHC, control	?	?	?	43	13.2292	1	1.08553	1	1.04123	1.04184	1	1.33064	1.19806	1.15445	1.23183	1.11051	1.03515
14	122229905	122233639	1700108J01Rik	?	HC, gentamicin vs HC, control	?	?	?	NHC, gentamicin vs NHC, control	?	?	?	12	12	1	1	1	1	1	1	1	1	1	1	1	1
2	74710044	74716131	1700109F18Rik	?	HC, gentamicin vs HC, control	?	?	?	NHC, gentamicin vs NHC, control	?	?	?	12	12	1	1	1	1	1	1	1	1	1	1	1	1
14	61292983	61305335	1700109G14Rik	?	HC, gentamicin vs HC, control	?	?	?	NHC, gentamicin vs NHC, control	?	?	?	17	12.2073	1	1	1.04608	1.04123	1.04184	1	1.04133	1	1	1	1.03684	1
11	84716976	84720433	1700109G15Rik	?	HC, gentamicin vs HC, control	?	?	?	NHC, gentamicin vs NHC, control	?	?	?	12	12	1	1	1	1	1	1	1	1	1	1	1	1
5	3571716	3584342	1700109H08Rik	Lognormal linear model	HC, gentamicin vs HC, control	0.411206	0.917387	-1.09005	NHC, gentamicin vs NHC, control	0.422419	0.919351	-1.08772	235.509	21.0566	2.06909	2.31859	1.75502	1.82719	2.056	1.73036	1.44391	1.82185	1.57675	1.6498	1.27098	1.53705
14	39655663	39685294	1700109I08Rik	?	HC, gentamicin vs HC, control	?	?	?	NHC, gentamicin vs NHC, control	?	?	?	12	12	1	1	1	1	1	1	1	1	1	1	1	1
17	10324602	10329313	1700110C19Rik	Lognormal linear model	HC, gentamicin vs HC, control	0.0871812	0.816841	-1.22423	NHC, gentamicin vs NHC, control	?	1.01996	1.01996	124	16.4807	1.43426	1.29935	1.55297	1.16491	1.08369	1.24949	1.45463	1.31689	1.50196	1.85003	1.22102	1.35146
14	3262402	3783731	1700110I01Rik	?	HC, gentamicin vs HC, control	?	?	?	NHC, gentamicin vs NHC, control	?	?	?	98.8649	15.4292	1.2249	1.26391	1.09619	1.21271	1.17231	1.11174	1.33787	1.36774	1.64879	1.31605	1.52699	1.14999
9	40333472	40343338	1700110K17Rik	?	HC, gentamicin vs HC, control	?	?	?	NHC, gentamicin vs NHC, control	?	?	?	32.5444	12.8167	1	1.09205	1	1.08846	1.0915	1.03922	1.13323	1	1.12661	1.20751	1	1.03817
14	101197690	101200070	1700110M21Rik	?	HC, gentamicin vs HC, control	?	?	?	NHC, gentamicin vs NHC, control	?	?	?	13	12.0418	1	1	1	1	1.04184	1	1	1	1	1	1	1
X	69929260	70143589	1700111N16Rik	?	HC, gentamicin vs HC, control	?	?	?	NHC, gentamicin vs NHC, control	?	?	?	14	12.0837	1	1	1	1	1.08369	1	1	1	1	1	1	1
14	22019712	23056089	1700112E06Rik	Lognormal linear model	HC, gentamicin vs HC, control	0.951077	1.01461	1.01461	NHC, gentamicin vs NHC, control	0.689943	0.909177	-1.0999	548	33.796	2.86732	3.39481	3.07364	3.51492	4.34745	2.03362	2.81853	2.10912	2.5831	3.16372	1.58939	2.30039
1	184527841	184557692	1700112H15Rik	?	HC, gentamicin vs HC, control	?	?	?	NHC, gentamicin vs NHC, control	?	?	?	41	13.2063	1.26056	1.08553	1.2304	1.16491	1.25106	1.21385	1	1	1	1	1	1
5	77006442	77018864	1700112J05Rik	?	HC, gentamicin vs HC, control	?	?	?	NHC, gentamicin vs NHC, control	?	?	?	34.7117	12.9359	1	1.08596	1.2304	1.11325	1.26234	1.20263	1.04133	1	1	1	1	1
3	88171560	88177786	1700113A16Rik	Lognormal linear model	HC, gentamicin vs HC, control	0.117801	1.16284	1.16284	NHC, gentamicin vs NHC, control	0.0919927	0.84812	-1.17908	2819	123.694	9.03384	8.99696	9.15631	8.95706	12.2558	10.659	11.1259	13.2796	10.6144	10.6595	9.76718	9.18897
10	87058046	87230600	1700113H08Rik	?	HC, gentamicin vs HC, control	?	?	?	NHC, gentamicin vs NHC, control	?	?	?	18	12.2433	1	1	1.04608	1	1.04184	1	1.04133	1	1.07722	1	1.03684	1
16	34935855	34939330	1700119H24Rik	?	HC, gentamicin vs HC, control	?	?	?	NHC, gentamicin vs NHC, control	?	?	?	14	12.0791	1.04343	1	1	1	1	1.03564	1	1	1	1	1	1
15	99251788	99262042	1700120C14Rik	Lognormal linear model	HC, gentamicin vs HC, control	0.507614	1.047	1.047	NHC, gentamicin vs NHC, control	?	1.07942	1.07942	104.328	15.7058	1.32437	1.36419	1.38854	1.34942	1.47076	1.45074	1.3856	1.08361	1.08005	1.20501	1.34731	1.25623
18	74495678	74531125	1700120E14Rik	?	HC, gentamicin vs HC, control	?	?	?	NHC, gentamicin vs NHC, control	?	?	?	13	12.0351	1	1	1	1	1	1	1	1	1	1	1	1.03515
7	135191765	135196003	1700120G07Rik	?	HC, gentamicin vs HC, control	?	?	?	NHC, gentamicin vs NHC, control	?	?	?	16.003	12.1657	1	1	1.04608	1.04126	1	1	1	1.03967	1	1.03867	1	1
7	127603903	127604446	1700120K04Rik	Lognormal linear model	HC, gentamicin vs HC, control	0.126467	1.24107	1.24107	NHC, gentamicin vs NHC, control	0.991268	0.998571	-1.00143	204	19.6815	1.43426	1.727	1.87554	1.65965	2.38082	2.24747	1.49596	1.39611	1.27028	1.27047	1.22102	1.70292
X	104816776	104842456	1700121L16Rik	?	HC, gentamicin vs HC, control	?	?	?	NHC, gentamicin vs NHC, control	?	?	?	14	12.0792	1	1	1	1	1	1	1	1.07922	1	1	1	1
12	106442652	106447667	1700121N20Rik	?	HC, gentamicin vs HC, control	?	?	?	NHC, gentamicin vs NHC, control	?	?	?	12	12	1	1	1	1	1	1	1	1	1	1	1	1
17	48036745	48038294	1700122O11Rik	?	HC, gentamicin vs HC, control	?	?	?	NHC, gentamicin vs NHC, control	?	?	?	24	12.4682	1.04343	1.12829	1	1	1	1.10693	1	1	1.03861	1.07728	1.07367	1
19	6184410	6224220	1700123I01Rik	?	HC, gentamicin vs HC, control	?	?	?	NHC, gentamicin vs NHC, control	?	?	?	58	13.8947	1.1737	1.08553	1.32257	1.49474	1.25106	1.07128	1.12399	1.11883	1	1.07728	1	1.17573
5	138561840	138564695	1700123K08Rik	?	HC, gentamicin vs HC, control	?	?	?	NHC, gentamicin vs NHC, control	?	?	?	23	12.4227	1.04343	1	1	1.04123	1	1.10693	1.04133	1.07922	1.03861	1	1.03684	1.03515
6	96164503	96166206	1700123L14Rik	?	HC, gentamicin vs HC, control	?	?	?	NHC, gentamicin vs NHC, control	?	?	?	32.5425	12.8039	1.04343	1.04278	1	1.16491	1.04185	1.03565	1.13784	1.04425	1.04201	1	1.11051	1.14062
4	11966574	11994296	1700123M08Rik	Lognormal linear model	HC, gentamicin vs HC, control	0.0784869	0.831037	-1.20332	NHC, gentamicin vs NHC, control	0.317358	0.906757	-1.10283	209	19.8933	1.78167	1.51317	1.64513	1.61842	1.37659	1.14257	2.11591	1.87145	1.69502	1.65684	1.77357	1.70292
4	10508031	10797803	1700123O12Rik	Lognormal linear model	HC, gentamicin vs HC, control	0.0270358	0.65348	-1.53027	NHC, gentamicin vs NHC, control	0.123744	0.762663	-1.31119	289	23.5441	2.38964	2.71058	3.3962	2.03071	2.17161	1.39206	1.57862	1.79223	1.9653	1.65684	1.07367	1.3866
14	54686171	54690743	1700123O20Rik	Lognormal linear model	HC, gentamicin vs HC, control	0.141484	1.16161	1.16161	NHC, gentamicin vs NHC, control	0.248671	1.11865	1.11865	9367.69	383.158	28.1049	26.4593	27.7085	33.9275	30.7803	30.7925	38.9439	27.449	31.0721	36.5936	37.7661	33.5605
16	5975587	5998497	1700123O21Rik	?	HC, gentamicin vs HC, control	?	?	?	NHC, gentamicin vs NHC, control	?	?	?	12	12	1	1	1	1	1	1	1	1	1	1	1	1
4	124890888	124894783	1700125G02Rik	?	HC, gentamicin vs HC, control	?	?	?	NHC, gentamicin vs NHC, control	?	?	?	23.3199	12.4544	1.04343	1	1	1	1	1	1.12941	1.15845	1.08451	1.03864	1	1
3	27154026	27157020	1700125G22Rik	?	HC, gentamicin vs HC, control	?	?	?	NHC, gentamicin vs NHC, control	?	?	?	32	12.8521	1.13028	1.12829	1.2304	1.12368	1.12553	1.03564	1	1.03961	1.03861	1	1	1
8	68368459	68375711	1700125H03Rik	?	HC, gentamicin vs HC, control	?	?	?	NHC, gentamicin vs NHC, control	?	?	?	21	12.3413	1	1.04276	1	1	1	1.03564	1	1.11883	1	1.03864	1	1.10544
11	85171096	85181155	1700125H20Rik	?	HC, gentamicin vs HC, control	?	?	?	NHC, gentamicin vs NHC, control	?	?	?	35	12.9074	1	1	1	1.08246	1.08369	1.03564	1.24798	1.11883	1.19306	1.03864	1.03684	1.07029
5	66166607	66191336	1700126H18Rik	?	HC, gentamicin vs HC, control	?	?	?	NHC, gentamicin vs NHC, control	?	?	?	14	12.0764	1	1	1	1	1	1	1	1.03961	1	1	1.03684	1
14	106417187	106486485	1700128A07Rik	?	HC, gentamicin vs HC, control	?	?	?	NHC, gentamicin vs NHC, control	?	?	?	13	12.0413	1	1	1	1	1	1	1.04133	1	1	1	1	1
9	8221889	8241988	1700128F08Rik	Lognormal linear model	HC, gentamicin vs HC, control	0.973556	1.00167	1.00167	NHC, gentamicin vs NHC, control	0.027995	0.877471	-1.13964	186.314	19.0658	1.74251	1.64582	1.81125	1.80299	1.80047	1.60817	1.4133	1.593	1.60514	1.42631	1.29662	1.32018
14	59133040	59142894	1700129C05Rik	?	HC, gentamicin vs HC, control	?	?	?	NHC, gentamicin vs NHC, control	?	?	?	12	12	1	1	1	1	1	1	1	1	1	1	1	1
1	98131467	98144656	1810006J02Rik	?	HC, gentamicin vs HC, control	?	?	?	NHC, gentamicin vs NHC, control	?	?	?	16	12.144	1	1	1	1	1	1	1	1	1.03861	1	1	1.10544
12	49476993	49480863	1810007C17Rik	?	HC, gentamicin vs HC, control	?	?	?	NHC, gentamicin vs NHC, control	?	?	?	12	12	1	1	1	1	1	1	1	1	1	1	1	1
19	58606329	58629754	1810007D17Rik	?	HC, gentamicin vs HC, control	?	?	?	NHC, gentamicin vs NHC, control	?	?	?	13	12.0412	1	1	1	1.04123	1	1	1	1	1	1	1	1
16	13729836	13739472	1810007I06Rik	?	HC, gentamicin vs HC, control	?	?	?	NHC, gentamicin vs NHC, control	?	?	?	35	12.9074	1	1.04276	1.09216	1.04123	1.08369	1.17821	1.12399	1.11883	1.07722	1.07728	1.03684	1.03515
7	65804052	65806224	1810008I18Rik	Lognormal linear model	HC, gentamicin vs HC, control	0.00293587	0.67805	-1.47482	NHC, gentamicin vs NHC, control	?	1.02399	1.02399	485	31.9699	5.60317	5.4475	4.31782	4.05089	3.51059	2.88903	1	1	1.03861	1.03864	1.07367	1
19	8888903	8890741	1810009A15Rik	Lognormal linear model	HC, gentamicin vs HC, control	0.992731	1.00104	1.00104	NHC, gentamicin vs NHC, control	0.0800924	1.24207	1.24207	5460	228.041	17.0242	16.3952	17.8195	19.1817	15.5196	16.6468	21.1278	15.9731	18.7616	24.2987	26.1228	19.1704
6	40964772	40968428	1810009J06Rik	?	HC, gentamicin vs HC, control	?	?	?	NHC, gentamicin vs NHC, control	?	?	?	12	12	1	1	1	1	1	1	1	1	1	1	1	1
7	145205818	145208120	1810010D01Rik	Lognormal linear model	HC, gentamicin vs HC, control	0.115683	0.803523	-1.24452	NHC, gentamicin vs NHC, control	0.0515718	0.753179	-1.32771	124	16.4752	1.56454	1.25659	1.13824	1	1.08369	1.07128	1.57862	2.18834	1.57918	1.54093	1.36837	1.10544
11	107028223	107030443	1810010H24Rik	Lognormal linear model	HC, gentamicin vs HC, control	0.0724795	0.845676	-1.18249	NHC, gentamicin vs NHC, control	0.379281	0.927338	-1.07836	905	47.744	3.69242	4.59222	4.22566	3.80352	3.51059	3.24544	4.71972	4.4462	3.66424	3.89785	4.20481	3.74137
14	32785963	32817969	1810011H11Rik	?	HC, gentamicin vs HC, control	?	?	?	NHC, gentamicin vs NHC, control	?	?	?	32	12.7703	1	1	1	1	1	1	1.12399	1.07922	1.15445	1.23183	1.11051	1.07029
8	24437616	24438947	1810011O10Rik	Lognormal linear model	HC, gentamicin vs HC, control	0.0277229	0.569503	-1.75592	NHC, gentamicin vs NHC, control	0.385198	0.84297	-1.18628	13426	530.849	13.2896	17.9347	21.552	10.6886	8.07148	11.051	59.2755	79.5892	104.751	51.8862	65.7224	87.0369
8	22398721	22399592	1810012K16Rik	?	HC, gentamicin vs HC, control	?	?	?	NHC, gentamicin vs NHC, control	?	?	?	60	13.934	1.13028	1.17106	1.27648	1.12368	1.16737	1.10693	1.08266	1.19806	1.19306	1.15455	1.2947	1.03515
17	28271708	28273164	1810013A23Rik	?	HC, gentamicin vs HC, control	?	?	?	NHC, gentamicin vs NHC, control	?	?	?	16	12.1624	1	1	1	1.08246	1	1	1.04133	1	1.03861	1	1	1
5	53267106	53278541	1810013D10Rik	Lognormal linear model	HC, gentamicin vs HC, control	0.0642933	0.849215	-1.17756	NHC, gentamicin vs NHC, control	0.474434	0.944212	-1.05908	6652	278.789	28.315	27.514	26.0219	24.6238	24.8087	20.318	21.4584	21.0038	22.8159	22.5213	17.6871	21.7009
16	8830100	8858925	1810013L24Rik	Lognormal linear model	HC, gentamicin vs HC, control	9.71048e-05	1.46387	1.46387	NHC, gentamicin vs NHC, control	0.2319	0.933265	-1.07151	19229.3	775.256	50.9401	52.5156	58.6471	71.1446	85.6948	80.7605	63.9045	66.4382	63.9229	59.519	60.4252	61.3437
10	86685527	86689955	1810014B01Rik	Lognormal linear model	HC, gentamicin vs HC, control	0.0214012	0.75587	-1.32298	NHC, gentamicin vs NHC, control	0.0337399	1.28533	1.28533	1340.86	65.0419	5.3349	5.36834	7.20775	4.64586	4.45435	4.3078	5.5036	4.10621	5.20432	6.10508	6.6763	6.12737
19	58698917	58701324	1810018F18Rik	?	HC, gentamicin vs HC, control	?	?	?	NHC, gentamicin vs NHC, control	?	?	?	12	12	1	1	1	1	1	1	1	1	1	1	1	1
8	106135400	106138723	1810019D21Rik	Lognormal linear model	HC, gentamicin vs HC, control	0.585973	1.10279	1.10279	NHC, gentamicin vs NHC, control	0.412099	0.860955	-1.1615	878.013	46.8672	4.2274	4.40784	4.98048	5.64494	4.68347	4.69824	2.37313	3.09616	4.36796	2.49802	2.25376	3.63581
4	133518963	133530791	1810019J16Rik	Poisson	HC, gentamicin vs HC, control	0.0879934	0.780199	-1.28172	NHC, gentamicin vs NHC, control	0.556368	0.882153	-1.13359	8268	348.4	50.115	47.8697	43.072	35.2608	37.4451	37.9963	13.4404	15.1017	23.1634	15.1029	10.1355	19.6976
6	87675593	87690848	1810020O05Rik	Lognormal linear model	HC, gentamicin vs HC, control	0.721318	0.970557	-1.03034	NHC, gentamicin vs NHC, control	0.535184	0.948951	-1.05379	424	28.993	3.73585	3.35205	3.35012	3.14387	3.88717	3.13852	1.28931	1.63378	1.38612	1.42502	1.40521	1.24602
15	89071198	89075855	1810021B22Rik	Lognormal linear model	HC, gentamicin vs HC, control	?	0.986052	-1.01415	NHC, gentamicin vs NHC, control	0.506278	0.914909	-1.09301	457	29.9584	2.8239	2.24017	2.75107	2.85527	2.92478	1.99798	2.52922	2.3864	2.54449	2.81598	2.10511	1.98408
3	14606289	14611257	1810022K09Rik	Lognormal linear model	HC, gentamicin vs HC, control	0.160726	1.19265	1.19265	NHC, gentamicin vs NHC, control	0.99007	1.0014	1.0014	6674	276.352	16.9808	16.0959	21.4138	23.1808	23.7208	17.9299	27.9059	24.2123	26.484	27.6215	26.0122	24.7937
2	127186355	127208281	1810024B03Rik	Lognormal linear model	HC, gentamicin vs HC, control	0.88137	1.01364	1.01364	NHC, gentamicin vs NHC, control	?	1.02867	1.02867	115	16.1164	1.21713	1.38488	1.32257	1.20614	1.5858	1.21385	1.4133	1.19806	1.42473	1.42502	1.47888	1.24602
7	73539798	73558396	1810026B05Rik	Lognormal linear model	HC, gentamicin vs HC, control	1.40371e-06	3.20143	3.20143	NHC, gentamicin vs NHC, control	0.712342	0.965572	-1.03566	13333.5	539.288	22.2587	23.9092	28.2485	78.5098	88.1647	70.9016	37.3396	42.4978	35.9323	36.2889	37.8521	37.3843
9	21592722	21595971	1810026J23Rik	Lognormal linear model	HC, gentamicin vs HC, control	1.53839e-05	1.39914	1.39914	NHC, gentamicin vs NHC, control	0.0526645	1.0864	1.0864	22627.2	915.122	74.2449	76.1218	77.5218	101.741	111.072	106.189	60.0651	60.9903	55.4318	60.1404	66.5376	65.066
X	12654884	12673547	1810030O07Rik	Lognormal linear model	HC, gentamicin vs HC, control	0.538531	1.02828	1.02828	NHC, gentamicin vs NHC, control	0.200611	1.0624	1.0624	11780.3	480.642	39.2975	36.7249	39.5387	39.8397	41.3628	37.6496	42.5213	39.8488	37.0616	41.8275	44.6254	40.3438
11	116671660	116675799	1810032O08Rik	Lognormal linear model	HC, gentamicin vs HC, control	7.27339e-07	2.34804	2.34804	NHC, gentamicin vs NHC, control	0.077377	0.882369	-1.13331	4202	178.143	9.94579	10.5792	9.8936	24.1291	23.3861	23.882	15.0109	13.9134	11.6956	12.0505	12.6405	11.0166
8	3665762	3668906	1810033B17Rik	Lognormal linear model	HC, gentamicin vs HC, control	0.607051	0.9428	-1.06067	NHC, gentamicin vs NHC, control	?	1.04166	1.04166	171	18.6459	1.8251	1.85529	2.52067	2.3193	1.87871	1.64156	1	1.11883	1.11584	1.19319	1.03684	1.14058
13	64248700	64268146	1810034E14Rik	Lognormal linear model	HC, gentamicin vs HC, control	0.679293	1.0214	1.0214	NHC, gentamicin vs NHC, control	0.00497939	1.20849	1.20849	106	15.6085	1.08685	1.12829	1.13824	1.16491	1.08369	1.17821	1.28931	1.43573	1.27028	1.46366	1.73674	1.63262
4	141844321	141846991	1810035I16Rik	Lognormal linear model	HC, gentamicin vs HC, control	?	0.924249	-1.08196	NHC, gentamicin vs NHC, control	0.509969	0.949352	-1.05335	278.65	22.6688	1.83035	1.99286	2.26196	1.79543	1.72241	2.10575	1.92394	1.70387	1.9975	1.85227	1.65279	1.82968
3	122924397	122926195	1810037I17Rik	Poisson	HC, gentamicin vs HC, control	0.546926	0.929591	-1.07574	NHC, gentamicin vs NHC, control	0.326483	0.88109	-1.13496	13023	534.862	48.4648	45.5606	51.2281	54.1845	45.1026	36.3568	50.4722	42.196	42.5853	42.8835	38.2053	37.6219
15	84379203	84447098	1810041L15Rik	Poisson	HC, gentamicin vs HC, control	0.00338036	0.753061	-1.32791	NHC, gentamicin vs NHC, control	0.00776584	0.523258	-1.9111	23595.5	988.791	172.73	158.462	158.669	120.845	123.59	123.915	16.8723	38.6106	30.1983	14.1894	7.00467	23.7062
10	77978650	77985439	1810043G02Rik	Lognormal linear model	HC, gentamicin vs HC, control	0.00520311	0.898806	-1.11259	NHC, gentamicin vs NHC, control	0.585054	0.984174	-1.01608	10287	424.693	43.7313	42.8664	41.7354	39.2598	37.278	38.8161	32.039	28.6884	30.5383	29.708	29.4749	30.5576
11	120098934	120100425	1810043H04Rik	Lognormal linear model	HC, gentamicin vs HC, control	0.400528	0.943959	-1.05937	NHC, gentamicin vs NHC, control	0.0136757	1.22677	1.22677	3124	136.609	13.029	12.9313	13.7183	12.5851	11.7118	13.1896	9.34869	8.05085	9.26299	11.0459	12.1247	9.61072
6	91440987	91441756	1810044D09Rik	Lognormal linear model	HC, gentamicin vs HC, control	0.803675	0.969003	-1.03199	NHC, gentamicin vs NHC, control	0.561674	1.077	1.077	497	31.6547	2.95418	2.96717	3.21188	3.1851	3.63612	2.21183	2.28124	1.87145	2.35142	2.50688	2.14194	2.33554
9	51289686	51328918	1810046K07Rik	?	HC, gentamicin vs HC, control	?	?	?	NHC, gentamicin vs NHC, control	?	?	?	58	13.9854	1.60797	1.29935	1.69121	1.08246	1.08369	1.14257	1.04133	1	1	1	1.03684	1
16	93343716	93359544	1810053B23Rik	?	HC, gentamicin vs HC, control	?	?	?	NHC, gentamicin vs NHC, control	?	?	?	22	12.3855	1.04343	1	1	1	1	1.03564	1	1.03961	1.15445	1.07728	1	1.03515
19	3708333	3717882	1810055G02Rik	Lognormal linear model	HC, gentamicin vs HC, control	0.173662	0.79765	-1.25368	NHC, gentamicin vs NHC, control	0.299356	1.14176	1.14176	7054	286.463	12.1171	14.5991	12.1516	8.586	9.78705	12.5124	37.7839	31.3424	31.8897	39.3288	43.0309	33.3341
6	35252699	35262060	1810058I24Rik	Lognormal linear model	HC, gentamicin vs HC, control	0.829642	1.01188	1.01188	NHC, gentamicin vs NHC, control	0.436947	1.0444	1.0444	19903	804.844	64.7063	67.7127	65.5592	70.7581	68.1582	61.7338	71.6746	59.9016	67.3353	68.655	71.4701	67.1794
3	36475937	36482300	1810062G17Rik	Lognormal linear model	HC, gentamicin vs HC, control	0.00829324	1.75461	1.75461	NHC, gentamicin vs NHC, control	0.353779	0.852974	-1.17237	628	37.0461	2.8239	3.05269	3.11972	6.64827	6.18855	3.53058	2.23991	1.79223	2.2742	1.69548	1.62623	2.05437
14	20546293	20570681	1810062O18Rik	Lognormal linear model	HC, gentamicin vs HC, control	0.67223	0.963054	-1.03836	NHC, gentamicin vs NHC, control	0.00568245	1.37838	1.37838	262.505	22.0079	1.80979	1.95945	2.26703	1.93679	1.87676	1.97552	1.636	1.41776	1.23512	1.76109	2.16393	1.96867
9	22206786	22213861	1810064F22Rik	Lognormal linear model	HC, gentamicin vs HC, control	0.00349709	0.801402	-1.24781	NHC, gentamicin vs NHC, control	0.00178468	0.780001	-1.28205	167.241	18.2737	1.59805	1.85732	1.65014	1.43072	1.24424	1.4161	1.65293	1.83325	1.61617	1.29865	1.30939	1.36675
11	58421111	58426024	1810065E05Rik	?	HC, gentamicin vs HC, control	?	?	?	NHC, gentamicin vs NHC, control	?	?	?	15	12.1225	1.08685	1	1	1	1	1.03564	1	1	1	1	1	1
10	39920382	39926924	2010001E11Rik	Lognormal linear model	HC, gentamicin vs HC, control	0.0766879	0.786259	-1.27185	NHC, gentamicin vs NHC, control	0.391433	1.1132	1.1132	269.038	22.383	2.26287	1.72511	2.33242	1.62967	1.852	1.46635	2.09177	1.4666	1.72032	2.11525	1.99749	1.72311
5	135012122	135013158	2010001M06Rik	Lognormal linear model	HC, gentamicin vs HC, control	0.915326	0.986182	-1.01401	NHC, gentamicin vs NHC, control	?	1.00356	1.00356	635.755	36.7787	2.65599	2.83887	2.75107	3.4737	2.76329	2.0727	3.43848	3.62554	3.01179	3.241	2.98919	3.9171
19	34617051	34640744	2010002M12Rik	Lognormal linear model	HC, gentamicin vs HC, control	0.358143	1.17915	1.17915	NHC, gentamicin vs NHC, control	0.473635	0.880651	-1.13552	194.083	19.2708	1.47541	1.23245	1.2995	1.55463	1.85764	1.34143	2.62623	1.80731	1.26674	1.5972	1.69885	1.51338
19	4496788	4498584	2010003K11Rik	?	HC, gentamicin vs HC, control	?	?	?	NHC, gentamicin vs NHC, control	?	?	?	14	12.0888	1	1.04276	1.04608	1	1	1	1	1	1	1	1	1
4	40269579	40270222	2010003O02Rik	Lognormal linear model	HC, gentamicin vs HC, control	0.376467	0.901024	-1.10985	NHC, gentamicin vs NHC, control	0.595064	1.06353	1.06353	1076.58	54.3809	4.45113	4.29286	3.90309	4.10352	4.09639	3.24544	6.16627	4.20853	4.39787	5.52064	5.3254	4.66974
16	36221562	36257428	2010005H15Rik	?	HC, gentamicin vs HC, control	?	?	?	NHC, gentamicin vs NHC, control	?	?	?	21.1365	12.3786	1	1	1.04608	1.12367	1	1	1.12964	1.07922	1	1	1	1
2	158070364	158091798	2010009K17Rik	?	HC, gentamicin vs HC, control	?	?	?	NHC, gentamicin vs NHC, control	?	?	?	31	12.7625	1	1.04276	1.13824	1.16491	1.04184	1.03564	1.04133	1.03961	1	1.11591	1.03684	1.10544
18	75288660	75297330	2010010A06Rik	?	HC, gentamicin vs HC, control	?	?	?	NHC, gentamicin vs NHC, control	?	?	?	30.1772	12.743	1	1.27396	1	1.22592	1.09587	1.03564	1.04133	1	1	1	1	1.07029
19	46689906	46703383	2010012O05Rik	Lognormal linear model	HC, gentamicin vs HC, control	0.0322739	1.16109	1.16109	NHC, gentamicin vs NHC, control	0.00198335	1.29754	1.29754	7469.58	309.917	27.1368	25.028	29.9145	31.2075	32.5164	31.3405	20.2856	17.4658	20.0655	24.5008	26.857	23.5982
4	155409190	155443111	2010015L04Rik	Lognormal linear model	HC, gentamicin vs HC, control	4.75994e-05	0.788022	-1.269	NHC, gentamicin vs NHC, control	0.0594769	0.935995	-1.06838	3700.31	161.829	20.2674	19.3844	19.7592	15.8722	15.5116	15.4291	9.11939	9.94884	9.64993	9.19673	8.42719	9.26332
3	106481986	106485914	2010016I18Rik	?	HC, gentamicin vs HC, control	?	?	?	NHC, gentamicin vs NHC, control	?	?	?	67.0983	14.1749	1.20633	1	1.20611	1.19031	1.12553	1	1.2033	1.29544	1.09141	1.29298	1.07915	1.48438
17	86285167	86287179	2010106C02Rik	?	HC, gentamicin vs HC, control	?	?	?	NHC, gentamicin vs NHC, control	?	?	?	13	12.0396	1	1	1	1	1	1	1	1.03961	1	1	1	1
X	112495274	112558344	2010106E10Rik	?	HC, gentamicin vs HC, control	?	?	?	NHC, gentamicin vs NHC, control	?	?	?	13	12.0368	1	1	1	1	1	1	1	1	1	1	1.03684	1
12	111961376	111966978	2010107E04Rik	Poisson	HC, gentamicin vs HC, control	0.139804	0.826161	-1.21042	NHC, gentamicin vs NHC, control	0.771695	0.964363	-1.03695	13791	565.923	53.5891	56.2945	52.334	52.0818	46.6927	34.5391	51.8774	39.7796	45.5198	48.486	44.5412	40.1876
6	34945295	34978000	2010107G12Rik	Lognormal linear model	HC, gentamicin vs HC, control	0.08596	0.834742	-1.19797	NHC, gentamicin vs NHC, control	0.0754185	0.828263	-1.20735	578.046	35.0686	3.47529	4.67774	3.67269	2.97896	3.84533	3.03159	2.23991	2.50524	2.5831	2.04322	1.99628	2.01923
10	62107656	62111014	2010107G23Rik	Lognormal linear model	HC, gentamicin vs HC, control	0.878323	0.985128	-1.0151	NHC, gentamicin vs NHC, control	0.0507152	0.80429	-1.24333	2066	94.6334	8.20874	9.12525	9.34063	9.90531	8.53176	7.91454	6.6209	7.65473	8.79965	6.9116	5.38359	6.23672
5	93206518	93213475	2010109A12Rik	?	HC, gentamicin vs HC, control	?	?	?	NHC, gentamicin vs NHC, control	?	?	?	32	12.8152	1.04343	1.12829	1	1.16491	1.20922	1.03564	1.08266	1	1	1.11591	1	1.03515
15	74878336	74881705	2010109I03Rik	Lognormal linear model	HC, gentamicin vs HC, control	0.00200837	0.700787	-1.42697	NHC, gentamicin vs NHC, control	0.938364	0.993712	-1.00633	344.649	25.2905	2.34679	2.63395	2.34402	1.52367	1.64806	1.98582	1.93961	2.38025	2.1116	1.98295	2.15127	2.24246
13	63014934	63299657	2010111I01Rik	Lognormal linear model	HC, gentamicin vs HC, control	4.86129e-05	1.73969	1.73969	NHC, gentamicin vs NHC, control	?	0.995596	-1.00442	6545.98	271.031	20.5934	18.0834	16.5385	27.8075	34.1495	34.1583	19.1735	20.1974	20.6116	20.0911	19.0799	20.5467
X	7411817	7422989	2010204K13Rik	Lognormal linear model	HC, gentamicin vs HC, control	0.227884	0.845129	-1.18325	NHC, gentamicin vs NHC, control	0.842641	0.973922	-1.02678	753	41.925	4.12668	4.33563	3.67269	4.00967	3.51059	2.81774	3.89311	3.13902	2.81477	3.66602	3.35756	2.58156
1	37611676	37719812	2010300C02Rik	Poisson	HC, gentamicin vs HC, control	0.264221	0.941606	-1.06202	NHC, gentamicin vs NHC, control	0.553405	0.879998	-1.13637	40509	1689.5	285.658	268.748	266.702	243.587	267.038	263.325	14.8456	15.5374	19.4952	15.9529	10.2092	18.3972
X	13234641	13247734	2010308F09Rik	?	HC, gentamicin vs HC, control	?	?	?	NHC, gentamicin vs NHC, control	?	?	?	67	14.229	1.43426	1.17106	1.18432	1.32983	1.2929	1.39206	1.04133	1.15845	1.07722	1.07728	1	1.07029
6	42370671	42380559	2010310C07Rik	?	HC, gentamicin vs HC, control	?	?	?	NHC, gentamicin vs NHC, control	?	?	?	19	12.2946	1.04343	1.04276	1.04608	1.12368	1	1	1	1	1	1.03864	1	1
9	124291804	124312695	2010315B03Rik	Poisson	HC, gentamicin vs HC, control	0.112406	1.33159	1.33159	NHC, gentamicin vs NHC, control	0.47863	0.884468	-1.13062	6550.78	273.561	18.2123	16.4485	26.6474	27.4993	31.1942	22.5328	23.3775	24.2405	21.7646	20.3495	22.9254	18.369
8	70776862	70777607	2010320M18Rik	Lognormal linear model	HC, gentamicin vs HC, control	0.577391	1.05929	1.05929	NHC, gentamicin vs NHC, control	0.97633	0.996924	-1.00309	4266	183.472	19.543	18.3624	16.8979	20.7896	20.5826	16.825	12.7378	9.55608	13.1242	12.3982	10.7249	11.9303
7	29247521	29248468	2200002D01Rik	Lognormal linear model	HC, gentamicin vs HC, control	0.684628	1.08156	1.08156	NHC, gentamicin vs NHC, control	?	0.948464	-1.05434	336	24.7511	2.25936	1.5987	1.64513	2.23685	1.96239	1.71284	1.74394	2.14873	2.93061	1.69548	1.88409	2.93302
7	30698926	30700535	2200002J24Rik	?	HC, gentamicin vs HC, control	?	?	?	NHC, gentamicin vs NHC, control	?	?	?	12	12	1	1	1	1	1	1	1	1	1	1	1	1
6	41030268	41035510	2210010C04Rik	?	HC, gentamicin vs HC, control	?	?	?	NHC, gentamicin vs NHC, control	?	?	?	15	12.128	1.04343	1.04276	1	1	1.04184	1	1	1	1	1	1	1
X	153723554	153741297	2210013O21Rik	Lognormal linear model	HC, gentamicin vs HC, control	0.869584	1.01186	1.01186	NHC, gentamicin vs NHC, control	0.641898	0.966894	-1.03424	9561	393.745	35.5238	33.8003	31.4133	38.0642	32.8844	31.2244	35.1387	30.0748	31.8125	33.765	31.2431	28.8003
11	5762150	5784711	2210015D19Rik	Lognormal linear model	HC, gentamicin vs HC, control	0.00995699	0.781931	-1.27889	NHC, gentamicin vs NHC, control	0.0109927	1.27269	1.27269	3023.68	132.604	13.4754	13.4433	13.3547	9.31511	10.7974	11.4994	9.77263	7.84347	9.12474	11.6911	12.0671	10.2201
13	58380046	58385226	2210016F16Rik	Lognormal linear model	HC, gentamicin vs HC, control	0.00693068	1.25396	1.25396	NHC, gentamicin vs NHC, control	0.0315562	1.17721	1.17721	6725.07	277.294	18.4139	17.5034	18.6068	22.7959	24.877	20.8512	24.4755	20.6057	25.9424	27.5041	28.1856	27.5327
5	114942202	114948541	2210016L21Rik	Lognormal linear model	HC, gentamicin vs HC, control	0.00309942	0.907029	-1.1025	NHC, gentamicin vs NHC, control	0.777213	0.993183	-1.00686	15476	632.015	61.9703	61.7255	59.9374	55.174	55.2705	56.1025	48.943	44.7311	47.7593	47.5974	47.4145	45.3891
7	98590606	98656570	2210018M11Rik	Poisson	HC, gentamicin vs HC, control	0.0267419	1.29088	1.29088	NHC, gentamicin vs NHC, control	0.593009	1.06217	1.06217	16097	655.986	58.7134	58.0906	54.1312	67.7486	78.8282	73.8522	48.5297	40.255	39.4963	50.3793	46.8988	39.0629
5	147228598	147271522	2210019I11Rik	?	HC, gentamicin vs HC, control	?	?	?	NHC, gentamicin vs NHC, control	?	?	?	12	12	1	1	1	1	1	1	1	1	1	1	1	1
12	73548483	73551987	2210039B01Rik	Lognormal linear model	HC, gentamicin vs HC, control	0.178159	0.838068	-1.19322	NHC, gentamicin vs NHC, control	?	0.983586	-1.01669	5340.51	229.094	30.1719	27.7477	25.8753	24.0206	28.1911	18.712	10.8327	14.468	12.3868	12.7414	12.3333	11.6127
17	15041612	15064233	2210404J11Rik	Lognormal linear model	HC, gentamicin vs HC, control	0.272197	1.10049	1.10049	NHC, gentamicin vs NHC, control	0.101134	1.16163	1.16163	5594.94	233.058	16.6052	16.5892	14.7707	18.7034	19.7834	14.6548	20.905	21.0666	19.0464	23.4925	25.3568	22.0837
10	81393064	81395080	2210404O07Rik	Lognormal linear model	HC, gentamicin vs HC, control	0.992272	0.998657	-1.00134	NHC, gentamicin vs NHC, control	0.0805784	1.30847	1.30847	181	18.5382	1.69482	1.17106	1.32257	1.24737	1.33474	1.57027	1.28931	1.3565	1.77224	1.57957	2.21562	1.98408
17	21879570	21909927	2210404O09Rik	Lognormal linear model	HC, gentamicin vs HC, control	0.141789	1.23261	1.23261	NHC, gentamicin vs NHC, control	0.354756	0.881716	-1.13415	1347.25	64.9414	4.11269	3.4394	4.02394	5.92108	4.81905	3.7337	7.78732	6.80947	6.05828	7.05047	5.80117	5.38479
11	58608206	58613493	2210407C18Rik	?	HC, gentamicin vs HC, control	?	?	?	NHC, gentamicin vs NHC, control	?	?	?	12	12	1	1	1	1	1	1	1	1	1	1	1	1
6	31220351	31337395	2210408F21Rik	Lognormal linear model	HC, gentamicin vs HC, control	0.420374	1.0947	1.0947	NHC, gentamicin vs NHC, control	0.691493	1.04481	1.04481	415	28.5794	3.34501	2.96717	3.48836	3.67984	3.84533	3.2098	1.12399	1.23767	1.57918	1.46366	1.14735	1.49204
13	77135536	77613680	2210408I21Rik	Lognormal linear model	HC, gentamicin vs HC, control	0.0521507	1.38214	1.38214	NHC, gentamicin vs NHC, control	0.228391	1.24004	1.24004	5459	229.552	19.239	18.4051	24.0865	27.551	25.6874	31.2243	12.3245	10.2691	14.7073	12.6687	17.1714	16.2182
18	57632079	57638586	2210409D07Rik	?	HC, gentamicin vs HC, control	?	?	?	NHC, gentamicin vs NHC, control	?	?	?	16	12.1562	1	1	1	1.04123	1	1	1.04133	1	1	1	1.07367	1
11	88972638	88973015	2210409E12Rik	?	HC, gentamicin vs HC, control	?	?	?	NHC, gentamicin vs NHC, control	?	?	?	27.4735	12.6194	1.08685	1	1.09216	1.11711	1	1.06246	1	1	1.09856	1.06126	1.10103	1
4	3656506	3663109	2210414B05Rik	?	HC, gentamicin vs HC, control	?	?	?	NHC, gentamicin vs NHC, control	?	?	?	12	12	1	1	1	1	1	1	1	1	1	1	1	1
11	88098058	88100108	2210416O15Rik	Lognormal linear model	HC, gentamicin vs HC, control	?	1.09173	1.09173	NHC, gentamicin vs NHC, control	0.890312	0.983595	-1.01668	258.404	21.7416	1.60333	1.95707	1.62676	2.03715	1.66448	1.97583	1.60889	2.02205	1.84408	1.7385	1.55454	2.10894
5	148741840	148743140	2210417A02Rik	?	HC, gentamicin vs HC, control	?	?	?	NHC, gentamicin vs NHC, control	?	?	?	15	12.1259	1	1.04276	1	1	1.04184	1	1.04133	1	1	1	1	1
10	62340607	62349867	2210417K05Rik	Lognormal linear model	HC, gentamicin vs HC, control	0.710849	1.04499	1.04499	NHC, gentamicin vs NHC, control	0.970112	0.995582	-1.00444	305	23.6162	1.86852	1.89805	1.50689	1.98948	1.75318	1.74848	2.73587	1.75262	2.00392	2.27505	1.9946	2.08952
18	82754505	82759040	2210420H20Rik	?	HC, gentamicin vs HC, control	?	?	?	NHC, gentamicin vs NHC, control	?	?	?	19.0248	12.2733	1	1	1	1	1	1	1.04133	1.04058	1.03861	1.11591	1.03685	1
17	35567485	35568946	2300002M23Rik	?	HC, gentamicin vs HC, control	?	?	?	NHC, gentamicin vs NHC, control	?	?	?	12	12	1	1	1	1	1	1	1	1	1	1	1	1
11	99837148	99838067	2300003K06Rik	?	HC, gentamicin vs HC, control	?	?	?	NHC, gentamicin vs NHC, control	?	?	?	12	12	1	1	1	1	1	1	1	1	1	1	1	1
15	74742839	74746688	2300005B03Rik	?	HC, gentamicin vs HC, control	?	?	?	NHC, gentamicin vs NHC, control	?	?	?	16	12.1578	1	1.04276	1	1.04123	1	1	1	1	1.03861	1	1	1.03515
9	63394447	63399245	2300009A05Rik	Lognormal linear model	HC, gentamicin vs HC, control	0.188597	0.891151	-1.12214	NHC, gentamicin vs NHC, control	0.0546033	0.834935	-1.1977	2618	116.942	12.8119	11.0924	10.8613	11.2246	10.5402	9.2333	9.84466	8.20929	9.84218	7.68436	7.04125	8.55635
6	129232623	129238483	2310001H17Rik	Lognormal linear model	HC, gentamicin vs HC, control	0.792894	1.0242	1.0242	NHC, gentamicin vs NHC, control	0.115104	0.855811	-1.16848	300	23.7094	2.12908	2.15464	2.70499	2.73159	2.17161	2.24747	1.66128	1.75262	1.73363	1.38638	1.36837	1.66777
2	163472545	163473004	2310001K24Rik	?	HC, gentamicin vs HC, control	?	?	?	NHC, gentamicin vs NHC, control	?	?	?	27.7898	12.6074	1	1.08723	1	1.04394	1.04394	1.11236	1.04293	1.08644	1	1.04172	1.0406	1.10821
12	80507206	80517955	2310002D06Rik	Lognormal linear model	HC, gentamicin vs HC, control	0.00164495	0.733268	-1.36376	NHC, gentamicin vs NHC, control	?	1.0355	1.0355	131	17.0576	2.17251	2.11188	1.9677	1.61842	1.71133	1.28514	1.04133	1	1	1.07728	1.03684	1.03515
7	43745466	43755937	2310002F09Rik	Lognormal linear model	HC, gentamicin vs HC, control	?	0.910418	-1.0984	NHC, gentamicin vs NHC, control	0.0230556	0.832754	-1.20083	131	16.6505	1.26056	1.08553	1.09216	1.08246	1.04184	1	1.8266	1.6734	2.00392	1.61821	1.36837	1.59748
2	25238819	25239898	2310002J15Rik	Lognormal linear model	HC, gentamicin vs HC, control	0.00602068	0.744248	-1.34364	NHC, gentamicin vs NHC, control	?	1.00144	1.00144	141	17.334	1.9988	2.3257	1.73729	1.49474	1.41843	1.57027	1.04133	1.11883	1.23167	1.07728	1.07367	1.24602
4	73939371	73950847	2310002L09Rik	?	HC, gentamicin vs HC, control	?	?	?	NHC, gentamicin vs NHC, control	?	?	?	16	12.1607	1	1	1	1.08246	1	1	1	1.03961	1.03861	1	1	1
11	120369562	120378747	2310003H01Rik	Lognormal linear model	HC, gentamicin vs HC, control	0.0801489	0.841435	-1.18845	NHC, gentamicin vs NHC, control	0.824874	1.01922	1.01922	13522	549.324	45.7724	46.6724	43.3483	33.8589	40.7091	39.8141	51.4641	51.8215	44.7475	48.1769	56.8816	46.0569
2	155097791	155100080	2310005A03Rik	?	HC, gentamicin vs HC, control	?	?	?	NHC, gentamicin vs NHC, control	?	?	?	29.0299	12.6848	1.08696	1.04279	1.13885	1.04125	1	1.0713	1	1.11907	1.07738	1	1.03693	1.0703
13	98424110	98435066	2310005E17Rik	?	HC, gentamicin vs HC, control	?	?	?	NHC, gentamicin vs NHC, control	?	?	?	23	12.4136	1	1	1	1	1	1	1.08266	1.03961	1	1	1.22102	1.07029
16	57036967	57071347	2310005G13Rik	?	HC, gentamicin vs HC, control	?	?	?	NHC, gentamicin vs NHC, control	?	?	?	52.0059	13.5816	1.13028	1	1.18432	1.08246	1.20922	1.24949	1.12399	1.11883	1.15467	1.07728	1.11051	1.14058
1	93151355	93160949	2310007B03Rik	?	HC, gentamicin vs HC, control	?	?	?	NHC, gentamicin vs NHC, control	?	?	?	83	14.7356	1.08685	1	1	1.08246	1.08369	1	1.24798	1.39611	1.73363	1.50229	1.11051	1.49204
11	106374826	106377115	2310007L24Rik	?	HC, gentamicin vs HC, control	?	?	?	NHC, gentamicin vs NHC, control	?	?	?	40	13.1102	1.13028	1	1.09216	1.08246	1.12553	1.10693	1.04133	1.11883	1.11584	1.15455	1.03684	1.10544
16	15889227	16146834	2310008H04Rik	Poisson	HC, gentamicin vs HC, control	0.561231	0.934059	-1.0706	NHC, gentamicin vs NHC, control	0.0526207	0.695335	-1.43816	11602.7	484.211	59.2788	57.1603	50.5922	54.3602	57.6087	44.3153	40.5528	30.1948	23.7258	26.8033	19.3589	20.2599
7	118842218	118855999	2310008H09Rik	Poisson	HC, gentamicin vs HC, control	0.519103	0.937605	-1.06655	NHC, gentamicin vs NHC, control	0.855087	1.01512	1.01512	27077.3	1079.57	72.8325	70.6618	77.754	65.1458	66.4767	77.4627	105.657	97.3524	118.906	108.328	92.4184	126.571
8	26814597	26824424	2310008N11Rik	?	HC, gentamicin vs HC, control	?	?	?	NHC, gentamicin vs NHC, control	?	?	?	12	12	1	1	1	1	1	1	1	1	1	1	1	1
9	73039718	73042776	2310009A05Rik	Lognormal linear model	HC, gentamicin vs HC, control	0.243369	0.897706	-1.11395	NHC, gentamicin vs NHC, control	0.249167	1.11235	1.11235	2087	94.5407	7.73105	7.24361	8.28077	7.06056	6.56513	7.23735	8.3981	7.29823	8.06602	9.22988	10.2092	7.22081
1	138851979	138856855	2310009B15Rik	Lognormal linear model	HC, gentamicin vs HC, control	0.132444	0.849381	-1.17733	NHC, gentamicin vs NHC, control	0.221412	1.13798	1.13798	2401	107.674	11.0314	10.4082	8.87982	9.03951	8.61545	8.02147	9.84466	7.17939	7.25516	9.50035	9.69351	8.20489
7	90124836	90129937	2310010J17Rik	Lognormal linear model	HC, gentamicin vs HC, control	0.254154	0.823484	-1.21435	NHC, gentamicin vs NHC, control	0.979436	1.00421	1.00421	542	33.1487	2.30278	2.62505	2.98148	2.15439	2.38082	1.96233	3.76912	3.57475	2.11975	3.04781	3.57858	2.65185
16	32271609	32274780	2310010M20Rik	Lognormal linear model	HC, gentamicin vs HC, control	0.00313373	0.658763	-1.518	NHC, gentamicin vs NHC, control	0.204644	0.870827	-1.14833	973.503	50.6048	5.32938	5.08304	4.91251	3.34937	3.32799	3.41312	4.27381	5.16257	3.98451	3.08738	4.53016	4.15093
10	80318255	80320549	2310011J03Rik	Lognormal linear model	HC, gentamicin vs HC, control	0.020453	0.846612	-1.18118	NHC, gentamicin vs NHC, control	0.00788901	1.22485	1.22485	8538	348.608	27.6202	24.5632	24.5473	20.7896	20.7918	23.3832	33.6095	28.728	30.6927	36.3151	40.8944	36.673
9	50488799	50504806	2310014F07Rik	Lognormal linear model	HC, gentamicin vs HC, control	0.749228	1.04599	1.04599	NHC, gentamicin vs NHC, control	0.674054	0.942419	-1.0611	248.752	21.5545	2.32513	1.73284	2.40636	2.12062	1.99922	2.61712	1.21569	1.49704	1.57212	1.25027	1.14456	1.67352
7	12927416	12931073	2310014L17Rik	Lognormal linear model	HC, gentamicin vs HC, control	6.9362e-05	4.45932	4.45932	NHC, gentamicin vs NHC, control	0.746184	1.07284	1.07284	2288	103.326	4.73465	5.23368	4.45606	21.8615	27.8633	15.8271	4.05843	3.73319	3.31673	5.52064	2.76817	3.95225
12	80120546	80132845	2310015A10Rik	Lognormal linear model	HC, gentamicin vs HC, control	0.00160591	0.534092	-1.87234	NHC, gentamicin vs NHC, control	0.254602	1.15086	1.15086	7687	315.727	23.0171	20.5434	27.9573	14.6878	11.6281	11.55	34.6841	29.9956	31.2333	40.6425	32.2008	37.5868
10	70204667	70219712	2310015B20Rik	Lognormal linear model	HC, gentamicin vs HC, control	0.782098	0.967209	-1.0339	NHC, gentamicin vs NHC, control	0.810882	0.96294	-1.03849	484	31.4499	3.73585	4.20733	4.04133	4.13335	3.51059	3.92264	1.16532	1.43573	1.42473	1.27047	1.11051	1.49204
16	13514131	13520420	2310015D24Rik	?	HC, gentamicin vs HC, control	?	?	?	NHC, gentamicin vs NHC, control	?	?	?	16	12.1762	1	1.04276	1.09216	1.04123	1	1	1	1	1	1	1	1
12	30410559	30467359	2310016D03Rik	?	HC, gentamicin vs HC, control	?	?	?	NHC, gentamicin vs NHC, control	?	?	?	14	12.0847	1	1	1.04608	1	1	1	1	1	1.03861	1	1	1
13	99076528	99087922	2310020H05Rik	?	HC, gentamicin vs HC, control	?	?	?	NHC, gentamicin vs NHC, control	?	?	?	12	12	1	1	1	1	1	1	1	1	1	1	1	1
7	27553290	27582099	2310022A10Rik	Lognormal linear model	HC, gentamicin vs HC, control	0.0901107	1.24232	1.24232	NHC, gentamicin vs NHC, control	0.965607	0.995121	-1.0049	6250	259.163	17.8928	19.0893	16.0223	21.243	21.5869	22.8486	26.9967	24.965	18.6844	23.3328	25.6439	20.8573
8	124635756	124663370	2310022B05Rik	Poisson	HC, gentamicin vs HC, control	0.000550574	0.534895	-1.86953	NHC, gentamicin vs NHC, control	0.341932	0.90921	-1.09986	41306	1646.61	120.726	138.488	112.7	65.8521	47.1529	86.5764	200.129	178.42	183.79	208.177	140.28	164.323
1	150320681	150346772	2310030A07Rik	?	HC, gentamicin vs HC, control	?	?	?	NHC, gentamicin vs NHC, control	?	?	?	12	12	1	1	1	1	1	1	1	1	1	1	1	1
9	50739691	50746522	2310030G06Rik	Poisson	HC, gentamicin vs HC, control	0.299003	1.14871	1.14871	NHC, gentamicin vs NHC, control	0.653466	0.897308	-1.11444	7945	334.208	43.0799	38.4617	40.0765	48.0827	42.0899	49.0098	9.96865	12.1308	16.5221	11.3936	7.63064	15.7612
11	59208361	59210735	2310033P09Rik	Lognormal linear model	HC, gentamicin vs HC, control	7.49229e-05	1.88666	1.88666	NHC, gentamicin vs NHC, control	0.00658307	1.37034	1.37034	6147	255.107	17.5019	18.9611	17.5891	28.9528	36.1901	37.4617	14.2257	12.3685	14.939	17.5757	21.2603	18.0809
16	88758847	88759790	2310034C09Rik	?	HC, gentamicin vs HC, control	?	?	?	NHC, gentamicin vs NHC, control	?	?	?	12	12	1	1	1	1	1	1	1	1	1	1	1	1
19	46348201	46348989	2310034G01Rik	Lognormal linear model	HC, gentamicin vs HC, control	0.0773566	0.818467	-1.2218	NHC, gentamicin vs NHC, control	?	0.979391	-1.02104	446	29.7636	2.95418	3.69416	3.53445	2.8965	2.88294	2.53261	2.11591	1.71301	1.84947	2.15914	1.55255	1.87865
5	100210692	100218050	2310034O05Rik	?	HC, gentamicin vs HC, control	?	?	?	NHC, gentamicin vs NHC, control	?	?	?	31	12.7703	1.04343	1.08553	1.18432	1	1.08369	1.07128	1	1	1.11584	1.11591	1	1.07029
1	105663861	105755132	2310035C23Rik	Lognormal linear model	HC, gentamicin vs HC, control	1.61979e-05	1.64725	1.64725	NHC, gentamicin vs NHC, control	0.791142	0.984009	-1.01625	24693.2	1002.68	82.2503	83.9208	90.8581	137.303	151.428	134.873	50.6792	58.7147	52.8942	53.4708	50.2514	56.0381
8	85026833	85030287	2310036O22Rik	Poisson	HC, gentamicin vs HC, control	0.712885	0.960096	-1.04156	NHC, gentamicin vs NHC, control	0.119854	1.1659	1.1659	19515	779.33	51.5046	50.0936	49.6614	47.1344	42.2991	56.6371	80.0646	66.5174	76.1006	84.5352	93.7553	81.027
17	46772635	46773408	2310039H08Rik	Lognormal linear model	HC, gentamicin vs HC, control	0.772247	1.02614	1.02614	NHC, gentamicin vs NHC, control	0.0703682	1.19687	1.19687	3182	137.188	9.51153	9.33907	8.46509	9.4518	9.49415	9.05509	13.3991	11.3386	12.352	18.078	13.9297	12.7738
10	95336276	95363217	2310039L15Rik	Lognormal linear model	HC, gentamicin vs HC, control	0.000108861	0.802008	-1.24687	NHC, gentamicin vs NHC, control	0.00374443	0.881027	-1.13504	2381.23	108.244	12.5789	12.5438	13.281	9.87339	10.7697	10.1664	6.82606	6.88255	7.03341	6.29249	6.25801	5.73846
6	86483376	86488228	2310040G24Rik	Lognormal linear model	HC, gentamicin vs HC, control	0.913792	0.983757	-1.01651	NHC, gentamicin vs NHC, control	0.945906	0.983361	-1.01692	7208	311.93	51.6781	48.982	47.2188	53.0712	55.8564	37.9966	2.90119	2.62407	3.00783	2.89326	1.9946	3.70623
4	156215927	156221308	2310042D19Rik	Lognormal linear model	HC, gentamicin vs HC, control	0.0394996	0.799185	-1.25128	NHC, gentamicin vs NHC, control	0.962363	0.995533	-1.00449	3897	169.997	20.1509	21.4842	22.4276	17.3676	17.4443	16.3617	8.8114	8.76385	9.68773	8.5344	7.63064	11.3329
16	21152659	21153945	2310042E22Rik	?	HC, gentamicin vs HC, control	?	?	?	NHC, gentamicin vs NHC, control	?	?	?	17	12.1958	1	1	1	1.04123	1	1	1	1	1	1.15455	1	1
1	177641542	177642944	2310043L19Rik	?	HC, gentamicin vs HC, control	?	?	?	NHC, gentamicin vs NHC, control	?	?	?	53	13.6926	1.1737	1.17106	1.36865	1.2886	1.16737	1.21385	1.04133	1.11883	1.07722	1	1.03684	1.03515
15	38549344	38594935	2310043O21Rik	?	HC, gentamicin vs HC, control	?	?	?	NHC, gentamicin vs NHC, control	?	?	?	14	12.0753	1	1	1	1	1	1.03564	1	1.03961	1	1	1	1
12	86947043	86965366	2310044G17Rik	Poisson	HC, gentamicin vs HC, control	0.00597168	1.37605	1.37605	NHC, gentamicin vs NHC, control	0.46556	1.07906	1.07906	21069	853.052	69.569	68.0555	74.7761	93.9714	105.859	93.0246	48.4062	55.5054	63.3984	60.1926	55.2231	65.0703
8	70139713	70147261	2310045N01Rik	Lognormal linear model	HC, gentamicin vs HC, control	0.844862	1.01527	1.01527	NHC, gentamicin vs NHC, control	0.277952	1.09122	1.09122	3644	156.922	14.8529	13.4445	11.5986	14.4404	13.3019	12.6193	13.5644	11.6555	11.4639	14.2528	13.3404	12.3872
11	69059775	69061577	2310047M10Rik	Lognormal linear model	HC, gentamicin vs HC, control	1.79808e-05	1.37785	1.37785	NHC, gentamicin vs NHC, control	0.729719	1.01277	1.01277	7894	324.94	22.0617	23.4086	22.4276	30.6431	33.2192	29.7631	28.5672	27.104	25.5573	27.5056	27.7804	26.9025
10	81194691	81208371	2310050B05Rik	Lognormal linear model	HC, gentamicin vs HC, control	0.421389	1.10383	1.10383	NHC, gentamicin vs NHC, control	0.817463	0.972577	-1.0282	121.059	16.5685	1.47769	1.7746	1.64513	2.11316	2.07886	1.32078	1	1.04174	1.08076	1	1	1.03576
3	92868359	92870206	2310050C09Rik	?	HC, gentamicin vs HC, control	?	?	?	NHC, gentamicin vs NHC, control	?	?	?	32	12.7767	1	1	1.09216	1	1	1	1.08266	1.19806	1.07722	1.03864	1.14735	1.14058
10	28972288	28986307	2310057J18Rik	?	HC, gentamicin vs HC, control	?	?	?	NHC, gentamicin vs NHC, control	?	?	?	12	12	1	1	1	1	1	1	1	1	1	1	1	1
7	131342718	131362699	2310057M21Rik	Lognormal linear model	HC, gentamicin vs HC, control	7.34132e-05	1.83796	1.83796	NHC, gentamicin vs NHC, control	0.765509	0.97465	-1.02601	6702	279.875	22.3222	21.5269	22.5658	36.9098	46.1069	39.5646	14.3083	17.9141	13.8965	14.0596	14.4823	16.2181
16	88773181	88774207	2310057N15Rik	?	HC, gentamicin vs HC, control	?	?	?	NHC, gentamicin vs NHC, control	?	?	?	13	12.0461	1	1	1.04608	1	1	1	1	1	1	1	1	1
17	35892677	35897379	2310061I04Rik	Lognormal linear model	HC, gentamicin vs HC, control	0.402875	1.09388	1.09388	NHC, gentamicin vs NHC, control	0.619114	0.938116	-1.06597	8791	368.175	42.9931	42.9947	39.3853	45.4853	51.2954	40.7408	15.2589	19.3005	19.6497	15.2188	16.4715	19.3813
16	55973268	55974618	2310061J03Rik	Lognormal linear model	HC, gentamicin vs HC, control	0.134101	0.886166	-1.12846	NHC, gentamicin vs NHC, control	0.00318108	1.35167	1.35167	1599.62	74.3807	5.15875	4.63748	5.59404	4.14159	4.37428	5.14073	6.87902	5.7489	6.68006	8.96031	8.52771	8.53785
16	88707171	88707963	2310061N02Rik	?	HC, gentamicin vs HC, control	?	?	?	NHC, gentamicin vs NHC, control	?	?	?	12	12	1	1	1	1	1	1	1	1	1	1	1	1
11	67112461	67120081	2310065F04Rik	?	HC, gentamicin vs HC, control	?	?	?	NHC, gentamicin vs NHC, control	?	?	?	80	14.7224	1.30398	1.42764	1.27648	1.24737	1.16737	1.39206	1.16532	1.11883	1.15445	1.03864	1.18418	1.24602
11	115765433	115799034	2310067B10Rik	Poisson	HC, gentamicin vs HC, control	0.00733722	0.741763	-1.34814	NHC, gentamicin vs NHC, control	0.337296	0.915284	-1.09256	24790.9	1003.93	102.848	103.893	96.2996	68.1609	68.3674	89.107	79.4074	86.1251	82.626	73.3029	79.131	74.6656
15	99972167	99973288	2310068J16Rik	Lognormal linear model	HC, gentamicin vs HC, control	0.851272	0.979413	-1.02102	NHC, gentamicin vs NHC, control	0.55312	1.06875	1.06875	514.926	32.1485	2.67635	2.64938	3.14487	2.98676	2.75445	2.54656	2.40053	2.49066	2.48289	3.17638	2.03215	2.8075
6	82877866	82881854	2310069B03Rik	?	HC, gentamicin vs HC, control	?	?	?	NHC, gentamicin vs NHC, control	?	?	?	18	12.2393	1	1.04276	1	1	1.04184	1	1.04133	1.03961	1	1.03864	1	1.03515
15	44787763	44805830	2310069G16Rik	Lognormal linear model	HC, gentamicin vs HC, control	0.172696	1.18712	1.18712	NHC, gentamicin vs NHC, control	0.217097	1.16591	1.16591	416.874	28.5886	2.33381	3.37848	3.45469	3.67999	3.90722	3.16934	1.30145	1.28479	1.40434	1.77276	1.52647	1.37527
16	88626788	88627667	2310079G19Rik	?	HC, gentamicin vs HC, control	?	?	?	NHC, gentamicin vs NHC, control	?	?	?	16	12.1637	1.04343	1.04276	1	1	1.04184	1.03564	1	1	1	1	1	1
13	50261815	50680225	2310081J21Rik	Lognormal linear model	HC, gentamicin vs HC, control	0.0425209	0.834716	-1.19801	NHC, gentamicin vs NHC, control	?	0.987134	-1.01303	118	16.4928	1.78167	2.06911	1.82945	1.82457	1.62765	1.32078	1	1.03961	1	1	1	1
7	44246722	44252320	2410002F23Rik	Lognormal linear model	HC, gentamicin vs HC, control	0.467998	1.04358	1.04358	NHC, gentamicin vs NHC, control	0.231015	1.07185	1.07185	26264	1047.57	68.1368	71.9035	70.1212	68.7381	73.5559	77.06	98.2086	103.99	95.8314	95.8561	113.905	110.268
11	97598511	97622894	2410003L11Rik	?	HC, gentamicin vs HC, control	?	?	?	NHC, gentamicin vs NHC, control	?	?	?	14	12.0755	1	1	1	1	1	1	1	1	1	1.03864	1.03684	1
3	145938032	145944276	2410004B18Rik	Lognormal linear model	HC, gentamicin vs HC, control	4.75602e-08	2.4181	2.4181	NHC, gentamicin vs NHC, control	0.224606	1.06105	1.06105	5191	216.97	12.7251	11.6911	12.4741	30.8905	29.7881	28.5156	14.391	14.2302	15.4409	14.1755	16.3241	16.3236
11	102958300	102964155	2410004I01Rik	?	HC, gentamicin vs HC, control	?	?	?	NHC, gentamicin vs NHC, control	?	?	?	60	13.8401	1	1	1	1	1.08369	1	1.45463	1.03961	1.07722	1.38638	1.55255	1.24602
18	33794892	33795990	2410004N09Rik	Lognormal linear model	HC, gentamicin vs HC, control	0.107778	1.35908	1.35908	NHC, gentamicin vs NHC, control	0.176241	0.802372	-1.2463	3723	158.01	5.51632	6.9015	7.68172	11.4308	8.48992	7.8789	22.5743	21.2415	17.2171	19.5076	14.3718	15.1989
12	17004958	17011728	2410004P03Rik	Lognormal linear model	HC, gentamicin vs HC, control	0.000367775	0.514048	-1.94534	NHC, gentamicin vs NHC, control	?	1.03518	1.03518	1691.27	83.0626	16.1558	16.6518	16.0223	10.2351	7.90412	7.23735	1.49596	1.6734	1.19306	1.69548	1.34127	1.4569
11	62602877	62604807	2410006H16Rik	Poisson	HC, gentamicin vs HC, control	0.0450445	1.46109	1.46109	NHC, gentamicin vs NHC, control	0.0699656	0.773579	-1.29269	15487	621.987	21.8011	30.0371	22.2433	40.909	38.1567	29.3354	100.936	83.5503	63.4358	81.8692	55.9238	53.789
3	75647441	75655732	2410007B07Rik	?	HC, gentamicin vs HC, control	?	?	?	NHC, gentamicin vs NHC, control	?	?	?	59.8523	13.9601	1.13947	1.26372	1.39441	1.17056	1.12553	1.08384	1.16532	1.11883	1.23167	1	1.12619	1.14058
14	70852933	70873955	2410012E07Rik	?	HC, gentamicin vs HC, control	?	?	?	NHC, gentamicin vs NHC, control	?	?	?	18.0152	12.2361	1	1	1	1	1	1	1.0418	1.03977	1	1.15455	1	1
9	98864767	98866581	2410012M07Rik	?	HC, gentamicin vs HC, control	?	?	?	NHC, gentamicin vs NHC, control	?	?	?	14	12.0738	1	1	1	1	1	1	1	1	1.03861	1	1	1.03515
17	56607452	56609772	2410015M20Rik	Lognormal linear model	HC, gentamicin vs HC, control	0.000102873	0.614876	-1.62634	NHC, gentamicin vs NHC, control	0.123756	1.12264	1.12264	10644	434.349	35.9581	35.4254	35.4685	24.5413	21.8379	19.5338	45.7192	37.2841	40.423	47.9451	46.0884	44.1239
12	83950608	83952954	2410016O06Rik	Lognormal linear model	HC, gentamicin vs HC, control	0.919749	1.01455	1.01455	NHC, gentamicin vs NHC, control	0.952744	0.991897	-1.00817	5770	239.434	17.7191	16.609	18.9254	14.9352	16.733	23.1337	21.9131	21.083	22.9317	18.6962	22.7338	24.0205
17	36145018	36162375	2410017I17Rik	?	HC, gentamicin vs HC, control	?	?	?	NHC, gentamicin vs NHC, control	?	?	?	47.3304	13.3663	1	1.04276	1.04608	1.04123	1	1	1.20665	1.23772	1.23834	1.19319	1.07368	1.28666
12	22953997	23010244	2410018L13Rik	Lognormal linear model	HC, gentamicin vs HC, control	0.0459144	0.671711	-1.48874	NHC, gentamicin vs NHC, control	0.0409736	0.702855	-1.42277	4587.88	192.793	13.0208	12.7675	9.92875	8.85035	7.25867	7.85346	27.0062	28.5276	22.4699	19.8188	13.7382	21.5531
5	129895723	129903623	2410018M08Rik	Lognormal linear model	HC, gentamicin vs HC, control	7.20125e-05	1.74736	1.74736	NHC, gentamicin vs NHC, control	0.239799	0.909356	-1.09968	2333.42	104.332	6.81953	7.21244	6.21066	12.109	12.8254	10.494	8.72614	9.18885	7.581	7.90102	8.2601	7.004
17	69275362	69277207	2410021H03Rik	Lognormal linear model	HC, gentamicin vs HC, control	?	0.926492	-1.07934	NHC, gentamicin vs NHC, control	?	1.02463	1.02463	113.363	15.9681	1.30398	1.17106	1.18432	1.12368	1.08369	1.18113	1.44724	1.45393	1.50196	1.61821	1.44204	1.4569
3	102720231	102735418	2410057H14Rik	?	HC, gentamicin vs HC, control	?	?	?	NHC, gentamicin vs NHC, control	?	?	?	27.0533	12.6002	1.04343	1	1.04608	1.08246	1.08369	1.07318	1	1.03961	1.11584	1.11591	1	1
6	54681772	54700407	2410066E13Rik	Lognormal linear model	HC, gentamicin vs HC, control	0.0161709	0.755342	-1.3239	NHC, gentamicin vs NHC, control	0.0197221	0.765923	-1.30561	4242	179.175	9.59838	11.1352	10.4466	8.586	7.10909	7.8789	26.8314	22.7071	20.8852	20.9372	16.8767	16.183
9	58652856	58741560	2410076I21Rik	Lognormal linear model	HC, gentamicin vs HC, control	0.846397	1.02142	1.02142	NHC, gentamicin vs NHC, control	0.427714	0.915305	-1.09253	196	19.2456	1.39084	1.55594	1.13824	1.61842	1.37659	1.17821	1.8266	2.18834	1.73363	1.65684	1.77357	1.80835
1	88754890	88755734	2410088K16Rik	?	HC, gentamicin vs HC, control	?	?	?	NHC, gentamicin vs NHC, control	?	?	?	19	12.2891	1	1.04276	1.09216	1	1.04184	1	1	1	1.07722	1	1	1.03515
15	8169106	8271159	2410089E03Rik	Poisson	HC, gentamicin vs HC, control	0.18871	1.11547	1.11547	NHC, gentamicin vs NHC, control	0.66591	0.959596	-1.04211	27618	1119.79	109.913	105.516	104.267	112.687	117.282	126.602	79.1967	78.3612	68.8415	74.7598	80.4572	61.9077
4	34909789	34911482	2410114N07Rik	Lognormal linear model	HC, gentamicin vs HC, control	0.0917066	0.906345	-1.10333	NHC, gentamicin vs NHC, control	?	1.04194	1.04194	113.031	16.0712	1.48362	1.47765	1.46631	1.28949	1.29648	1.4316	1.25213	1.24087	1.23413	1.35153	1.40596	1.14148
16	92478742	92497366	2410124H12Rik	Lognormal linear model	HC, gentamicin vs HC, control	?	0.972397	-1.02839	NHC, gentamicin vs NHC, control	?	0.941455	-1.06219	144	17.1212	1.04343	1.12829	1	1.08246	1	1	2.15724	1.63378	1.81085	2.00459	1.66306	1.59748
19	18670780	18704793	2410127L17Rik	Lognormal linear model	HC, gentamicin vs HC, control	0.000878176	1.25107	1.25107	NHC, gentamicin vs NHC, control	0.0865926	1.08874	1.08874	9435	388.665	32.5274	31.4483	34.4086	41.8984	41.1694	39.9567	28.6499	25.3215	26.0979	31.3694	28.0014	27.8162
5	118245227	118263115	2410131K14Rik	Lognormal linear model	HC, gentamicin vs HC, control	0.0351034	1.08841	1.08841	NHC, gentamicin vs NHC, control	0.0724614	1.07161	1.07161	6854	282.45	17.8928	20.2012	19.3862	21.6966	20.7499	20.0685	25.9221	27.0644	25.4415	27.6215	27.7804	28.6246
5	116438722	116465488	2410137F16Rik	Lognormal linear model	HC, gentamicin vs HC, control	6.71205e-07	0.351606	-2.8441	NHC, gentamicin vs NHC, control	0.00785488	0.768379	-1.30144	1945.95	94.6384	25.1384	18.7283	20.0729	7.87314	7.58922	6.87492	1.53729	1.52107	1.67016	1.27047	1.15167	1.21087
17	36977701	36981238	2410137M14Rik	?	HC, gentamicin vs HC, control	?	?	?	NHC, gentamicin vs NHC, control	?	?	?	23	12.4275	1	1.04276	1	1.04123	1	1	1.08266	1.03961	1.07722	1	1.07367	1.07029
13	66418114	66441119	2410141K09Rik	?	HC, gentamicin vs HC, control	?	?	?	NHC, gentamicin vs NHC, control	?	?	?	44.1377	13.2622	1	1.12829	1	1.12368	1.12553	1.10693	1.16532	1.23767	1.03861	1.09155	1.14735	1.09729
2	153341157	153345811	2500004C02Rik	Lognormal linear model	HC, gentamicin vs HC, control	0.189568	0.845486	-1.18275	NHC, gentamicin vs NHC, control	0.757504	0.963685	-1.03768	3440.25	147.779	11.7782	9.56277	12.7941	10.2562	8.67222	9.81621	12.598	13.3914	17.3292	12.4134	13.3042	15.8633
16	18836580	18840114	2510002D24Rik	Lognormal linear model	HC, gentamicin vs HC, control	0.29102	0.928858	-1.07659	NHC, gentamicin vs NHC, control	0.214994	0.908793	-1.10036	13722.7	573.626	82.7986	74.6073	76.6683	72.9293	74.2569	70.1732	20.6226	20.1752	23.1114	22.2562	17.9943	18.0324
3	153850374	153852425	2510003D18Rik	?	HC, gentamicin vs HC, control	?	?	?	NHC, gentamicin vs NHC, control	?	?	?	29.0274	12.6969	1	1	1.04608	1.23882	1.31855	1.09344	1	1	1	1	1	1
10	62558470	62578458	2510003E04Rik	Lognormal linear model	HC, gentamicin vs HC, control	0.000895521	1.15305	1.15305	NHC, gentamicin vs NHC, control	0.0172898	1.0866	1.0866	21611	880.658	90.8053	82.5946	87.9545	98.9584	104.562	97.7323	51.4641	51.465	49.4968	54.2431	54.7819	56.6007
16	21649045	21694666	2510009E07Rik	Poisson	HC, gentamicin vs HC, control	0.0579114	0.852295	-1.1733	NHC, gentamicin vs NHC, control	0.923592	1.00671	1.00671	41614	1669.06	137.575	136.093	146.247	110.832	119.918	126.745	154.418	163.13	127.184	146.163	168.203	132.551
4	147940895	147947315	2510039O18Rik	Poisson	HC, gentamicin vs HC, control	0.121743	0.90592	-1.10385	NHC, gentamicin vs NHC, control	0.876147	0.987622	-1.01253	46584	1893.97	215.482	219.484	215.138	190.568	197.202	199.882	104.325	107.674	118.497	112.895	93.2396	119.582
6	115583547	115592577	2510049J12Rik	Lognormal linear model	HC, gentamicin vs HC, control	0.472862	1.07659	1.07659	NHC, gentamicin vs NHC, control	0.590264	0.871766	-1.1471	27908.2	1171.13	194.666	178.604	184.602	196.229	217.533	187.56	1.93132	2.3768	1.98109	2.09608	1.41104	2.13939
9	64080761	64088046	2600006L11Rik	?	HC, gentamicin vs HC, control	?	?	?	NHC, gentamicin vs NHC, control	?	?	?	16	12.1566	1	1	1.04608	1	1	1	1	1	1	1	1.11051	1
6	13869074	13871484	2610001J05Rik	Lognormal linear model	HC, gentamicin vs HC, control	0.414342	0.939923	-1.06392	NHC, gentamicin vs NHC, control	0.39201	1.06674	1.06674	6929	284.242	16.6768	16.0531	17.0361	18.2334	14.4316	14.4014	31.0057	29.8372	29.6888	33.1854	34.9268	28.7652
4	155249966	155256688	2610002J02Rik	Lognormal linear model	HC, gentamicin vs HC, control	0.0989168	1.07139	1.07139	NHC, gentamicin vs NHC, control	0.441969	0.970558	-1.03034	9982	410.744	36.0015	35.682	34.8234	39.0125	38.8262	36.3212	34.9734	30.8274	30.7313	32.2194	30.8379	30.4873
X	107782752	107816335	2610002M06Rik	Lognormal linear model	HC, gentamicin vs HC, control	0.475063	1.0504	1.0504	NHC, gentamicin vs NHC, control	0.578746	0.962836	-1.0386	9727.24	398.951	30.6166	28.5831	33.7635	36.4975	31.3026	30.0126	35.2627	34.315	36.4073	36.5855	31.4273	34.1776
8	20385782	20424815	2610005L07Rik	Poisson	HC, gentamicin vs HC, control	0.0493621	1.17931	1.17931	NHC, gentamicin vs NHC, control	0.422683	0.93079	-1.07436	33574.4	1358.93	121.519	124.394	121.914	154.611	134.624	144.426	110.218	96.5122	81.8843	100.734	93.9585	74.138
10	79064374	79097601	2610008E11Rik	Poisson	HC, gentamicin vs HC, control	0.00380531	1.55948	1.55948	NHC, gentamicin vs NHC, control	0.916357	1.01181	1.01181	15590.7	629.222	41.9943	38.2479	43.164	57.1529	67.405	67.5436	57.8703	51.4254	46.5623	48.4474	62.5913	46.818
16	43889902	43964315	2610015P09Rik	Lognormal linear model	HC, gentamicin vs HC, control	0.584744	1.04378	1.04378	NHC, gentamicin vs NHC, control	0.0959346	0.86673	-1.15376	6152	262.099	29.8784	31.6621	29.7084	31.6738	36.5666	27.5889	14.0603	12.7646	13.3173	12.5527	11.9774	10.3488
19	25671134	25672240	2610016A17Rik	?	HC, gentamicin vs HC, control	?	?	?	NHC, gentamicin vs NHC, control	?	?	?	12	12	1	1	1	1	1	1	1	1	1	1	1	1
1	42648200	42694826	2610017I09Rik	Lognormal linear model	HC, gentamicin vs HC, control	0.462517	0.849879	-1.17664	NHC, gentamicin vs NHC, control	0.553582	1.13103	1.13103	12673	510.937	28.7059	28.3265	27.3122	27.0975	21.9216	22.706	78.5354	48.3357	39.6121	67.2254	80.9361	40.2227
X	50841436	50891851	2610018G03Rik	Lognormal linear model	HC, gentamicin vs HC, control	0.383128	0.923873	-1.0824	NHC, gentamicin vs NHC, control	?	1.05873	1.05873	1112	54.3726	1.78167	2.28293	1.73729	1.70088	1.66949	1.96233	6.6209	6.506	7.91157	7.33662	7.11492	7.74799
17	24528251	24528745	2610019E17Rik	Lognormal linear model	HC, gentamicin vs HC, control	0.488251	0.881755	-1.1341	NHC, gentamicin vs NHC, control	0.969224	1.00691	1.00691	556	33.5806	2.86732	2.36846	2.15202	2.3193	2.08792	2.06926	4.47173	2.14873	3.39395	3.58874	3.32072	2.79244
8	13952008	13974778	2610019F03Rik	Lognormal linear model	HC, gentamicin vs HC, control	0.604796	0.922578	-1.08392	NHC, gentamicin vs NHC, control	0.596901	0.921997	-1.0846	1945	86.4958	2.30278	3.13822	2.79715	2.23685	2.21345	3.2098	10.2993	11.8139	14.6301	10.4663	9.84085	13.5471
16	11203383	11225797	2610020C07Rik	Lognormal linear model	HC, gentamicin vs HC, control	0.825799	0.975536	-1.02508	NHC, gentamicin vs NHC, control	0.925312	1.01059	1.01059	637.864	36.795	2.36943	2.358	3.07227	2.7745	2.57386	2.23153	3.90061	3.83168	2.94205	3.28763	4.01651	3.43691
7	119794130	119848942	2610020H08Rik	Poisson	HC, gentamicin vs HC, control	0.00454005	0.475465	-2.1032	NHC, gentamicin vs NHC, control	0.104504	0.737526	-1.35588	5710	241.326	22.2788	24.4349	26.7131	15.0176	10.7494	8.91252	23.9382	25.5194	27.3335	20.7053	15.1822	20.5411
11	85791660	85832389	2610027K06Rik	Lognormal linear model	HC, gentamicin vs HC, control	0.00395789	0.56759	-1.76184	NHC, gentamicin vs NHC, control	0.060097	0.732216	-1.36572	1604.45	77.3289	9.85771	9.10983	11.8593	7.13637	5.1972	5.25639	5.009	5.55282	6.01347	4.92771	3.08564	4.32345
4	125887851	125922311	2610028E06Rik	Lognormal linear model	HC, gentamicin vs HC, control	0.290206	0.929065	-1.07635	NHC, gentamicin vs NHC, control	?	0.969547	-1.03141	122.011	16.548	1.9988	1.55594	1.64513	1.70088	1.50212	1.60591	1.12431	1.15845	1.03861	1.03864	1.07367	1.10556
10	76449081	76461219	2610028H24Rik	Lognormal linear model	HC, gentamicin vs HC, control	0.130484	0.829906	-1.20496	NHC, gentamicin vs NHC, control	?	0.936308	-1.06802	166.775	18.389	2.20018	1.88892	1.80296	1.94011	1.51366	1.45844	1.31028	1.49894	1.11196	1.32396	1.04968	1.28992
7	79925359	79935265	2610034B18Rik	Lognormal linear model	HC, gentamicin vs HC, control	0.635796	1.04029	1.04029	NHC, gentamicin vs NHC, control	0.0959368	1.16251	1.16251	5439	224.759	11.596	11.9049	12.8889	11.6369	12.5069	13.7598	25.1368	20.4889	23.897	28.5488	29.2171	23.177
17	58878808	58991376	2610034M16Rik	Lognormal linear model	HC, gentamicin vs HC, control	0.108044	1.23809	1.23809	NHC, gentamicin vs NHC, control	0.527841	1.08126	1.08126	4393	193.772	26.578	27.3429	27.5886	32.9931	41.9644	27.482	1.28931	1.6734	1.77224	1.65684	1.55255	1.87865
11	113043906	113201839	2610035D17Rik	Lognormal linear model	HC, gentamicin vs HC, control	0.0127418	1.67322	1.67322	NHC, gentamicin vs NHC, control	0.859006	0.968727	-1.03228	4985	209.911	15.6346	13.4445	15.7459	27.5098	25.4782	22.3852	13.3577	14.5867	17.4488	13.9051	11.3143	19.1001
14	122470377	122475200	2610035F20Rik	Lognormal linear model	HC, gentamicin vs HC, control	0.433638	0.800863	-1.24865	NHC, gentamicin vs NHC, control	0.581264	1.16203	1.16203	2964	125.814	1.34741	1.55594	1.2304	1.08246	1.04184	1.17821	26.3767	16.2108	11.7728	24.0668	28.4066	11.5437
15	96190474	96197975	2610037D02Rik	Lognormal linear model	HC, gentamicin vs HC, control	0.141494	0.859437	-1.16355	NHC, gentamicin vs NHC, control	0.168229	1.15107	1.15107	160.698	17.9705	1.80388	1.79228	1.51874	1.58427	1.49089	1.31966	1.0833	1.35892	1.50713	1.39165	1.51771	1.60205
8	129216615	129234004	2610044O15Rik8	Lognormal linear model	HC, gentamicin vs HC, control	0.00472373	1.38469	1.38469	NHC, gentamicin vs NHC, control	0.975668	1.00265	1.00265	4095.9	174.958	12.3985	12.1798	15.7445	18.8039	18.8944	17.7642	14.1685	13.2635	12.0567	12.5995	15.0208	12.0634
3	17789921	17800072	2610100L16Rik	?	HC, gentamicin vs HC, control	?	?	?	NHC, gentamicin vs NHC, control	?	?	?	80	14.6121	1	1.04276	1	1.04123	1	1.07128	1.28931	1.59417	1.65641	1.38638	1.07367	1.4569
9	41581339	41592488	2610203C20Rik	Poisson	HC, gentamicin vs HC, control	0.000576639	0.507664	-1.96981	NHC, gentamicin vs NHC, control	0.00706152	0.800673	-1.24895	34633	1369.92	61.0584	54.1135	79.7982	38.6414	26.8172	32.6857	186.324	217.239	194.485	156.904	171.444	150.405
1	9560833	9631093	2610203C22Rik	?	HC, gentamicin vs HC, control	?	?	?	NHC, gentamicin vs NHC, control	?	?	?	58	13.7681	1	1.04276	1	1	1	1.03564	1.33064	1.3565	1.27028	1.19319	1.25786	1.28117
4	155761192	155763561	2610204G22Rik	Lognormal linear model	HC, gentamicin vs HC, control	0.0900192	0.760751	-1.31449	NHC, gentamicin vs NHC, control	0.488962	0.899452	-1.11179	378	26.8453	2.65019	2.96717	2.70499	2.48422	1.87871	2.1049	2.32257	1.83184	2.23559	1.96595	2.03143	1.66777
7	84689640	84776550	2610206C17Rik	Lognormal linear model	HC, gentamicin vs HC, control	?	1.00615	1.00615	NHC, gentamicin vs NHC, control	0.582057	1.04397	1.04397	298	23.3044	1.9988	1.89805	1.69121	1.86579	1.75318	1.99798	2.11591	1.79223	2.00392	2.00459	1.84725	2.33554
4	10874498	10899424	2610301B20Rik	Lognormal linear model	HC, gentamicin vs HC, control	0.00120413	1.43658	1.43658	NHC, gentamicin vs NHC, control	0.574861	0.94574	-1.05737	19701	806.721	81.9898	74.9398	79.0148	114.378	115.901	108.603	43.7767	37.601	37.4498	37.4742	42.2942	33.299
14	70138169	70153792	2610301G19Rik	Lognormal linear model	HC, gentamicin vs HC, control	0.00118399	1.20461	1.20461	NHC, gentamicin vs NHC, control	0.0289016	1.10618	1.10618	31057.9	1245.5	95.973	95.6906	95.2036	115.071	112.326	118.262	102.637	92.3588	95.9554	105.885	115.255	100.884
4	147611936	147642509	2610305D13Rik	Lognormal linear model	HC, gentamicin vs HC, control	0.79691	1.04281	1.04281	NHC, gentamicin vs NHC, control	0.742537	0.94785	-1.05502	617.653	35.8628	2.08054	1.85685	2.39375	2.91713	1.72852	2.07945	4.35176	3.6095	3.6672	4.74882	3.15192	3.27738
6	86848407	86849441	2610306M01Rik	Lognormal linear model	HC, gentamicin vs HC, control	0.0148794	0.856	-1.16822	NHC, gentamicin vs NHC, control	0.0748649	1.10847	1.10847	1702	79.3557	7.34022	6.55938	6.7601	5.70002	5.97933	5.98988	6.91021	5.95144	6.59876	7.60709	7.33595	6.62333
13	28460034	28885423	2610307P16Rik	Lognormal linear model	HC, gentamicin vs HC, control	4.07786e-06	2.90876	2.90876	NHC, gentamicin vs NHC, control	0.0860326	0.827053	-1.20911	3102.03	135.9	7.64483	8.01337	9.52585	25.3247	27.5285	20.6031	7.48884	6.1495	6.7532	4.97971	5.86247	6.02585
3	45280439	45378261	2610316D01Rik	Lognormal linear model	HC, gentamicin vs HC, control	?	0.931576	-1.07345	NHC, gentamicin vs NHC, control	0.00255544	0.722064	-1.38492	488	30.4779	1.26056	1.29935	1.09216	1.2886	1.08369	1.03564	4.34774	4.56503	4.66815	3.43419	3.50491	2.89787
16	17113398	17125107	2610318N02Rik	Lognormal linear model	HC, gentamicin vs HC, control	0.0302967	0.772257	-1.29491	NHC, gentamicin vs NHC, control	0.759177	0.969278	-1.0317	1051	52.9323	3.95298	3.39481	3.71877	3.06141	2.33898	3.2098	4.9677	5.71377	6.21264	5.55928	5.93614	4.86604
11	78261754	78290626	2610507B11Rik	Lognormal linear model	HC, gentamicin vs HC, control	2.88197e-05	0.738625	-1.35387	NHC, gentamicin vs NHC, control	0.105312	1.06395	1.06395	70485	2806.76	228.075	229.704	222.649	161.831	162.431	178.818	256.42	255.9	274.412	280.545	272.856	283.115
11	59197793	59202432	2610507I01Rik	Lognormal linear model	HC, gentamicin vs HC, control	3.60091e-06	0.442608	-2.25934	NHC, gentamicin vs NHC, control	0.707848	0.972139	-1.02866	3535.25	157.891	26.915	24.9531	28.809	10.9901	11.3319	13.4713	7.13406	6.41265	7.44672	7.52013	6.62749	6.27952
5	114821937	114823469	2610524H06Rik	Poisson	HC, gentamicin vs HC, control	0.0842479	0.745868	-1.34072	NHC, gentamicin vs NHC, control	0.538297	1.09419	1.09419	9255.19	381.728	36.4708	36.2249	30.9575	30.8504	24.8053	20.7381	39.4179	27.8053	29.2473	36.5462	38.3122	30.352
14	37102140	37110102	2610528A11Rik	?	HC, gentamicin vs HC, control	?	?	?	NHC, gentamicin vs NHC, control	?	?	?	53	13.6632	1.13028	1	1.04608	1.45351	1.62765	1.10693	1.04133	1.03961	1.03861	1.03864	1	1.14058
4	118527275	118530218	2610528J11Rik	Lognormal linear model	HC, gentamicin vs HC, control	0.0273692	0.637672	-1.5682	NHC, gentamicin vs NHC, control	0.108716	0.740536	-1.35037	1040	52.8219	3.8227	4.63498	4.82471	3.06141	2.33898	3.10288	4.59572	6.03066	7.13933	4.16831	3.35756	5.74468
8	60890451	60907573	2700029M09Rik	Lognormal linear model	HC, gentamicin vs HC, control	0.167972	1.10963	1.10963	NHC, gentamicin vs NHC, control	0.294809	1.08689	1.08689	13961	576.862	64.0113	59.8867	66.1122	72.2012	74.6439	64.2289	26.79	25.678	31.8897	31.9876	28.6645	30.7685
5	23850597	23855034	2700038G22Rik	Lognormal linear model	HC, gentamicin vs HC, control	0.874207	0.981025	-1.01934	NHC, gentamicin vs NHC, control	0.65136	1.05654	1.05654	832.027	44.0129	2.90797	2.29088	2.54168	2.48959	2.17948	2.94633	4.87358	3.94661	5.09263	4.26852	5.84658	4.62905
18	62751674	62756348	2700046A07Rik	Lognormal linear model	HC, gentamicin vs HC, control	0.674501	0.917619	-1.08978	NHC, gentamicin vs NHC, control	0.767262	1.0622	1.0622	384	26.447	1.1737	1.21382	1.32257	1.12368	1.20922	1.07128	4.59572	2.74291	2.15836	3.00917	4.31532	2.51127
19	32389216	32391185	2700046G09Rik	Lognormal linear model	HC, gentamicin vs HC, control	0.00953928	0.755209	-1.32414	NHC, gentamicin vs NHC, control	0.0192201	1.2741	1.2741	1267	62.7092	6.6454	6.81597	7.91212	5.32897	5.60274	5.17011	3.35582	3.73319	3.97313	4.09103	5.53094	4.54973
12	71136848	71243304	2700049A03Rik	Lognormal linear model	HC, gentamicin vs HC, control	0.776364	1.02057	1.02057	NHC, gentamicin vs NHC, control	0.041185	0.843144	-1.18604	9632	400.227	38.8243	42.5243	40.0301	38.5591	48.6177	37.4616	28.7739	28.6488	26.2522	22.5986	24.7598	23.1769
7	133637675	133673018	2700050L05Rik	Lognormal linear model	HC, gentamicin vs HC, control	9.3525e-05	1.47341	1.47341	NHC, gentamicin vs NHC, control	0.255996	1.0691	1.0691	15111	616.143	55.3695	49.9653	50.583	71.4179	82.4267	76.062	36.7093	39.74	34.8628	39.947	41.9995	37.0596
17	13487021	13554095	2700054A10Rik	Lognormal linear model	HC, gentamicin vs HC, control	0.0278297	0.657398	-1.52115	NHC, gentamicin vs NHC, control	0.206836	0.803129	-1.24513	1756.6	82.9752	10.5749	11.3188	8.55193	8.61331	5.98744	5.61874	5.4287	6.29534	6.09686	5.20908	3.61877	5.66133
14	19811402	19823824	2700060E02Rik	Poisson	HC, gentamicin vs HC, control	0.015048	0.805611	-1.24129	NHC, gentamicin vs NHC, control	0.428713	0.943422	-1.05997	40873.7	1649.69	160.052	154.976	142.501	135.068	123.634	110.088	158.106	134.562	131.06	143.87	135.164	120.612
18	24470871	24477768	2700062C07Rik	Lognormal linear model	HC, gentamicin vs HC, control	0.000283774	1.41286	1.41286	NHC, gentamicin vs NHC, control	0.111434	1.10634	1.10634	4119	175.485	13.2462	13.1451	13.0271	19.9238	18.1975	17.6448	13.895	12.1308	12.0817	13.9437	15.4401	12.809
3	5177828	5220824	2700069I18Rik	Lognormal linear model	HC, gentamicin vs HC, control	0.905	0.971165	-1.02969	NHC, gentamicin vs NHC, control	0.31938	1.28154	1.28154	735.741	39.892	1.09478	1.51831	1.23566	1.16491	1.2929	1.25753	6.80253	3.83398	3.48476	6.18949	8.289	3.72818
14	63055073	63058150	2700070H01Rik	Lognormal linear model	HC, gentamicin vs HC, control	0.157501	0.893181	-1.11959	NHC, gentamicin vs NHC, control	0.738564	0.975313	-1.02531	367.114	26.3189	2.51244	2.67305	2.63374	2.46544	2.25295	2.27693	1.69538	2.17266	1.96064	1.80058	1.75324	2.12182
4	52430284	52438965	2700081L22Rik	?	HC, gentamicin vs HC, control	?	?	?	NHC, gentamicin vs NHC, control	?	?	?	62	13.9485	1	1.04276	1.09216	1.16491	1.08369	1.10693	1.16532	1.23767	1.46335	1.23183	1.18418	1.17573
19	7417625	7425905	2700081O15Rik	Poisson	HC, gentamicin vs HC, control	0.0290678	0.774991	-1.29034	NHC, gentamicin vs NHC, control	0.0210593	1.19055	1.19055	39816	1568.78	74.7376	83.1505	91.2723	64.3266	53.262	75.8125	182.853	169.349	162.09	198.169	229.61	184.145
6	52201124	52213598	2700086A05Rik	?	HC, gentamicin vs HC, control	?	?	?	NHC, gentamicin vs NHC, control	?	?	?	12	12	1	1	1	1	1	1	1	1	1	1	1	1
6	133105239	133110900	2700089E24Rik	Poisson	HC, gentamicin vs HC, control	0.520238	0.942519	-1.06099	NHC, gentamicin vs NHC, control	0.449031	1.07101	1.07101	22376.9	904.584	77.3866	69.8507	79.3833	72.4071	77.3222	64.1933	84.7281	67.4309	72.4749	83.5606	79.2827	76.5632
19	59493136	59559392	2700089I24Rik	?	HC, gentamicin vs HC, control	?	?	?	NHC, gentamicin vs NHC, control	?	?	?	58.9326	13.8919	1.21816	1.26166	1.13857	1.16508	1.3231	1.10736	1.04186	1.03972	1.15479	1.15478	1.11068	1.17608
2	84669221	84670709	2700094K13Rik	Lognormal linear model	HC, gentamicin vs HC, control	0.945424	1.00758	1.00758	NHC, gentamicin vs NHC, control	0.460679	1.07925	1.07925	8898.02	361.649	20.368	20.1585	21.6904	21.2844	21.7122	19.6052	40.925	37.1254	35.3647	37.9767	50.8039	34.6348
12	55045661	55080111	2700097O09Rik	Lognormal linear model	HC, gentamicin vs HC, control	0.00453367	1.70441	1.70441	NHC, gentamicin vs NHC, control	0.375893	0.878112	-1.13881	2783	123.098	9.2944	8.69761	7.95821	16.2132	17.9046	10.9441	10.2993	9.19958	8.25908	8.72759	8.62524	6.97479
17	94750100	94775130	2700099C18Rik	Lognormal linear model	HC, gentamicin vs HC, control	0.023736	1.41491	1.41491	NHC, gentamicin vs NHC, control	0.703336	1.05042	1.05042	819.003	43.3588	1.676	1.58151	1.81416	2.59387	2.47391	2.12266	5.62604	5.09533	4.33156	5.02241	6.81958	4.2018
11	64079484	64083260	2810001G20Rik	Lognormal linear model	HC, gentamicin vs HC, control	1.24335e-06	1.36014	1.36014	NHC, gentamicin vs NHC, control	0.05366	1.05545	1.05545	4226	180.964	16.6334	16.8656	15.3311	22.2738	22.3818	21.708	10.8366	10.5464	10.6144	11.2777	11.0565	11.4383
2	94406707	94411681	2810002D19Rik	Lognormal linear model	HC, gentamicin vs HC, control	0.937416	1.00833	1.00833	NHC, gentamicin vs NHC, control	0.235406	0.876773	-1.14055	2177	99.8194	10.2932	10.1944	11.8751	10.9772	10.9168	10.659	6.95154	5.23843	6.36709	6.64114	5.01522	4.69031
8	124839355	124863030	2810004N23Rik	Lognormal linear model	HC, gentamicin vs HC, control	0.143638	1.09411	1.09411	NHC, gentamicin vs NHC, control	0.00395525	1.24832	1.24832	6610	272.397	19.4127	17.9775	19.3862	21.3255	18.5323	22.4208	23.8143	21.4791	22.8931	28.3943	30.1748	26.5861
5	124328089	124341845	2810006K23Rik	Lognormal linear model	HC, gentamicin vs HC, control	0.00283745	0.695059	-1.43873	NHC, gentamicin vs NHC, control	0.137224	0.868402	-1.15154	4406.6	186.53	13.7746	14.2565	13.2447	10.7516	9.04941	8.97342	21.3855	18.9848	21.7739	21.2735	17.6093	15.4533
7	14410686	14446588	2810007J24Rik	?	HC, gentamicin vs HC, control	?	?	?	NHC, gentamicin vs NHC, control	?	?	?	12	12	1	1	1	1	1	1	1	1	1	1	1	1
11	117076783	117078956	2810008D09Rik	Lognormal linear model	HC, gentamicin vs HC, control	0.00222398	0.628876	-1.59014	NHC, gentamicin vs NHC, control	0.0560257	0.794617	-1.25847	4700	198.727	16.286	16.1386	18.3264	11.1834	9.41046	11.4075	18.6067	20.0135	26.2137	18.1939	15.1822	17.7645
12	105336594	105383933	2810011L19Rik	Lognormal linear model	HC, gentamicin vs HC, control	0.036241	0.804763	-1.2426	NHC, gentamicin vs NHC, control	0.030016	0.756701	-1.32153	26192.2	1107.63	205.242	198.942	203.634	161.512	169.364	158.434	1.84415	2.19006	1.90741	1.34428	1.34589	1.86847
8	123042575	123044603	2810013P06Rik	Lognormal linear model	HC, gentamicin vs HC, control	2.14472e-05	0.643218	-1.55468	NHC, gentamicin vs NHC, control	0.164884	0.926317	-1.07954	9585.41	402.615	56.7358	50.1875	55.87	36.0459	34.1923	34.3506	23.7529	21.4176	25.0679	22.7182	21.9496	20.3273
11	58867240	58884339	2810021J22Rik	Lognormal linear model	HC, gentamicin vs HC, control	0.0213553	1.16267	1.16267	NHC, gentamicin vs NHC, control	0.353102	0.949267	-1.05344	5318.84	223.25	16.726	16.5997	17.1205	19.2993	20.5189	18.8664	19.7282	20.9302	17.8695	19.057	19.8441	16.6898
1	157412352	157420237	2810025M15Rik	Lognormal linear model	HC, gentamicin vs HC, control	0.654048	1.03548	1.03548	NHC, gentamicin vs NHC, control	0.453523	1.06076	1.06076	3592.91	152.911	9.00824	8.29854	8.90196	9.90429	9.61924	7.75459	16.4321	14.8475	16.9313	17.1098	18.6635	15.4399
12	111572317	111574403	2810029C07Rik	Lognormal linear model	HC, gentamicin vs HC, control	0.000606963	0.517028	-1.93413	NHC, gentamicin vs NHC, control	0.247817	0.859884	-1.16295	1482	72.6052	10.8143	11.4773	11.4603	5.45265	5.81196	6.20373	3.35582	3.57475	4.5137	2.46824	3.83644	3.63594
12	5376502	5416133	2810032G03Rik	Lognormal linear model	HC, gentamicin vs HC, control	0.275033	0.92462	-1.08153	NHC, gentamicin vs NHC, control	0.0227653	1.20696	1.20696	541	32.9446	2.51992	2.58229	2.65891	2.64913	2.29714	2.24747	2.81853	2.34679	3.00783	3.39555	3.13654	3.28448
7	8086047	8093038	2810047C21Rik1	Lognormal linear model	HC, gentamicin vs HC, control	0.371896	0.868732	-1.1511	NHC, gentamicin vs NHC, control	0.67185	1.06758	1.06758	520.428	32.2089	2.63605	2.65787	2.17838	2.80785	1.89355	1.88202	2.99506	2.66926	3.02452	4.1104	2.76944	2.5845
13	83891208	83928711	2810049E08Rik	Lognormal linear model	HC, gentamicin vs HC, control	0.00311499	0.659368	-1.5166	NHC, gentamicin vs NHC, control	0.644485	1.04902	1.04902	438	29.659	4.12668	4.50669	4.1335	2.56667	2.79925	3.06724	1.24798	1.3565	1.50196	1.50229	1.14735	1.70292
16	77329328	77558429	2810055G20Rik	Lognormal linear model	HC, gentamicin vs HC, control	0.567303	0.954294	-1.0479	NHC, gentamicin vs NHC, control	0.538693	1.05166	1.05166	406	27.165	1.13028	1.25659	1.41473	1.12368	1.20922	1.28514	3.39715	2.74291	3.50979	3.20236	3.46807	3.42506
3	88685794	88712934	2810403A07Rik	Lognormal linear model	HC, gentamicin vs HC, control	0.0156153	1.1483	1.1483	NHC, gentamicin vs NHC, control	0.682066	0.980762	-1.01962	33110	1332.86	102.921	109.066	115.879	126.293	129.96	120.08	100.358	109.773	107.222	108.954	97.9547	104.399
X	108834478	108886897	2810403D21Rik	Lognormal linear model	HC, gentamicin vs HC, control	?	1.23502	1.23502	NHC, gentamicin vs NHC, control	0.554794	1.03807	1.03807	284	22.8358	1.86852	1.5987	1.87554	2.44299	2.08792	2.06926	1.78527	1.6734	1.88808	1.92731	1.81041	1.80835
8	41827267	42046203	2810404M03Rik	?	HC, gentamicin vs HC, control	?	?	?	NHC, gentamicin vs NHC, control	?	?	?	13	12.0386	1	1	1	1	1	1	1	1	1	1.03864	1	1
2	116074548	116076097	2810405F15Rik	?	HC, gentamicin vs HC, control	?	?	?	NHC, gentamicin vs NHC, control	?	?	?	20	12.3064	1	1.04276	1	1	1.04184	1.03564	1	1	1.03861	1.07728	1	1.07029
3	58576658	58593547	2810407C02Rik	Poisson	HC, gentamicin vs HC, control	0.271785	1.07861	1.07861	NHC, gentamicin vs NHC, control	0.758388	0.977975	-1.02252	44475.6	1789.77	158.544	138.496	174.35	178.525	164.68	163.777	130.09	132.028	148.29	130.439	125.659	144.888
11	69897358	69900987	2810408A11Rik	Lognormal linear model	HC, gentamicin vs HC, control	0.0692483	0.804082	-1.24365	NHC, gentamicin vs NHC, control	0.472684	1.08148	1.08148	1715	78.0651	2.51992	3.5231	3.76485	2.8965	2.54819	2.3544	8.93539	9.67492	10.46	10.0799	10.4671	10.8408
1	64679869	64690660	2810408I11Rik	Lognormal linear model	HC, gentamicin vs HC, control	0.18822	0.907975	-1.10135	NHC, gentamicin vs NHC, control	0.0406121	1.17785	1.17785	240	20.7623	1.1737	1.29935	1.2304	1.16491	1.12553	1.07128	2.11591	2.0299	2.11975	2.08186	2.76817	2.58156
2	165490112	165493315	2810408M09Rik	Lognormal linear model	HC, gentamicin vs HC, control	0.000112795	1.60933	1.60933	NHC, gentamicin vs NHC, control	0.234703	1.09663	1.09663	12597.1	517.495	44.427	44.4095	46.3094	74.1046	73.3554	69.9396	29.9964	24.1429	24.5911	31.4325	28.707	26.0799
11	120186650	120189857	2810410L24Rik	Lognormal linear model	HC, gentamicin vs HC, control	0.0472209	0.730886	-1.3682	NHC, gentamicin vs NHC, control	0.988397	1.002	1.002	2749	121.047	10.9012	11.8194	11.3221	8.05003	6.31407	11.1936	9.96865	9.67492	11.0392	11.1618	10.0619	9.54043
9	65890323	65903552	2810417H13Rik	Lognormal linear model	HC, gentamicin vs HC, control	0.17843	0.720205	-1.38849	NHC, gentamicin vs NHC, control	0.304294	1.24872	1.24872	3122.56	131.598	3.09563	3.11608	3.41786	1.91168	2.11604	2.99688	18.4499	16.6161	14.579	18.0335	32.6551	14.6099
8	70504296	70506740	2810428I15Rik	Lognormal linear model	HC, gentamicin vs HC, control	0.0331945	0.806775	-1.2395	NHC, gentamicin vs NHC, control	0.192135	1.12522	1.12522	7884	325.444	28.0111	27.5567	26.4366	22.9747	21.9634	21.2446	32.5763	24.4104	26.5226	31.9103	34.3374	27.4999
13	3478303	3492399	2810429I04Rik	?	HC, gentamicin vs HC, control	?	?	?	NHC, gentamicin vs NHC, control	?	?	?	87.8568	14.9961	1.32042	1.29969	1.13432	1.21538	1.21244	1.1112	1.08266	1.11883	1.38284	1.50229	1.2359	1.38012
11	102619507	102624417	2810433D01Rik	Lognormal linear model	HC, gentamicin vs HC, control	?	1	-1	NHC, gentamicin vs NHC, control	?	0.986803	-1.01337	145.016	17.1146	1	1	1	1	1	1	2.07458	1.83184	1.69502	1.92731	1.84725	1.73863
11	16936723	16951094	2810442I21Rik	Lognormal linear model	HC, gentamicin vs HC, control	0.443624	0.924462	-1.08171	NHC, gentamicin vs NHC, control	0.321786	1.10842	1.10842	164.493	17.9999	1.41215	1.4926	1.35202	1.22452	1.36782	1.34424	1.69184	1.44617	1.48203	1.47703	2.16592	1.54352
1	162004969	162016486	2810442N19Rik	Lognormal linear model	HC, gentamicin vs HC, control	0.0169638	0.699894	-1.42879	NHC, gentamicin vs NHC, control	0.781805	1.03461	1.03461	265	22.2098	2.38964	2.24017	2.05986	1.65965	1.41843	1.60591	1.99192	1.63378	1.65641	1.73412	2.36296	1.4569
6	134897961	134900786	2810454H06Rik	Lognormal linear model	HC, gentamicin vs HC, control	0.0832242	1.31397	1.31397	NHC, gentamicin vs NHC, control	0.832848	1.03055	1.03055	758.177	42.0496	3.34501	2.88164	4.40998	4.71054	5.51906	3.70879	2.69454	2.54485	3.39496	3.16372	2.8795	2.79697
1	86045863	86055457	2810459M11Rik	Lognormal linear model	HC, gentamicin vs HC, control	?	1.02543	1.02543	NHC, gentamicin vs NHC, control	0.697537	1.06431	1.06431	392.002	26.8306	1.43433	1.38488	1.36865	1.41228	1.41843	1.46335	3.68646	2.66368	2.46726	4.0524	3.28389	2.19496
17	25570811	25575044	2810468N07Rik	Lognormal linear model	HC, gentamicin vs HC, control	0.00834599	0.672016	-1.48806	NHC, gentamicin vs NHC, control	0.0969667	0.806706	-1.23961	1072	53.3447	1.95538	2.58229	2.01378	1.53597	1.25106	1.60591	8.48076	8.20929	6.75321	7.25935	6.30451	5.39323
11	28681564	28693277	2810471M01Rik	?	HC, gentamicin vs HC, control	?	?	?	NHC, gentamicin vs NHC, control	?	?	?	31.8706	12.8133	1.09389	1.04624	1.19193	1.08397	1	1.03701	1	1.12765	1.07812	1.07822	1.04074	1.03553
6	149309414	149335664	2810474O19Rik	Lognormal linear model	HC, gentamicin vs HC, control	0.562045	0.963941	-1.03741	NHC, gentamicin vs NHC, control	0.551285	0.963044	-1.03837	9447.54	386.809	29.1364	26.939	31.0105	27.9291	26.8813	29.0367	39.7931	35.939	34.1863	35.6776	38.4354	31.8441
X	8145427	8147964	2900002K06Rik	Lognormal linear model	HC, gentamicin vs HC, control	?	0.94501	-1.05819	NHC, gentamicin vs NHC, control	0.21881	1.08401	1.08401	273.76	22.5372	2.305	2.06806	1.90121	2.17908	1.98705	1.76637	1.68058	1.68531	1.59156	1.79198	1.82843	1.75253
5	25100975	25103008	2900005J15Rik	Lognormal linear model	HC, gentamicin vs HC, control	?	0.858843	-1.16436	NHC, gentamicin vs NHC, control	0.00689933	1.35581	1.35581	358.306	25.2057	1.08693	1.29977	1.27676	1	1	1.14267	2.19981	3.02181	2.62364	3.4351	3.69099	3.42823
X	12134454	12160347	2900008C10Rik	Lognormal linear model	HC, gentamicin vs HC, control	0.942881	0.990858	-1.00923	NHC, gentamicin vs NHC, control	0.903765	1.01586	1.01586	3406.78	152.746	24.3965	22.7671	22.2797	19.994	27.8019	21.6495	2.65321	2.0299	2.16593	2.23641	2.8579	1.91379
1	127753617	127774055	2900009J06Rik	Lognormal linear model	HC, gentamicin vs HC, control	0.969086	0.99698	-1.00303	NHC, gentamicin vs NHC, control	0.250165	0.910463	-1.09834	139.925	17.1079	1.49279	1.40359	1.40791	1.5615	1.3321	1.40538	1.33435	1.74216	1.38612	1.23183	1.39791	1.41227
16	13986637	14101495	2900011O08Rik	Lognormal linear model	HC, gentamicin vs HC, control	0.15244	0.535243	-1.86831	NHC, gentamicin vs NHC, control	0.0521359	0.528077	-1.89366	2213.06	97.5458	2.70673	4.91214	3.02756	1.98948	1.53543	1.9394	9.54478	22.4166	21.1879	9.18467	5.23836	13.8628
5	113086323	113163314	2900026A02Rik	Poisson	HC, gentamicin vs HC, control	0.0302781	0.876722	-1.14061	NHC, gentamicin vs NHC, control	0.435499	0.935985	-1.06839	59633.7	2434.9	327.893	307.646	321.889	259.291	260.437	320.942	92.3454	114.131	123.414	97.6108	90.628	118.677
11	117611247	117613418	2900041M22Rik	?	HC, gentamicin vs HC, control	?	?	?	NHC, gentamicin vs NHC, control	?	?	?	94	15.2137	1.26056	1.21382	1.04608	1.20614	1.08369	1.14257	1.53729	1.11883	1.23167	1.57957	1.44204	1.35146
9	46913603	46927367	2900052N01Rik	?	HC, gentamicin vs HC, control	?	?	?	NHC, gentamicin vs NHC, control	?	?	?	88.1584	15.0019	1.08685	1.17114	1.13824	1.08248	1.25114	1.14257	1.61995	1.31692	1.16038	1.27047	1.51572	1.24602
18	40256962	40257688	2900055J20Rik	Lognormal linear model	HC, gentamicin vs HC, control	?	0.761378	-1.31341	NHC, gentamicin vs NHC, control	0.00504783	0.723819	-1.38156	164	18.0232	1.34741	1.47041	1.18432	1	1	1.03564	2.28124	2.10912	1.9653	1.77276	1.2947	1.56233
X	152294828	152327494	2900056M20Rik	Lognormal linear model	HC, gentamicin vs HC, control	0.817877	1.02226	1.02226	NHC, gentamicin vs NHC, control	0.0267147	0.764332	-1.30833	7674.29	324.377	36.9132	32.8412	43.3211	43.2281	39.0353	33.2918	16.3848	19.8644	18.0666	14.2915	13.7824	13.3565
18	76091557	76098472	2900057B20Rik	?	HC, gentamicin vs HC, control	?	?	?	NHC, gentamicin vs NHC, control	?	?	?	13	12.0386	1	1	1	1	1	1	1	1	1.03861	1	1	1
1	118458669	118459266	2900060B14Rik	?	HC, gentamicin vs HC, control	?	?	?	NHC, gentamicin vs NHC, control	?	?	?	35	12.9185	1.21713	1	1	1.16491	1.16737	1.14257	1	1	1.07722	1.07728	1.03684	1.03515
7	81523550	81531499	2900076A07Rik	Lognormal linear model	HC, gentamicin vs HC, control	0.0185628	1.46264	1.46264	NHC, gentamicin vs NHC, control	?	0.978457	-1.02202	2453.41	109.536	8.4693	6.9015	9.38671	14.0281	11.4189	10.6946	8.97672	6.8625	8.72243	7.64572	9.54616	6.8836
9	112234277	112348926	2900079G21Rik	Lognormal linear model	HC, gentamicin vs HC, control	0.291304	0.8805	-1.13572	NHC, gentamicin vs NHC, control	0.356725	0.895684	-1.11646	123.025	16.2809	1.15398	1.26356	1.04608	1.04123	1	1	1.47427	1.92439	1.73202	1.29359	1.39463	1.95718
7	12512551	12556322	2900092C05Rik	?	HC, gentamicin vs HC, control	?	?	?	NHC, gentamicin vs NHC, control	?	?	?	12	12	1	1	1	1	1	1	1	1	1	1	1	1
1	42700336	42703177	2900092D14Rik	Poisson	HC, gentamicin vs HC, control	0.726569	1.07952	1.07952	NHC, gentamicin vs NHC, control	0.0815015	1.42865	1.42865	7156.78	291.19	14.4913	12.7563	19.2775	13.7684	16.1855	19.5301	31.0023	28.3649	20.4865	29.869	57.0058	28.452
4	45234723	45243991	2900093L17Rik	?	HC, gentamicin vs HC, control	?	?	?	NHC, gentamicin vs NHC, control	?	?	?	28	12.6729	1.13028	1.12829	1.13824	1.08246	1.08369	1.07128	1	1	1.03861	1	1	1
2	156388063	156392980	2900097C17Rik	Poisson	HC, gentamicin vs HC, control	0.00130951	0.735862	-1.35895	NHC, gentamicin vs NHC, control	0.501718	0.972641	-1.02813	91735.7	3608	176.832	195.558	209.941	144.762	128.43	156.375	425.952	456.057	434.382	416.768	423.25	439.69
9	109830154	109831432	3000002C10Rik	Lognormal linear model	HC, gentamicin vs HC, control	0.00579122	0.714329	-1.39992	NHC, gentamicin vs NHC, control	0.105772	1.17871	1.17871	1870.09	86.006	7.63616	7.84447	7.21958	6.20996	4.68411	5.41922	8.27797	6.69948	6.61212	8.97016	8.96558	7.46719
X	152368572	152416703	3010001F23Rik	Lognormal linear model	HC, gentamicin vs HC, control	0.0979004	1.1675	1.1675	NHC, gentamicin vs NHC, control	0.600404	0.955922	-1.04611	785	42.8498	3.56214	3.48034	3.76485	3.92721	3.92902	4.81369	3.81045	3.0598	3.04644	3.12509	3.46807	2.86273
11	50174851	50200116	3010026O09Rik	Lognormal linear model	HC, gentamicin vs HC, control	0.0741018	0.827052	-1.20911	NHC, gentamicin vs NHC, control	0.424287	1.08095	1.08095	1764	81.5292	7.12309	7.28638	5.3316	5.53511	5.18431	5.45525	7.36485	6.8625	7.64129	8.68895	8.25687	6.79906
7	124625670	124708936	3100003L05Rik	?	HC, gentamicin vs HC, control	?	?	?	NHC, gentamicin vs NHC, control	?	?	?	35	12.885	1	1	1	1	1	1	1.24798	1.19806	1	1.11591	1.14735	1.17573
4	75277354	75278287	3110001D03Rik	Lognormal linear model	HC, gentamicin vs HC, control	0.970875	1.00467	1.00467	NHC, gentamicin vs NHC, control	0.356504	1.12876	1.12876	7982	329.77	29.4441	26.06	26.9435	29.6949	25.9385	26.7692	30.1791	22.2714	25.0167	30.0944	33.2323	24.1259
16	13672020	13678386	3110001I22Rik	Lognormal linear model	HC, gentamicin vs HC, control	1.74187e-05	2.0845	2.0845	NHC, gentamicin vs NHC, control	0.428988	1.06974	1.06974	1173.75	57.9619	3.54018	2.88843	3.40902	7.49091	7.20173	5.85267	4.73642	4.41044	4.17345	4.72384	4.39989	5.13488
18	12168730	12189970	3110002H16Rik	Lognormal linear model	HC, gentamicin vs HC, control	0.0292775	1.16438	1.16438	NHC, gentamicin vs NHC, control	0.924598	0.994393	-1.00564	9059.21	374.675	31.6959	32.4321	36.715	40.0835	39.6462	37.4956	25.406	24.6493	28.4636	28.2913	24.2155	25.5811
X	123103559	123143294	3110007F17Rik	Lognormal linear model	HC, gentamicin vs HC, control	0.982102	1.00299	1.00299	NHC, gentamicin vs NHC, control	0.451676	1.10753	1.10753	891	46.1173	2.21593	2.36846	2.15202	2.19562	1.75318	2.96031	5.95962	4.68387	4.78399	5.52064	6.34135	5.18235
1	120121187	120188190	3110009E18Rik	Lognormal linear model	HC, gentamicin vs HC, control	0.0409986	1.27171	1.27171	NHC, gentamicin vs NHC, control	0.594574	0.946723	-1.05628	863	45.7259	2.8239	3.13822	3.1658	4.42195	3.55243	3.67315	5.29834	3.93125	3.66424	3.89784	4.24165	3.9171
12	110151654	110158074	3110009F21Rik	?	HC, gentamicin vs HC, control	?	?	?	NHC, gentamicin vs NHC, control	?	?	?	13	12.0356	1	1	1	1	1	1.03564	1	1	1	1	1	1
13	111211469	111229432	3110015C05Rik	?	HC, gentamicin vs HC, control	?	?	?	NHC, gentamicin vs NHC, control	?	?	?	16.0119	12.1558	1	1	1	1.04146	1	1	1	1	1.07747	1	1.03684	1
6	119848193	119849017	3110021A11Rik	Lognormal linear model	HC, gentamicin vs HC, control	0.0185849	0.781299	-1.27992	NHC, gentamicin vs NHC, control	0.947788	1.00568	1.00568	142	17.2593	1.8251	1.85529	1.46081	1.2886	1.25106	1.46335	1.45463	1.27728	1.3089	1.34774	1.51572	1.21087
4	108719649	108781905	3110021N24Rik	Lognormal linear model	HC, gentamicin vs HC, control	0.0424869	0.835611	-1.19673	NHC, gentamicin vs NHC, control	0.954134	0.995585	-1.00443	3677.98	161.909	23.6305	22.4699	21.8556	16.9576	18.8051	21.2327	5.62259	5.84561	7.08828	6.40871	5.71935	6.27261
1	9601267	9627143	3110035E14Rik	Lognormal linear model	HC, gentamicin vs HC, control	0.358245	0.836327	-1.1957	NHC, gentamicin vs NHC, control	0.775534	1.05557	1.05557	181.198	18.5862	1.34741	1.04276	1.78337	1.17309	1	1.24949	1.61995	1.3565	2.42865	1.57957	1.81041	2.19496
9	41376561	41432080	3110039I08Rik	?	HC, gentamicin vs HC, control	?	?	?	NHC, gentamicin vs NHC, control	?	?	?	36	12.9129	1	1	1.04608	1.12368	1.04184	1.03564	1.04133	1.03961	1	1.15455	1.18418	1.24602
12	49389652	49407347	3110039M20Rik	Lognormal linear model	HC, gentamicin vs HC, control	0.833296	1.03076	1.03076	NHC, gentamicin vs NHC, control	0.075453	0.752445	-1.329	610	35.2283	1.56454	1.64147	1.69121	1.5772	1.92055	1.57027	3.85178	4.8027	5.71068	3.47283	2.80501	4.62002
7	81782187	81789454	3110040N11Rik	Lognormal linear model	HC, gentamicin vs HC, control	0.059995	0.817018	-1.22396	NHC, gentamicin vs NHC, control	0.932341	1.00812	1.00812	3124	136.925	12.0302	14.6846	12.7967	11.472	11.2097	9.58972	11.9112	9.2788	11.2708	11.2004	11.9406	9.54043
4	35191282	35225881	3110043O21Rik	Poisson	HC, gentamicin vs HC, control	0.262546	1.1016	1.1016	NHC, gentamicin vs NHC, control	0.0874806	0.771269	-1.29656	19936	822.37	90.9356	102.437	102.424	106.173	107.574	111.49	35.9653	39.8985	37.6429	31.6785	23.7652	32.3852
1	169969409	169972397	3110045C21Rik	Lognormal linear model	HC, gentamicin vs HC, control	0.25579	1.14738	1.14738	NHC, gentamicin vs NHC, control	0.393322	1.10665	1.10665	274.967	22.7436	2.30278	2.12737	2.10594	3.10264	2.63188	1.9084	1.37762	1.32448	1.35543	1.58769	1.59926	1.32007
5	63649103	63810544	3110047P20Rik	?	HC, gentamicin vs HC, control	?	?	?	NHC, gentamicin vs NHC, control	?	?	?	65	14.086	1.34741	1.12829	1.09216	1.08246	1.12553	1.14257	1.20665	1.15845	1.23167	1	1.18418	1.3866
17	21650611	21664967	3110052M02Rik	Lognormal linear model	HC, gentamicin vs HC, control	0.000528783	1.70399	1.70399	NHC, gentamicin vs NHC, control	0.696879	0.961994	-1.03951	4950.75	208.139	12.3857	12.7475	16.0687	22.3105	25.7575	21.8392	14.289	16.7253	18.5105	14.8144	17.2073	15.4831
12	70991615	71015824	3110056K07Rik	Lognormal linear model	HC, gentamicin vs HC, control	0.00457697	0.688152	-1.45317	NHC, gentamicin vs NHC, control	0.511245	1.06819	1.06819	1816	84.1934	7.12309	8.95419	8.97198	5.70002	4.93325	6.63143	6.6209	6.94172	6.63737	7.33662	8.03584	6.30702
3	40894277	40936308	3110057O12Rik	Poisson	HC, gentamicin vs HC, control	0.0115336	0.394608	-2.53416	NHC, gentamicin vs NHC, control	0.162234	0.706707	-1.41501	3200.04	140.715	14.5087	14.8554	13.2098	7.76579	5.12596	3.83606	17.0126	18.5675	12.2016	16.3792	6.59805	10.6544
6	34871771	34878066	3110062M04Rik	Lognormal linear model	HC, gentamicin vs HC, control	0.0824625	0.790728	-1.26466	NHC, gentamicin vs NHC, control	0.715436	1.04597	1.04597	3180.14	139.414	14.9168	12.3129	13.987	12.1851	10.9387	9.5077	12.4334	9.25932	10.3261	11.2155	13.0755	9.25587
13	119487257	119488385	3110070M22Rik	Lognormal linear model	HC, gentamicin vs HC, control	0.237244	0.840162	-1.19025	NHC, gentamicin vs NHC, control	0.771816	1.04176	1.04176	776.034	43.1411	5.12705	4.46991	5.19912	4.45181	4.18697	3.79087	3.12452	2.0479	2.60956	2.512	3.43076	2.19066
1	87470264	87475460	3110079O15Rik	?	HC, gentamicin vs HC, control	?	?	?	NHC, gentamicin vs NHC, control	?	?	?	24	12.478	1	1	1	1	1	1	1.28931	1.03961	1.03861	1	1.11051	1
5	139359739	139460535	3110082I17Rik	Lognormal linear model	HC, gentamicin vs HC, control	0.0374953	1.17672	1.17672	NHC, gentamicin vs NHC, control	0.00206414	1.33982	1.33982	4325.7	183.518	14.0699	13.7283	14.8623	17.366	17.8483	15.0912	13.2004	11.7667	13.7093	19.0351	17.1716	15.6688
5	30103584	30106087	3110082J24Rik	?	HC, gentamicin vs HC, control	?	?	?	NHC, gentamicin vs NHC, control	?	?	?	50.3713	13.5097	1	1	1.10141	1.177	1.36573	1.21383	1.04322	1.08618	1.14788	1.13944	1.16108	1.07397
2	115493513	115512202	3110099E03Rik	?	HC, gentamicin vs HC, control	?	?	?	NHC, gentamicin vs NHC, control	?	?	?	13	12.0396	1	1	1	1	1	1	1	1.03961	1	1	1	1
12	88365314	88377324	3200001D21Rik	Lognormal linear model	HC, gentamicin vs HC, control	0.0184945	1.33096	1.33096	NHC, gentamicin vs NHC, control	0.526293	1.06637	1.06637	199	19.4714	1.43426	1.76976	1.64513	2.11316	2.21345	2.1049	1.45463	1.11883	1.38612	1.23183	1.33153	1.66777
2	163405822	163419471	3230401D17Rik	Lognormal linear model	HC, gentamicin vs HC, control	0.000114764	1.57486	1.57486	NHC, gentamicin vs NHC, control	0.937894	1.00524	1.00524	9101	372.81	24.233	22.3822	26.0219	39.5072	40.5417	34.3965	32.9896	32.095	27.6424	29.708	32.3482	30.9442
2	150310937	150362766	3300002I08Rik	Lognormal linear model	HC, gentamicin vs HC, control	0.947984	0.993084	-1.00696	NHC, gentamicin vs NHC, control	0.0817199	0.814463	-1.2278	373.939	26.203	1.52156	1.48215	1.90438	1.6824	1.33736	1.86946	3.24437	2.65814	3.14911	2.38508	2.62937	2.33967
17	5798657	5803243	3300005D01Rik	?	HC, gentamicin vs HC, control	?	?	?	NHC, gentamicin vs NHC, control	?	?	?	16	12.151	1	1	1	1	1	1	1	1	1.03861	1.07728	1	1.03515
14	32659119	32685273	3425401B19Rik	Lognormal linear model	HC, gentamicin vs HC, control	0.8356	1.04602	1.04602	NHC, gentamicin vs NHC, control	0.310281	1.25462	1.25462	485.135	30.1654	1	1.04454	1.09917	1.12824	1.08538	1.07324	4.5483	2.96892	2.79927	4.47898	6.28855	2.65084
14	49682019	49783368	3632451O06Rik	Poisson	HC, gentamicin vs HC, control	0.0113467	0.537199	-1.86151	NHC, gentamicin vs NHC, control	0.263368	0.854807	-1.16985	8905	366.416	23.9724	29.6522	26.2523	17.2852	18.5741	7.48684	50.4722	45.0084	35.7509	49.2974	27.8541	34.8103
X	135022422	135060337	3632454L22Rik	Lognormal linear model	HC, gentamicin vs HC, control	0.725669	1.03209	1.03209	NHC, gentamicin vs NHC, control	0.132851	0.864676	-1.1565	117.946	16.1647	1.30758	1.08752	1.19225	1.20614	1.30821	1.18128	1.29184	1.71803	1.77224	1.34901	1.2947	1.45592
X	56136572	56153497	3830403N18Rik	Lognormal linear model	HC, gentamicin vs HC, control	0.947229	1.00754	1.00754	NHC, gentamicin vs NHC, control	0.352715	1.11464	1.11464	234.139	20.5249	1	1	1	1	1	1.02279	2.79224	2.14069	1.92762	2.62477	2.96994	2.04686
14	12284209	12303232	3830406C13Rik	Lognormal linear model	HC, gentamicin vs HC, control	0.586667	1.05778	1.05778	NHC, gentamicin vs NHC, control	0.77423	1.03953	1.03953	12232	509.846	53.849	56.5933	68.7397	67.254	70.2092	52.8236	21.541	21.3602	26.2138	23.7577	23.7651	23.7393
13	107022570	107033519	3830408C21Rik	Lognormal linear model	HC, gentamicin vs HC, control	0.175756	0.866491	-1.15408	NHC, gentamicin vs NHC, control	0.0456394	0.79593	-1.25639	2020.44	93.8912	10.8728	10.5792	11.3232	10.4825	10.1218	7.98638	5.381	5.99295	6.71308	5.63655	4.42766	4.374
X	64173548	64178779	3830417A13Rik	Lognormal linear model	HC, gentamicin vs HC, control	?	1.14386	1.14386	NHC, gentamicin vs NHC, control	0.461396	1.08925	1.08925	101	15.4176	1.08685	1.29935	1	1.2886	1.20922	1.35642	1.04133	1.31689	1.57918	1.3091	1.36837	1.56233
8	10924427	10928458	3930402G23Rik	?	HC, gentamicin vs HC, control	?	?	?	NHC, gentamicin vs NHC, control	?	?	?	62	13.9582	1.13028	1.08553	1.09216	1.08246	1	1	1.28931	1.07922	1.54057	1.23183	1.11051	1.31631
19	28923064	28964155	4430402I18Rik	Lognormal linear model	HC, gentamicin vs HC, control	0.312043	0.855071	-1.16949	NHC, gentamicin vs NHC, control	0.65477	1.06971	1.06971	442.956	29.4898	3.83587	3.15319	3.14518	3.44563	2.23545	3.08772	1.49483	1.59607	2.01184	1.73903	1.51499	2.23
8	119760587	119778417	4632415K11Rik	Lognormal linear model	HC, gentamicin vs HC, control	0.0491501	1.12397	1.12397	NHC, gentamicin vs NHC, control	0.0128855	0.851235	-1.17476	10869	453.871	53.4154	54.9688	53.2096	55.2564	67.405	59.5598	20.3838	19.6174	19.418	17.8075	15.6979	17.1319
3	19894871	19898985	4632415L05Rik	Lognormal linear model	HC, gentamicin vs HC, control	0.00664047	1.27487	1.27487	NHC, gentamicin vs NHC, control	0.573534	1.03989	1.03989	8528.81	349.511	23.4483	22.9259	26.347	28.6794	32.2711	31.6895	30.2256	29.2397	30.5797	30.3961	35.7379	27.9712
7	92740706	92741460	4632427E13Rik	Lognormal linear model	HC, gentamicin vs HC, control	0.233476	1.11571	1.11571	NHC, gentamicin vs NHC, control	0.714648	0.968327	-1.03271	313	24.2435	2.21593	2.28293	2.47459	2.73159	2.92478	2.17619	1.49596	1.6734	1.61779	1.38638	1.73674	1.52719
16	30008667	30021431	4632428C04Rik	?	HC, gentamicin vs HC, control	?	?	?	NHC, gentamicin vs NHC, control	?	?	?	84.7409	14.8458	1.08746	1.0433	1.13831	1.08385	1.16745	1.07131	1.50819	1.43627	1.46351	1.23483	1.08355	1.52778
10	60346851	60372685	4632428N05Rik	Lognormal linear model	HC, gentamicin vs HC, control	0.810306	1.05147	1.05147	NHC, gentamicin vs NHC, control	0.97611	1.00616	1.00616	2929	128.469	8.90356	9.89501	10.9535	9.36934	14.7245	7.8789	9.72065	12.1704	11.1936	11.2777	13.193	9.18896
7	92857527	92874233	4632434I11Rik	Lognormal linear model	HC, gentamicin vs HC, control	8.40588e-05	2.94643	2.94643	NHC, gentamicin vs NHC, control	0.321364	1.16918	1.16918	1112	54.83	1.52111	1.81252	1.64513	4.83423	6.73251	3.56622	5.00903	5.75338	5.20872	6.06157	7.15176	5.53381
8	123212858	123222046	4732415M23Rik	Lognormal linear model	HC, gentamicin vs HC, control	0.189717	0.845581	-1.18262	NHC, gentamicin vs NHC, control	0.627014	1.06092	1.06092	712	40.6976	6.29799	5.19092	4.64039	4.09212	4.30561	5.20575	2.07458	1.75262	1.50196	2.15914	1.77357	1.70292
6	148212288	148235664	4732416N19Rik	Lognormal linear model	HC, gentamicin vs HC, control	0.247375	0.916488	-1.09112	NHC, gentamicin vs NHC, control	0.528895	1.04707	1.04707	145.234	17.3415	1.65317	1.45498	1.5844	1.41986	1.44965	1.42531	1.42189	1.20642	1.44931	1.3959	1.26718	1.61346
15	101552356	101562951	4732456N10Rik	?	HC, gentamicin vs HC, control	?	?	?	NHC, gentamicin vs NHC, control	?	?	?	84	14.9242	1.39084	1.51317	1.36865	1.20614	1.20922	1.49899	1.04133	1.23767	1.27028	1.11591	1.03684	1.03515
7	25376819	25566418	4732471J01Rik	Lognormal linear model	HC, gentamicin vs HC, control	0.0884259	0.905233	-1.10469	NHC, gentamicin vs NHC, control	0.0453528	0.885511	-1.12929	858.96	46.6026	5.87199	5.92039	5.04325	5.26195	5.02172	4.92186	2.74183	2.61752	2.36902	2.28056	2.34464	2.20781
11	113203315	113209670	4732490B19Rik	Lognormal linear model	HC, gentamicin vs HC, control	0.00340238	0.750882	-1.33177	NHC, gentamicin vs NHC, control	0.16299	0.898375	-1.11312	116	16.2292	1.60797	1.47041	1.50689	1.20614	1.16737	1.07128	1.37197	1.39611	1.54057	1.46366	1.11051	1.31631
17	12318853	12327251	4732491K20Rik	Lognormal linear model	HC, gentamicin vs HC, control	0.638051	0.95039	-1.0522	NHC, gentamicin vs NHC, control	0.709919	0.960671	-1.04094	768	42.1964	3.77927	3.82245	3.07364	3.80352	3.46874	2.88903	3.35582	4.05008	3.47118	3.85921	2.95236	3.67108
5	25499797	25504474	4831440E17Rik	Lognormal linear model	HC, gentamicin vs HC, control	0.00261037	0.514927	-1.94202	NHC, gentamicin vs NHC, control	0.101192	0.75118	-1.33124	915.459	49.4575	5.96587	7.58555	8.07923	4.69556	3.14164	3.38441	2.78701	3.75116	2.91648	2.97171	2.21338	1.96551
18	46850039	46905447	4833403I15Rik	Lognormal linear model	HC, gentamicin vs HC, control	?	0.927429	-1.07825	NHC, gentamicin vs NHC, control	0.0302805	0.690091	-1.44908	228	20.3809	1.04343	1.34212	1.04608	1.04123	1.08369	1.03564	2.61188	2.74291	2.69893	1.92731	1.33153	2.47612
7	67784538	67803497	4833412C05Rik	?	HC, gentamicin vs HC, control	?	?	?	NHC, gentamicin vs NHC, control	?	?	?	21	12.3401	1	1	1	1	1.04184	1.10693	1	1	1.11584	1.03864	1.03684	1
11	95858817	95861047	4833417C18Rik	Lognormal linear model	HC, gentamicin vs HC, control	0.00250897	0.648868	-1.54115	NHC, gentamicin vs NHC, control	0.560887	0.941211	-1.06246	306.353	23.9561	2.14034	2.41219	2.85315	1.69135	1.65305	1.43937	2.3034	2.07404	1.69975	1.71205	2.00521	1.97222
17	87274886	87282815	4833418N02Rik	Lognormal linear model	HC, gentamicin vs HC, control	0.15423	0.80112	-1.24825	NHC, gentamicin vs NHC, control	0.440868	0.892015	-1.12106	988	51.3374	4.77808	4.63498	4.68647	4.75177	3.88717	2.88903	5.58765	3.7728	4.28203	4.59333	3.87328	3.60079
18	4353547	4368946	4833419F23Rik	?	HC, gentamicin vs HC, control	?	?	?	NHC, gentamicin vs NHC, control	?	?	?	36	12.9193	1.04343	1.04276	1	1	1	1	1.08266	1.03961	1.11584	1.19319	1.33153	1.07029
13	119462759	119486118	4833420G17Rik	Lognormal linear model	HC, gentamicin vs HC, control	0.34951	1.05004	1.05004	NHC, gentamicin vs NHC, control	0.791251	0.986678	-1.0135	16965.8	686.487	52.7791	51.4611	52.421	54.8834	58.3205	51.4961	64.4048	60.6953	58.5389	60.6806	65.5706	55.2356
13	91701665	91741873	4833422C13Rik	Lognormal linear model	HC, gentamicin vs HC, control	0.619767	1.03876	1.03876	NHC, gentamicin vs NHC, control	0.115358	0.877966	-1.139	457.488	29.3689	1.47769	1.71839	1.66914	1.49474	1.83686	1.73022	3.44325	3.29143	3.60028	3.00492	2.70606	3.39588
2	85484092	85518936	4833423E24Rik	?	HC, gentamicin vs HC, control	?	?	?	NHC, gentamicin vs NHC, control	?	?	?	51	13.4616	1.04343	1.04276	1.04608	1	1	1.07128	1	1.23767	1.15445	1.15455	1.18418	1.52719
3	117575461	117689507	4833424O15Rik	Lognormal linear model	HC, gentamicin vs HC, control	0.87599	0.97615	-1.02443	NHC, gentamicin vs NHC, control	0.552642	0.912731	-1.09561	1767.04	81.0995	3.34501	4.33684	5.97673	4.33949	5.10062	3.63807	8.72874	9.75414	9.9194	8.45712	9.50932	7.99401
17	35772450	35780688	4833427F10Rik	Lognormal linear model	HC, gentamicin vs HC, control	0.200859	0.852044	-1.17365	NHC, gentamicin vs NHC, control	?	1.03276	1.03276	154.245	17.7757	1.66072	1.73566	1.59945	1.64944	1.30856	1.32126	1.69003	1.43806	1.08218	1.58655	1.31295	1.39083
9	51081313	51102079	4833427G06Rik	?	HC, gentamicin vs HC, control	?	?	?	NHC, gentamicin vs NHC, control	?	?	?	33	12.8763	1.08685	1.08553	1.2304	1.04123	1.25106	1.14257	1	1	1.03861	1	1	1
9	45416626	45431233	4833428L15Rik	Lognormal linear model	HC, gentamicin vs HC, control	0.299723	1.10799	1.10799	NHC, gentamicin vs NHC, control	1	1	1	310	24.446	2.65019	2.96717	3.07364	3.92721	3.25953	2.56825	1	1	1	1	1	1
13	54551218	54565383	4833439L19Rik	Poisson	HC, gentamicin vs HC, control	0.00153596	0.792764	-1.26141	NHC, gentamicin vs NHC, control	0.793503	1.02085	1.02085	57857.3	2370.84	319.886	302.388	318.555	253.097	261.845	231.321	104.713	104.064	129.244	114.4	108.06	123.263
17	33064143	33068059	4921501E09Rik	?	HC, gentamicin vs HC, control	?	?	?	NHC, gentamicin vs NHC, control	?	?	?	12	12	1	1	1	1	1	1	1	1	1	1	1	1
2	19462837	19553911	4921504E06Rik	?	HC, gentamicin vs HC, control	?	?	?	NHC, gentamicin vs NHC, control	?	?	?	21	12.3912	1.04343	1.04276	1.13824	1.04123	1.12553	1	1	1	1	1	1	1
12	57564115	57622110	4921506M07Rik	?	HC, gentamicin vs HC, control	?	?	?	NHC, gentamicin vs NHC, control	?	?	?	64	13.9628	1	1.08553	1	1	1	1.07128	1.08266	1.11883	1.15445	1.54093	1.66306	1.24602
2	93980034	93983576	4921507L20Rik	Lognormal linear model	HC, gentamicin vs HC, control	0.138197	0.905774	-1.10403	NHC, gentamicin vs NHC, control	?	1.07934	1.07934	190	19.0626	1.56454	1.38488	1.69121	1.45351	1.41843	1.32078	1.74394	1.63378	1.54057	1.73412	1.66306	1.91379
6	50573304	50596591	4921507P07Rik	Lognormal linear model	HC, gentamicin vs HC, control	0.00752147	1.35798	1.35798	NHC, gentamicin vs NHC, control	0.452636	1.07044	1.07044	404	27.5708	2.12908	1.98358	1.87554	3.06141	2.88294	2.24747	2.19857	1.99029	2.2742	2.08186	2.51031	2.33554
11	55191719	55197683	4921508A21Rik	Lognormal linear model	HC, gentamicin vs HC, control	0.326512	0.915514	-1.09228	NHC, gentamicin vs NHC, control	0.0217216	0.786491	-1.27147	2744.48	122.326	11.0354	13.2027	11.9976	12.3158	11.7556	9.26472	10.1884	10.0231	9.29003	7.71425	8.49907	7.03936
2	132424741	132452500	4921508D12Rik	?	HC, gentamicin vs HC, control	?	?	?	NHC, gentamicin vs NHC, control	?	?	?	14	12.0791	1.04343	1	1	1	1	1.03564	1	1	1	1	1	1
2	151470542	151476152	4921509C19Rik	?	HC, gentamicin vs HC, control	?	?	?	NHC, gentamicin vs NHC, control	?	?	?	19.6239	12.2941	1	1	1.02161	1.08251	1	1.07137	1.01589	1	1.01504	1.03864	1.01389	1.03515
13	113446288	113502845	4921509O07Rik	?	HC, gentamicin vs HC, control	?	?	?	NHC, gentamicin vs NHC, control	?	?	?	19	12.2791	1.04343	1	1.04608	1	1	1.03564	1	1.11883	1	1	1	1.03515
3	79212919	79253914	4921511C10Rik	?	HC, gentamicin vs HC, control	?	?	?	NHC, gentamicin vs NHC, control	?	?	?	14	12.0824	1	1.04276	1	1	1	1	1	1.03961	1	1	1	1
X	127394293	127395899	4921511C20Rik	?	HC, gentamicin vs HC, control	?	?	?	NHC, gentamicin vs NHC, control	?	?	?	12	12	1	1	1	1	1	1	1	1	1	1	1	1
5	7304164	7311492	4921511H03Rik	?	HC, gentamicin vs HC, control	?	?	?	NHC, gentamicin vs NHC, control	?	?	?	16	12.1714	1	1.04276	1.04608	1.04123	1	1	1.04133	1	1	1	1	1
12	12351522	12392476	4921511I17Rik	?	HC, gentamicin vs HC, control	?	?	?	NHC, gentamicin vs NHC, control	?	?	?	44.8112	13.3636	1.31189	1.13175	1.2357	1.25349	1.04266	1.14597	1.04217	1.04042	1.03947	1.12006	1	1
X	154001590	154120686	4921511M17Rik	?	HC, gentamicin vs HC, control	?	?	?	NHC, gentamicin vs NHC, control	?	?	?	12.2558	12.0099	1	1	1	1	1	1	1	1	1.00988	1	1	1
10	120765732	120778887	4921513I03Rik	?	HC, gentamicin vs HC, control	?	?	?	NHC, gentamicin vs NHC, control	?	?	?	48	13.4878	1.13028	1.17106	1.32257	1.24737	1.16737	1.14257	1.12399	1	1	1.03864	1.07367	1.07029
15	18078137	18369628	4921515E04Rik	Lognormal linear model	HC, gentamicin vs HC, control	0.107565	0.814765	-1.22735	NHC, gentamicin vs NHC, control	0.772542	0.966758	-1.03438	205.128	19.7843	2.0488	2.07409	1.66886	1.45969	1.69511	1.5502	1.34328	1.43887	1.96071	1.6494	1.30744	1.58785
13	59687402	59694102	4921517D22Rik	?	HC, gentamicin vs HC, control	?	?	?	NHC, gentamicin vs NHC, control	?	?	?	21.0022	12.3517	1	1	1.0922	1	1	1.07129	1	1.07924	1.03862	1	1	1.0703
8	85408759	85432842	4921524J17Rik	Lognormal linear model	HC, gentamicin vs HC, control	0.000395919	1.84429	1.84429	NHC, gentamicin vs NHC, control	0.718283	0.961197	-1.04037	4873	205.663	14.8529	11.9905	12.8428	26.5203	26.0641	20.7456	17.8627	14.2302	15.132	17.3439	14.0035	14.0742
18	6603633	6638967	4921524L21Rik	?	HC, gentamicin vs HC, control	?	?	?	NHC, gentamicin vs NHC, control	?	?	?	14	12.0784	1	1.04276	1	1	1	1.03564	1	1	1	1	1	1
14	103692983	103699433	4921525B02Rik	Lognormal linear model	HC, gentamicin vs HC, control	0.00804815	0.705223	-1.41799	NHC, gentamicin vs NHC, control	0.176107	0.86246	-1.15947	179.399	18.7385	1.69178	1.79779	1.90683	1.38055	1.04354	1.41193	1.76375	1.66775	1.65236	1.40377	1.27139	1.7471
13	52096741	52124161	4921525O09Rik	?	HC, gentamicin vs HC, control	?	?	?	NHC, gentamicin vs NHC, control	?	?	?	19	12.2824	1.04343	1.04276	1	1.04123	1.08369	1.07128	1	1	1	1	1	1
2	25608629	25617679	4921530D09Rik	?	HC, gentamicin vs HC, control	?	?	?	NHC, gentamicin vs NHC, control	?	?	?	78	14.6062	1.21713	1.17106	1.27648	1.04123	1.12553	1.03564	1.24798	1.15845	1.23167	1.34774	1.33153	1.42175
2	14070333	14073935	4921530L18Rik	Lognormal linear model	HC, gentamicin vs HC, control	0.224615	1.13166	1.13166	NHC, gentamicin vs NHC, control	0.122204	1.17637	1.17637	201	19.6352	1.65139	1.85529	1.69121	2.19562	2.12976	1.60591	1.16532	1.43573	1.3089	1.69548	1.47888	1.42175
14	95881266	95882776	4921530L21Rik	?	HC, gentamicin vs HC, control	?	?	?	NHC, gentamicin vs NHC, control	?	?	?	13	12.0351	1	1	1	1	1	1	1	1	1	1	1	1.03515
2	179976853	179979014	4921531C22Rik	Lognormal linear model	HC, gentamicin vs HC, control	0.117951	0.832953	-1.20055	NHC, gentamicin vs NHC, control	0.124991	1.19578	1.19578	1093	55.4472	5.99401	5.66133	5.51592	5.61757	3.97086	4.84933	3.72779	3.33708	3.74146	4.09103	5.19941	3.74137
18	83292792	83325885	4921531P14Rik	?	HC, gentamicin vs HC, control	?	?	?	NHC, gentamicin vs NHC, control	?	?	?	15	12.1064	1	1	1	1	1	1.07128	1	1	1	1	1	1.03515
18	17234483	17235483	4921533I20Rik	?	HC, gentamicin vs HC, control	?	?	?	NHC, gentamicin vs NHC, control	?	?	?	12	12	1	1	1	1	1	1	1	1	1	1	1	1
11	3886088	3895127	4921536K21Rik	Lognormal linear model	HC, gentamicin vs HC, control	0.0494272	1.36879	1.36879	NHC, gentamicin vs NHC, control	0.966212	1.00595	1.00595	547.652	33.8865	3.61601	2.54093	3.67539	5.37123	4.80823	3.35341	1.82693	1.76043	1.65644	1.73419	1.66364	1.87969
4	103230445	103290864	4921539E11Rik	?	HC, gentamicin vs HC, control	?	?	?	NHC, gentamicin vs NHC, control	?	?	?	17	12.1991	1.04343	1.04276	1	1	1	1.03564	1	1	1.07722	1	1	1
9	87191963	87255533	4922501C03Rik	Poisson	HC, gentamicin vs HC, control	0.91082	1.01421	1.01421	NHC, gentamicin vs NHC, control	0.624149	1.08651	1.08651	9979	413.164	45.7289	44.9191	42.7031	39.7546	43.5126	51.8611	26.79	21.0434	21.1941	23.4486	32.0535	20.1545
3	154711133	154749013	4922501L14Rik	Lognormal linear model	HC, gentamicin vs HC, control	0.52567	0.921732	-1.08491	NHC, gentamicin vs NHC, control	?	0.937053	-1.06718	14071	598.254	101.01	102.95	95.2353	82.2609	114.939	81.836	3.02518	3.81242	3.47118	4.01376	2.73133	2.96816
6	129322165	129331782	4922502D21Rik	?	HC, gentamicin vs HC, control	?	?	?	NHC, gentamicin vs NHC, control	?	?	?	29	12.6192	1	1	1	1	1	1.07128	1	1	1.11584	1.07728	1.07367	1.28117
13	101391871	101397581	4922502H24Rik	?	HC, gentamicin vs HC, control	?	?	?	NHC, gentamicin vs NHC, control	?	?	?	12	12	1	1	1	1	1	1	1	1	1	1	1	1
6	139315597	139322577	4922502N22Rik	?	HC, gentamicin vs HC, control	?	?	?	NHC, gentamicin vs NHC, control	?	?	?	12	12	1	1	1	1	1	1	1	1	1	1	1	1
1	182747126	182749181	4922505E12Rik	?	HC, gentamicin vs HC, control	?	?	?	NHC, gentamicin vs NHC, control	?	?	?	39	13.0312	1	1.04276	1	1.04123	1.08369	1	1	1.19806	1.23167	1.07728	1.11051	1.24602
10	25779314	25837438	4930401C15Rik	?	HC, gentamicin vs HC, control	?	?	?	NHC, gentamicin vs NHC, control	?	?	?	12	12	1	1	1	1	1	1	1	1	1	1	1	1
11	71928471	71940123	4930401O10Rik	?	HC, gentamicin vs HC, control	?	?	?	NHC, gentamicin vs NHC, control	?	?	?	13	12.0356	1	1	1	1	1	1.03564	1	1	1	1	1	1
13	31213410	31241087	4930401O12Rik	?	HC, gentamicin vs HC, control	?	?	?	NHC, gentamicin vs NHC, control	?	?	?	12	12	1	1	1	1	1	1	1	1	1	1	1	1
2	35375562	35397175	4930402F06Rik	?	HC, gentamicin vs HC, control	?	?	?	NHC, gentamicin vs NHC, control	?	?	?	15	12.1164	1	1.04276	1	1	1	1	1	1	1	1	1.07367	1
7	69496094	69499690	4930402F11Rik	?	HC, gentamicin vs HC, control	?	?	?	NHC, gentamicin vs NHC, control	?	?	?	31	12.772	1.13028	1	1.09216	1.16491	1.12553	1.17821	1.04133	1.03961	1	1	1	1
2	130707853	130840111	4930402H24Rik	Lognormal linear model	HC, gentamicin vs HC, control	0.000566035	0.630949	-1.58491	NHC, gentamicin vs NHC, control	0.165998	0.892988	-1.11984	21387.6	862.431	68.1269	76.5247	70.297	40.8588	45.0558	49.7016	95.2	93.9502	81.3965	81.0597	84.4438	75.8162
X	9104562	9106343	4930402K13Rik	?	HC, gentamicin vs HC, control	?	?	?	NHC, gentamicin vs NHC, control	?	?	?	12	12	1	1	1	1	1	1	1	1	1	1	1	1
16	52799508	52815745	4930404A05Rik	?	HC, gentamicin vs HC, control	?	?	?	NHC, gentamicin vs NHC, control	?	?	?	12	12	1	1	1	1	1	1	1	1	1	1	1	1
11	54370652	54426756	4930404A10Rik	?	HC, gentamicin vs HC, control	?	?	?	NHC, gentamicin vs NHC, control	?	?	?	16	12.1599	1	1	1	1	1	1	1.08266	1	1.07722	1	1	1
12	71540607	71556134	4930404H11Rik	?	HC, gentamicin vs HC, control	?	?	?	NHC, gentamicin vs NHC, control	?	?	?	18	12.2336	1	1	1	1	1	1	1.08266	1	1.07722	1	1.07367	1
16	91011249	91016504	4930404I05Rik	Lognormal linear model	HC, gentamicin vs HC, control	0.0052092	0.706132	-1.41617	NHC, gentamicin vs NHC, control	0.143692	0.862191	-1.15984	232.15	20.7844	1.78167	1.68423	1.88165	1.2886	1.1681	1.32078	1.86793	2.62407	1.81085	1.8114	1.73674	1.80835
10	81364024	81365821	4930404N11Rik	Lognormal linear model	HC, gentamicin vs HC, control	0.100903	0.844597	-1.184	NHC, gentamicin vs NHC, control	0.187067	1.14048	1.14048	1745	81.2057	6.47169	8.18443	7.4974	6.64827	6.23039	5.77603	5.95962	6.78328	6.05819	6.52522	8.5884	6.48275
14	22507174	22542799	4930405A10Rik	?	HC, gentamicin vs HC, control	?	?	?	NHC, gentamicin vs NHC, control	?	?	?	12	12	1	1	1	1	1	1	1	1	1	1	1	1
2	156714539	156720910	4930405A21Rik	Lognormal linear model	HC, gentamicin vs HC, control	0.225591	0.885586	-1.1292	NHC, gentamicin vs NHC, control	0.122462	1.17328	1.17328	192	19.2782	2.17251	1.64147	1.87554	1.61842	1.71133	1.6772	1.16532	1.31689	1.46335	1.65684	1.66306	1.31631
11	90804691	90895153	4930405D11Rik	?	HC, gentamicin vs HC, control	?	?	?	NHC, gentamicin vs NHC, control	?	?	?	12	12	1	1	1	1	1	1	1	1	1	1	1	1
10	20199247	20201855	4930405J17Rik	?	HC, gentamicin vs HC, control	?	?	?	NHC, gentamicin vs NHC, control	?	?	?	24	12.5346	1.04343	1.08553	1.32257	1.04123	1.04184	1	1	1	1	1	1	1
11	88905928	88936062	4930405P13Rik	Lognormal linear model	HC, gentamicin vs HC, control	0.00434446	0.752412	-1.32906	NHC, gentamicin vs NHC, control	0.100769	0.874439	-1.14359	1056.23	53.9597	5.03722	5.35971	5.26981	4.59609	3.36778	3.91527	4.87183	4.83803	4.38333	4.32704	3.90006	4.09347
3	100426405	100437755	4930406D18Rik	?	HC, gentamicin vs HC, control	?	?	?	NHC, gentamicin vs NHC, control	?	?	?	13	12.0461	1	1	1.04608	1	1	1	1	1	1	1	1	1
15	82059151	82066539	4930407I10Rik	Lognormal linear model	HC, gentamicin vs HC, control	5.52439e-05	2.05618	2.05618	NHC, gentamicin vs NHC, control	?	0.984728	-1.01551	585	35.4586	2.95418	3.48034	3.07364	6.89564	7.65305	5.20575	1.12399	1	1	1	1.03684	1.03515
X	73175302	73176990	4930408F14Rik	?	HC, gentamicin vs HC, control	?	?	?	NHC, gentamicin vs NHC, control	?	?	?	12	12	1	1	1	1	1	1	1	1	1	1	1	1
2	117821928	117909137	4930412B13Rik	?	HC, gentamicin vs HC, control	?	?	?	NHC, gentamicin vs NHC, control	?	?	?	12	12	1	1	1	1	1	1	1	1	1	1	1	1
4	9770585	9823412	4930412C18Rik	Lognormal linear model	HC, gentamicin vs HC, control	0.351704	0.90083	-1.11009	NHC, gentamicin vs NHC, control	0.707071	1.042	1.042	916	48.3707	5.47289	4.8488	4.64039	4.91669	3.80349	4.81369	3.76912	2.74291	3.2395	2.97053	3.76277	3.38991
2	9881246	9886768	4930412O13Rik	Poisson	HC, gentamicin vs HC, control	0.000456823	0.572943	-1.74537	NHC, gentamicin vs NHC, control	0.469421	0.88958	-1.12413	15482.6	647.686	97.0784	88.2418	116.668	56.1021	56.458	61.4476	23.3114	29.2559	38.5554	25.0947	16.8559	38.6169
5	118952339	118961262	4930413E15Rik	?	HC, gentamicin vs HC, control	?	?	?	NHC, gentamicin vs NHC, control	?	?	?	12	12	1	1	1	1	1	1	1	1	1	1	1	1
15	34675073	34679205	4930413F20Rik	Lognormal linear model	HC, gentamicin vs HC, control	0.712519	1.04506	1.04506	NHC, gentamicin vs NHC, control	0.459871	1.09375	1.09375	199.204	19.4322	1.56198	1.49367	1.58151	1.86168	1.46016	1.54925	1.63432	1.20894	1.93761	1.81689	1.75741	1.56878
7	122969058	122970460	4930413G21Rik	Lognormal linear model	HC, gentamicin vs HC, control	0.0378919	0.915986	-1.09172	NHC, gentamicin vs NHC, control	0.47322	1.02695	1.02695	9127	377.318	37.6082	35.2971	36.8509	32.2098	34.7255	33.6124	26.9967	27.5397	27.7968	28.2397	26.2701	30.171
14	50503769	50520944	4930413M19Rik	?	HC, gentamicin vs HC, control	?	?	?	NHC, gentamicin vs NHC, control	?	?	?	12	12	1	1	1	1	1	1	1	1	1	1	1	1
6	72438683	72440616	4930414L22Rik	Lognormal linear model	HC, gentamicin vs HC, control	0.450473	0.925443	-1.08056	NHC, gentamicin vs NHC, control	0.757837	0.969344	-1.03163	2867.06	125.894	9.88515	10.0894	9.86954	9.55128	11.0544	7.38843	11.239	11.5675	11.6742	11.9437	11.9291	9.70212
19	44972117	44984551	4930414N06Rik	?	HC, gentamicin vs HC, control	?	?	?	NHC, gentamicin vs NHC, control	?	?	?	19.2376	12.2877	1	1	1	1.05208	1.05157	1.04203	1.05018	1.04666	1.04521	1	1	1
11	11489266	11515191	4930415F15Rik	?	HC, gentamicin vs HC, control	?	?	?	NHC, gentamicin vs NHC, control	?	?	?	64	14.0515	1.1737	1.08553	1.04608	1.2886	1.2929	1.21385	1.16532	1.03961	1.15445	1.11591	1.40521	1.07029
X	89930097	89932853	4930415L06Rik	?	HC, gentamicin vs HC, control	?	?	?	NHC, gentamicin vs NHC, control	?	?	?	12	12	1	1	1	1	1	1	1	1	1	1	1	1
15	98571004	98589589	4930415O20Rik	?	HC, gentamicin vs HC, control	?	?	?	NHC, gentamicin vs NHC, control	?	?	?	93	15.2187	1.30398	1.17106	1.09216	1.2886	1.41843	1.24949	1.28931	1.39611	1.23167	1.3091	1.25786	1.21087
6	125265525	125273778	4930417O13Rik	?	HC, gentamicin vs HC, control	?	?	?	NHC, gentamicin vs NHC, control	?	?	?	21	12.3498	1.04343	1.04276	1	1	1	1	1.04133	1.03961	1	1.07728	1	1.10544
11	101952421	101960575	4930417O22Rik	?	HC, gentamicin vs HC, control	?	?	?	NHC, gentamicin vs NHC, control	?	?	?	58.6872	13.9681	1.26326	1.18695	1.48071	1.25431	1.23011	1	1.24979	1.08125	1.03892	1.03969	1.03704	1.10607
3	33024777	33088608	4930419G24Rik	?	HC, gentamicin vs HC, control	?	?	?	NHC, gentamicin vs NHC, control	?	?	?	15	12.1125	1	1	1	1.04123	1	1.07128	1	1	1	1	1	1
3	127553489	127618024	4930422G04Rik	Lognormal linear model	HC, gentamicin vs HC, control	0.0013139	1.68421	1.68421	NHC, gentamicin vs NHC, control	0.0413348	1.29887	1.29887	2695	117.347	5.73345	5.83238	6.39146	10.4	11.3352	8.66303	10.8366	9.6353	9.34022	11.7027	16.2136	11.2626
4	5632328	5642285	4930423M02Rik	?	HC, gentamicin vs HC, control	?	?	?	NHC, gentamicin vs NHC, control	?	?	?	14.0054	12.0839	1	1	1	1	1.08391	1	1	1	1	1	1	1
5	67933612	67943082	4930425K10Rik	?	HC, gentamicin vs HC, control	?	?	?	NHC, gentamicin vs NHC, control	?	?	?	31	12.7938	1.08685	1.04276	1.09216	1.2886	1.20922	1.03564	1	1	1.03861	1	1	1
3	138711535	138726985	4930425O10Rik	?	HC, gentamicin vs HC, control	?	?	?	NHC, gentamicin vs NHC, control	?	?	?	94.777	15.1848	1.04559	1.04387	1.0478	1.0443	1	1	1.69114	1.39621	1.38612	1.3975	1.48934	1.64292
18	21651565	21656108	4930426D05Rik	Negative binomial	HC, gentamicin vs HC, control	0.0683584	0.643875	-1.5531	NHC, gentamicin vs NHC, control	0.159667	0.715013	-1.39858	13635.2	560.565	52.9037	63.5573	77.0312	45.3994	30.2196	50.1819	29.6217	46.7034	63.9942	31.6033	20.9132	48.4358
2	18998319	18999805	4930426L09Rik	Lognormal linear model	HC, gentamicin vs HC, control	0.120069	0.830442	-1.20418	NHC, gentamicin vs NHC, control	0.401683	1.09918	1.09918	458	30.3896	3.8227	2.96717	4.50214	3.14387	3.30137	2.81774	1.4133	1.47534	1.81085	1.69548	1.73674	1.70292
12	113156421	113165459	4930427A07Rik	Lognormal linear model	HC, gentamicin vs HC, control	0.0400071	0.806463	-1.23998	NHC, gentamicin vs NHC, control	0.964096	1.00455	1.00455	9382.38	393.838	50.07	53.1874	49.7721	45.9907	41.0456	36.7287	17.3773	18.5233	22.5763	17.7876	19.6456	21.1333
X	76393350	76397980	4930428D18Rik	?	HC, gentamicin vs HC, control	?	?	?	NHC, gentamicin vs NHC, control	?	?	?	12	12	1	1	1	1	1	1	1	1	1	1	1	1
12	38552809	38614522	4930428E07Rik	?	HC, gentamicin vs HC, control	?	?	?	NHC, gentamicin vs NHC, control	?	?	?	12	12	1	1	1	1	1	1	1	1	1	1	1	1
9	115336161	115341925	4930428G15Rik	?	HC, gentamicin vs HC, control	?	?	?	NHC, gentamicin vs NHC, control	?	?	?	19	12.2728	1.04343	1	1	1	1.08369	1	1	1	1	1	1.11051	1.03515
5	107698212	107703481	4930428O21Rik	?	HC, gentamicin vs HC, control	?	?	?	NHC, gentamicin vs NHC, control	?	?	?	53	13.7016	1.21713	1.38488	1.18432	1.24737	1.41843	1.24949	1	1	1	1	1	1
3	32365489	32367439	4930429B21Rik	Lognormal linear model	HC, gentamicin vs HC, control	0.345115	0.907465	-1.10197	NHC, gentamicin vs NHC, control	0.0370731	1.27348	1.27348	968.974	50.9329	6.1692	5.67635	6.4125	6.33743	5.12124	5.17044	2.24373	2.30148	2.46766	2.64524	2.69216	3.69545
5	103230375	103299030	4930429D17Rik	?	HC, gentamicin vs HC, control	?	?	?	NHC, gentamicin vs NHC, control	?	?	?	17	12.197	1	1	1	1	1	1	1.08266	1.07922	1	1	1	1.03515
17	79475624	79477886	4930429F11Rik	?	HC, gentamicin vs HC, control	?	?	?	NHC, gentamicin vs NHC, control	?	?	?	12	12	1	1	1	1	1	1	1	1	1	1	1	1
9	79793641	79803236	4930429F24Rik	Lognormal linear model	HC, gentamicin vs HC, control	0.676437	1.0592	1.0592	NHC, gentamicin vs NHC, control	0.447257	0.899296	-1.11198	393	27.299	2.08565	1.98358	3.07364	2.64913	2.42267	2.3544	2.15724	2.3864	2.11975	1.92731	1.66306	2.47612
2	111193254	111229601	4930430A15Rik	?	HC, gentamicin vs HC, control	?	?	?	NHC, gentamicin vs NHC, control	?	?	?	12	12	1	1	1	1	1	1	1	1	1	1	1	1
X	38038199	38043115	4930430D24Rik	?	HC, gentamicin vs HC, control	?	?	?	NHC, gentamicin vs NHC, control	?	?	?	14	12.0703	1	1	1	1	1	1	1	1	1	1	1	1.07029
10	100572274	100589260	4930430F08Rik	Lognormal linear model	HC, gentamicin vs HC, control	0.0143987	1.25094	1.25094	NHC, gentamicin vs NHC, control	0.241118	0.911892	-1.09662	7548.22	319.579	36.2756	37.6396	37.9175	50.8502	48.4364	41.1486	11.5028	11.5762	12.0284	12.4172	9.83999	9.946
15	31039126	31043332	4930430F21Rik	?	HC, gentamicin vs HC, control	?	?	?	NHC, gentamicin vs NHC, control	?	?	?	16	12.1654	1	1.04276	1	1.04123	1.04184	1	1	1.03961	1	1	1	1
9	57391070	57400365	4930430J02Rik	?	HC, gentamicin vs HC, control	?	?	?	NHC, gentamicin vs NHC, control	?	?	?	23	12.4521	1	1	1.13824	1	1	1	1.12399	1.07922	1.03861	1	1.03684	1.03515
5	44966201	44978806	4930431F12Rik	Lognormal linear model	HC, gentamicin vs HC, control	0.147683	1.26702	1.26702	NHC, gentamicin vs NHC, control	0.615517	0.925682	-1.08028	1217.35	60.1066	3.90955	6.16283	4.47048	7.81482	5.22951	5.35957	4.10505	4.73202	5.28595	4.25002	4.02062	4.76615
14	44954900	44961308	4930431P03Rik	?	HC, gentamicin vs HC, control	?	?	?	NHC, gentamicin vs NHC, control	?	?	?	30	12.7259	1	1	1	1	1	1.03564	1.45463	1.15845	1.07722	1	1	1
14	103977628	104027143	4930432J09Rik	?	HC, gentamicin vs HC, control	?	?	?	NHC, gentamicin vs NHC, control	?	?	?	71	14.3981	1.34741	1.17106	1.55297	1.16491	1.16737	1.21385	1.04133	1	1.07722	1.19319	1.25786	1.21087
5	87825697	87846387	4930432K09Rik	?	HC, gentamicin vs HC, control	?	?	?	NHC, gentamicin vs NHC, control	?	?	?	12	12	1	1	1	1	1	1	1	1	1	1	1	1
8	84148038	84172598	4930432K21Rik	Lognormal linear model	HC, gentamicin vs HC, control	0.298001	0.848386	-1.17871	NHC, gentamicin vs NHC, control	0.713885	1.05769	1.05769	715	39.5425	2.25936	2.58228	1.78337	2.07194	2.04608	1.49899	5.46365	4.32736	3.5484	4.63197	5.23624	4.09283
3	121670763	121682983	4930432M17Rik	?	HC, gentamicin vs HC, control	?	?	?	NHC, gentamicin vs NHC, control	?	?	?	12	12	1	1	1	1	1	1	1	1	1	1	1	1
3	18468285	18480478	4930433B08Rik	?	HC, gentamicin vs HC, control	?	?	?	NHC, gentamicin vs NHC, control	?	?	?	12	12	1	1	1	1	1	1	1	1	1	1	1	1
7	40987609	40994834	4930433I11Rik	?	HC, gentamicin vs HC, control	?	?	?	NHC, gentamicin vs NHC, control	?	?	?	13	12.0368	1	1	1	1	1	1	1	1	1	1	1.03684	1
9	3190269	3199814	4930433N12Rik	?	HC, gentamicin vs HC, control	?	?	?	NHC, gentamicin vs NHC, control	?	?	?	51	13.5193	1.04343	1	1.04608	1.12368	1	1	1.20665	1.23767	1.15445	1.23183	1.40521	1.07029
14	71856709	71920439	4930434J06Rik	?	HC, gentamicin vs HC, control	?	?	?	NHC, gentamicin vs NHC, control	?	?	?	12	12	1	1	1	1	1	1	1	1	1	1	1	1
16	38812205	38828750	4930435E12Rik	?	HC, gentamicin vs HC, control	?	?	?	NHC, gentamicin vs NHC, control	?	?	?	12	12	1	1	1	1	1	1	1	1	1	1	1	1
14	67332042	67397743	4930438E09Rik	?	HC, gentamicin vs HC, control	?	?	?	NHC, gentamicin vs NHC, control	?	?	?	12	12	1	1	1	1	1	1	1	1	1	1	1	1
1	94797442	94802473	4930440C22Rik	?	HC, gentamicin vs HC, control	?	?	?	NHC, gentamicin vs NHC, control	?	?	?	12	12	1	1	1	1	1	1	1	1	1	1	1	1
2	74298940	74307718	4930441J16Rik	?	HC, gentamicin vs HC, control	?	?	?	NHC, gentamicin vs NHC, control	?	?	?	12	12	1	1	1	1	1	1	1	1	1	1	1	1
13	67729262	67756839	4930441O14Rik	Lognormal linear model	HC, gentamicin vs HC, control	0.895569	0.98195	-1.01838	NHC, gentamicin vs NHC, control	0.344061	1.14475	1.14475	220.795	20.0725	1.04343	1.5471	1.18644	1.17731	1.21743	1.26521	2.14097	1.47497	2.32617	2.42643	2.03143	2.23562
2	151302039	151316004	4930442J19Rik	?	HC, gentamicin vs HC, control	?	?	?	NHC, gentamicin vs NHC, control	?	?	?	13	12.0396	1	1	1	1	1	1	1	1.03961	1	1	1	1
3	96829826	96832071	4930442L01Rik	?	HC, gentamicin vs HC, control	?	?	?	NHC, gentamicin vs NHC, control	?	?	?	13	12.0412	1	1	1	1.04123	1	1	1	1	1	1	1	1
2	85073614	85086462	4930443O20Rik	?	HC, gentamicin vs HC, control	?	?	?	NHC, gentamicin vs NHC, control	?	?	?	50	13.5219	1.08685	1	1.18432	1.2886	1.20922	1.07128	1.08266	1.07922	1.07722	1.15455	1.14735	1.14058
8	25980604	25994122	4930444A02Rik	Lognormal linear model	HC, gentamicin vs HC, control	0.000228391	0.735466	-1.35968	NHC, gentamicin vs NHC, control	0.0895135	1.09852	1.09852	11509	473.443	49.0293	46.8435	47.9564	36.1677	36.3156	33.3629	35.8	34.5113	36.137	40.7584	41.9258	34.6345
10	18797299	18831931	4930444F02Rik	?	HC, gentamicin vs HC, control	?	?	?	NHC, gentamicin vs NHC, control	?	?	?	32	12.8273	1.13028	1.12829	1.13824	1.08246	1	1	1.12399	1.03961	1	1.07728	1.03684	1.07029
10	22066309	22068080	4930444G20Rik	?	HC, gentamicin vs HC, control	?	?	?	NHC, gentamicin vs NHC, control	?	?	?	87.7335	15.0229	1.19958	1.15565	1.09939	1.62587	1.47011	1.39352	1.17411	1.44501	1.03861	1.18536	1.04998	1.18569
14	76514558	76520856	4930444M15Rik	?	HC, gentamicin vs HC, control	?	?	?	NHC, gentamicin vs NHC, control	?	?	?	22	12.4048	1	1	1	1.16491	1.12553	1	1	1.07922	1	1	1	1.03515
1	16065979	16093042	4930444P10Rik	Lognormal linear model	HC, gentamicin vs HC, control	0.00472933	1.22571	1.22571	NHC, gentamicin vs NHC, control	?	1.01807	1.01807	115	16.2001	1.43426	1.38488	1.55297	1.90702	1.66949	1.78412	1.12399	1.03961	1.03861	1.19319	1.03684	1.03515
15	37425554	37440645	4930447A16Rik	?	HC, gentamicin vs HC, control	?	?	?	NHC, gentamicin vs NHC, control	?	?	?	12	12	1	1	1	1	1	1	1	1	1	1	1	1
12	72881109	72917766	4930447C04Rik	Lognormal linear model	HC, gentamicin vs HC, control	?	1.03676	1.03676	NHC, gentamicin vs NHC, control	0.365796	0.925328	-1.0807	146	17.2104	1.08685	1.17106	1.13824	1.20614	1.20922	1.10693	1.45463	2.10912	1.81085	1.65684	1.66306	1.59748
14	47898864	47944190	4930447J18Rik	?	HC, gentamicin vs HC, control	?	?	?	NHC, gentamicin vs NHC, control	?	?	?	12	12	1	1	1	1	1	1	1	1	1	1	1	1
13	34084155	34113273	4930447K03Rik	Lognormal linear model	HC, gentamicin vs HC, control	2.97077e-05	2.73585	2.73585	NHC, gentamicin vs NHC, control	?	0.928893	-1.07655	1119.73	57.1041	3.93122	5.16796	4.13789	12.1976	15.041	9.38319	1.16706	1.24003	1.35053	1.23404	1.11153	1.14203
3	122795091	122801981	4930447N08Rik	?	HC, gentamicin vs HC, control	?	?	?	NHC, gentamicin vs NHC, control	?	?	?	15.0358	12.1192	1	1	1	1	1	1	1	1.07953	1.03969	1	1	1
12	14996389	15050390	4930448C13Rik	?	HC, gentamicin vs HC, control	?	?	?	NHC, gentamicin vs NHC, control	?	?	?	12	12	1	1	1	1	1	1	1	1	1	1	1	1
13	18084947	18100203	4930448F12Rik	?	HC, gentamicin vs HC, control	?	?	?	NHC, gentamicin vs NHC, control	?	?	?	13	12.0428	1	1.04276	1	1	1	1	1	1	1	1	1	1
5	143226992	143234749	4930448H16Rik	?	HC, gentamicin vs HC, control	?	?	?	NHC, gentamicin vs NHC, control	?	?	?	19	12.2784	1.04343	1	1	1	1.12553	1.03564	1	1	1	1.03864	1	1.03515
1	41167560	41181253	4930448I06Rik	?	HC, gentamicin vs HC, control	?	?	?	NHC, gentamicin vs NHC, control	?	?	?	21	12.3877	1.1737	1.12829	1.04608	1	1	1	1	1.03961	1	1	1	1
5	50151333	50156093	4930448I18Rik	?	HC, gentamicin vs HC, control	?	?	?	NHC, gentamicin vs NHC, control	?	?	?	12	12	1	1	1	1	1	1	1	1	1	1	1	1
4	9915965	9917398	4930448K20Rik	?	HC, gentamicin vs HC, control	?	?	?	NHC, gentamicin vs NHC, control	?	?	?	16	12.1705	1.08685	1	1	1	1.08369	1	1	1	1	1	1	1
14	105498788	105505629	4930449E01Rik	?	HC, gentamicin vs HC, control	?	?	?	NHC, gentamicin vs NHC, control	?	?	?	13	12.0413	1	1	1	1	1	1	1.04133	1	1	1	1	1
19	57273960	57277053	4930449E18Rik	?	HC, gentamicin vs HC, control	?	?	?	NHC, gentamicin vs NHC, control	?	?	?	12	12	1	1	1	1	1	1	1	1	1	1	1	1
5	146502399	146505184	4930449I24Rik	?	HC, gentamicin vs HC, control	?	?	?	NHC, gentamicin vs NHC, control	?	?	?	12.8824	12.0361	1	1	1	1.00909	1.01781	1	1.00346	1	1.00243	1	1.00329	1
16	17544465	17561248	4930451C15Rik	Lognormal linear model	HC, gentamicin vs HC, control	0.0441896	0.75553	-1.32357	NHC, gentamicin vs NHC, control	0.0461384	0.757957	-1.31934	1112.06	58.0376	8.34829	9.22639	9.44566	8.00335	7.41338	5.28844	1.74645	1.87269	2.251	1.5412	1.29672	1.60405
16	4964288	4978963	4930451G09Rik	Lognormal linear model	HC, gentamicin vs HC, control	0.0107407	1.58481	1.58481	NHC, gentamicin vs NHC, control	0.833053	1.03194	1.03194	2629	118.66	13.2462	12.4181	12.1976	19.3878	23.5953	17.4309	2.7772	3.09941	4.16619	3.58874	2.6945	4.05768
7	126830474	126831497	4930451I11Rik	?	HC, gentamicin vs HC, control	?	?	?	NHC, gentamicin vs NHC, control	?	?	?	25	12.5297	1	1	1	1.12368	1.33474	1.07128	1	1	1	1	1	1
17	9750752	9775867	4930452A19Rik	?	HC, gentamicin vs HC, control	?	?	?	NHC, gentamicin vs NHC, control	?	?	?	12	12	1	1	1	1	1	1	1	1	1	1	1	1
14	8431172	8666291	4930452B06Rik	Poisson	HC, gentamicin vs HC, control	0.00412695	0.583681	-1.71326	NHC, gentamicin vs NHC, control	0.107467	0.642792	-1.55571	6984	301.043	49.0727	51.3338	48.8319	33.0344	28.3235	25.9137	11.2912	11.6951	15.7884	9.46171	6.194	10.1028
14	79702920	79712931	4930452G13Rik	Lognormal linear model	HC, gentamicin vs HC, control	?	1.0693	1.0693	NHC, gentamicin vs NHC, control	?	1.00567	1.00567	146	17.1259	1.08685	1	1.09216	1.16491	1.12553	1.10693	1.53729	1.71301	2.00392	1.57957	1.62623	2.08952
1	154241521	154256907	4930452N14Rik	?	HC, gentamicin vs HC, control	?	?	?	NHC, gentamicin vs NHC, control	?	?	?	14.0056	12.0848	1	1.04279	1	1	1.04206	1	1	1	1	1	1	1
X	21206580	21221666	4930453H23Rik	?	HC, gentamicin vs HC, control	?	?	?	NHC, gentamicin vs NHC, control	?	?	?	15	12.1191	1	1.04276	1	1.04123	1	1	1	1	1	1	1	1.03515
8	9144669	9149051	4930453L07Rik	?	HC, gentamicin vs HC, control	?	?	?	NHC, gentamicin vs NHC, control	?	?	?	32	12.7693	1	1	1	1	1	1	1.16532	1.07922	1.15445	1.07728	1.25786	1.03515
16	64766105	64770940	4930453N24Rik	Lognormal linear model	HC, gentamicin vs HC, control	0.426462	0.927973	-1.07762	NHC, gentamicin vs NHC, control	0.539688	1.05952	1.05952	6550	273.737	26.6214	25.2047	25.8836	23.6755	23.2187	25.2722	23.1116	18.0726	18.8774	19.4303	25.1282	19.2407
14	8666390	8673379	4930455B14Rik	?	HC, gentamicin vs HC, control	?	?	?	NHC, gentamicin vs NHC, control	?	?	?	15	12.1245	1	1.04276	1.04608	1	1	1.03564	1	1	1	1	1	1
10	21319088	21342056	4930455C13Rik	Lognormal linear model	HC, gentamicin vs HC, control	0.0317876	1.19886	1.19886	NHC, gentamicin vs NHC, control	0.778154	0.979851	-1.02056	111.515	15.9526	1.17372	1.28426	1.12158	1.55738	1.54974	1.207	1.32389	1.30434	1.4441	1.35311	1.32094	1.31251
18	32663642	32837288	4930455D15Rik	?	HC, gentamicin vs HC, control	?	?	?	NHC, gentamicin vs NHC, control	?	?	?	16	12.1575	1.04343	1	1	1	1	1	1	1	1.03861	1.03864	1.03684	1
16	4219912	4229117	4930455F16Rik	?	HC, gentamicin vs HC, control	?	?	?	NHC, gentamicin vs NHC, control	?	?	?	13	12.0428	1	1.04276	1	1	1	1	1	1	1	1	1	1
1	164275598	164287848	4930455F23Rik	Lognormal linear model	HC, gentamicin vs HC, control	0.708002	1.02035	1.02035	NHC, gentamicin vs NHC, control	0.37242	0.951271	-1.05122	23299	974.087	161.286	144.86	137.261	150.123	157.828	143.782	13.4817	13.1607	13.7806	13.7505	11.7195	13.055
3	116968267	116984407	4930455H04Rik	?	HC, gentamicin vs HC, control	?	?	?	NHC, gentamicin vs NHC, control	?	?	?	13.048	12.0405	1	1	1	1	1	1	1	1	1	1.04049	1	1
13	58741074	58762312	4930455J16Rik	?	HC, gentamicin vs HC, control	?	?	?	NHC, gentamicin vs NHC, control	?	?	?	12	12	1	1	1	1	1	1	1	1	1	1	1	1
4	103290959	103311833	4930456L15Rik	?	HC, gentamicin vs HC, control	?	?	?	NHC, gentamicin vs NHC, control	?	?	?	16	12.1597	1	1	1	1.08246	1	1	1	1	1	1.07728	1	1
5	58443240	58452999	4930459L07Rik	?	HC, gentamicin vs HC, control	?	?	?	NHC, gentamicin vs NHC, control	?	?	?	12	12	1	1	1	1	1	1	1	1	1	1	1	1
9	58455173	58469624	4930461G14Rik	?	HC, gentamicin vs HC, control	?	?	?	NHC, gentamicin vs NHC, control	?	?	?	20	12.3114	1	1.08553	1	1.04123	1	1	1	1.07922	1	1	1	1.10544
4	128133523	128166598	4930465A12Rik	?	HC, gentamicin vs HC, control	?	?	?	NHC, gentamicin vs NHC, control	?	?	?	23	12.4741	1.13028	1.08553	1.09216	1.08246	1.08369	1	1	1	1	1	1	1
18	77714184	77715446	4930465K10Rik	Lognormal linear model	HC, gentamicin vs HC, control	0.399723	1.05929	1.05929	NHC, gentamicin vs NHC, control	?	1.07701	1.07701	121.119	16.4286	1.65139	1.47549	1.41473	1.45351	1.83686	1.53463	1.20665	1.07922	1.11584	1.19319	1.22102	1.24602
12	107723743	107735489	4930465M20Rik	?	HC, gentamicin vs HC, control	?	?	?	NHC, gentamicin vs NHC, control	?	?	?	19	12.2966	1.04343	1.12829	1	1.04123	1.08369	1	1	1	1	1	1	1
5	97392417	97588127	4930467D21Rik	?	HC, gentamicin vs HC, control	?	?	?	NHC, gentamicin vs NHC, control	?	?	?	14	12.0773	1	1	1	1	1	1	1	1	1.03861	1.03864	1	1
8	19729576	19753603	4930467E23Rik	?	HC, gentamicin vs HC, control	?	?	?	NHC, gentamicin vs NHC, control	?	?	?	66.3672	14.1779	1.00266	1.00205	1.45374	1.41678	1.04377	1.10177	1	1	1.38838	1.58558	1.0195	1.1637
10	57478383	57486354	4930467K11Rik	?	HC, gentamicin vs HC, control	?	?	?	NHC, gentamicin vs NHC, control	?	?	?	21	12.3458	1	1	1	1	1.04184	1	1.08266	1	1.07722	1.03864	1	1.10544
X	76582610	76602925	4930468A15Rik	?	HC, gentamicin vs HC, control	?	?	?	NHC, gentamicin vs NHC, control	?	?	?	22	12.4093	1	1.04276	1.04608	1.12368	1.12553	1.07128	1	1	1	1	1	1
1	161156843	161159315	4930469G21Rik	?	HC, gentamicin vs HC, control	?	?	?	NHC, gentamicin vs NHC, control	?	?	?	49.1464	13.5338	1.26062	1.34406	1.23208	1.1237	1.08375	1	1.04173	1	1.1943	1.0387	1.07397	1.14093
17	4044658	4082996	4930470H14Rik	Poisson	HC, gentamicin vs HC, control	0.20742	0.820766	-1.21837	NHC, gentamicin vs NHC, control	0.938326	1.01455	1.01455	6802.14	288.304	38.9698	28.7743	33.5572	31.915	31.7331	19.9657	16.4127	19.3142	16.0291	18.1211	16.983	16.5289
2	170579418	170602018	4930470P17Rik	Lognormal linear model	HC, gentamicin vs HC, control	0.449105	0.952482	-1.04989	NHC, gentamicin vs NHC, control	?	1	1	1257	64.0444	10.4669	9.38184	9.80144	10.7299	9.53599	8.1284	1	1	1	1	1	1
14	64099295	64104236	4930471C04Rik	?	HC, gentamicin vs HC, control	?	?	?	NHC, gentamicin vs NHC, control	?	?	?	69	14.3659	1.13028	1.12829	1.32257	1.45351	2.04608	1.28514	1	1	1	1	1	1
18	36106203	36109955	4930471G03Rik	?	HC, gentamicin vs HC, control	?	?	?	NHC, gentamicin vs NHC, control	?	?	?	13	12.0368	1	1	1	1	1	1	1	1	1	1	1.03684	1
2	155547040	155556931	4930471I20Rik	?	HC, gentamicin vs HC, control	?	?	?	NHC, gentamicin vs NHC, control	?	?	?	34.1875	12.9238	1.24041	1.19274	1.10336	1.09279	1	1.03926	1.04655	1.043	1.0421	1.08452	1.03905	1
6	91430460	91440855	4930471M09Rik	?	HC, gentamicin vs HC, control	?	?	?	NHC, gentamicin vs NHC, control	?	?	?	28	12.6455	1.13028	1.12829	1.04608	1	1.08369	1.10693	1.04133	1	1	1.03864	1	1.07029
2	130543791	130563750	4930473A02Rik	Lognormal linear model	HC, gentamicin vs HC, control	0.362384	0.898845	-1.11254	NHC, gentamicin vs NHC, control	0.531126	0.930282	-1.07494	184.989	18.927	1.46603	1.59081	1.85154	1.4927	1.2686	1.65595	1.71373	1.68662	1.54547	1.88565	1.28111	1.48874
10	97590984	97596932	4930473O22Rik	?	HC, gentamicin vs HC, control	?	?	?	NHC, gentamicin vs NHC, control	?	?	?	12	12	1	1	1	1	1	1	1	1	1	1	1	1
18	28560164	28998177	4930474G06Rik	?	HC, gentamicin vs HC, control	?	?	?	NHC, gentamicin vs NHC, control	?	?	?	61.9434	14.0494	1.21902	1.34841	1.40018	1.08399	1	1.10824	1.12471	1.252	1.23627	1.08653	1.11634	1.07376
14	90126891	90269761	4930474H20Rik	?	HC, gentamicin vs HC, control	?	?	?	NHC, gentamicin vs NHC, control	?	?	?	14.0951	12.0903	1.04351	1.04674	1	1	1	1	1	1	1	1	1	1
17	14389107	14398943	4930474M22Rik	Lognormal linear model	HC, gentamicin vs HC, control	8.21825e-08	0.289412	-3.45528	NHC, gentamicin vs NHC, control	0.000601522	0.69062	-1.44798	434	30.1016	4.77808	5.74686	6.29929	1.53597	1.62765	1.6772	1.66128	1.79223	1.54057	1.15455	1.14735	1.14058
14	36094965	36096856	4930474N05Rik	?	HC, gentamicin vs HC, control	?	?	?	NHC, gentamicin vs NHC, control	?	?	?	12	12	1	1	1	1	1	1	1	1	1	1	1	1
12	99161277	99162809	4930474N09Rik	?	HC, gentamicin vs HC, control	?	?	?	NHC, gentamicin vs NHC, control	?	?	?	53	13.6192	1.13028	1.12829	1.13824	1	1	1.10693	1.20665	1.11883	1.34751	1.15455	1.14735	1.14058
16	78560316	78564870	4930478L05Rik	?	HC, gentamicin vs HC, control	?	?	?	NHC, gentamicin vs NHC, control	?	?	?	22	12.3784	1	1	1	1	1	1	1	1.03961	1.11584	1.07728	1.11051	1.03515
5	35361553	35367678	4930478P22Rik	?	HC, gentamicin vs HC, control	?	?	?	NHC, gentamicin vs NHC, control	?	?	?	12	12	1	1	1	1	1	1	1	1	1	1	1	1
6	146657218	146665404	4930479D17Rik	?	HC, gentamicin vs HC, control	?	?	?	NHC, gentamicin vs NHC, control	?	?	?	17	12.1992	1	1.04276	1	1	1	1	1.08266	1	1.03861	1	1	1.03515
7	30670722	30671606	4930479M11Rik	?	HC, gentamicin vs HC, control	?	?	?	NHC, gentamicin vs NHC, control	?	?	?	14	12.0755	1	1	1	1	1	1	1	1	1	1.03864	1.03684	1
X	78369643	78371129	4930480E11Rik	?	HC, gentamicin vs HC, control	?	?	?	NHC, gentamicin vs NHC, control	?	?	?	12	12	1	1	1	1	1	1	1	1	1	1	1	1
4	19979445	20005740	4930480G23Rik	?	HC, gentamicin vs HC, control	?	?	?	NHC, gentamicin vs NHC, control	?	?	?	13	12.0413	1	1	1	1	1	1	1.04133	1	1	1	1	1
17	90861169	90867103	4930480K15Rik	?	HC, gentamicin vs HC, control	?	?	?	NHC, gentamicin vs NHC, control	?	?	?	22.428	12.4285	1.05691	1.04318	1.09547	1.04141	1	1.036	1.04143	1.04001	1	1.03877	1	1.03534
12	26211267	26240708	4930480M12Rik	?	HC, gentamicin vs HC, control	?	?	?	NHC, gentamicin vs NHC, control	?	?	?	12	12	1	1	1	1	1	1	1	1	1	1	1	1
19	5406874	5422848	4930481A15Rik	Lognormal linear model	HC, gentamicin vs HC, control	0.585373	1.12648	1.12648	NHC, gentamicin vs NHC, control	0.463567	1.17566	1.17566	679.106	38.7232	3.78066	3.82262	2.15202	3.96844	3.92902	2.854	3.02587	2.981	2.27519	4.51605	2.73133	2.687
15	81190853	81192758	4930483J18Rik	?	HC, gentamicin vs HC, control	?	?	?	NHC, gentamicin vs NHC, control	?	?	?	43.8973	13.2654	1.08707	1.12872	1.18473	1.24012	1.04195	1.28588	1	1.0398	1.07729	1	1.07373	1.10608
10	76545871	76562227	4930483K19Rik	Lognormal linear model	HC, gentamicin vs HC, control	0.576152	0.92866	-1.07682	NHC, gentamicin vs NHC, control	0.804388	1.03306	1.03306	272.748	22.4682	1.9842	1.79663	2.22196	1.72103	1.97106	1.8701	1.4946	1.88667	1.94857	2.13576	2.06245	1.37522
7	133128251	133142458	4930483O08Rik	?	HC, gentamicin vs HC, control	?	?	?	NHC, gentamicin vs NHC, control	?	?	?	39.9796	13.1139	1.04343	1.12829	1.09216	1.04123	1.20201	1.17821	1.08266	1.11883	1	1.08314	1.07367	1.07029
10	86095854	86113586	4930486F22Rik	?	HC, gentamicin vs HC, control	?	?	?	NHC, gentamicin vs NHC, control	?	?	?	20	12.3186	1.04343	1.04276	1	1.08246	1.04184	1.07128	1	1	1	1	1.03684	1
1	20356454	20392301	4930486I03Rik	?	HC, gentamicin vs HC, control	?	?	?	NHC, gentamicin vs NHC, control	?	?	?	12	12	1	1	1	1	1	1	1	1	1	1	1	1
13	60842612	60864417	4930486L24Rik	?	HC, gentamicin vs HC, control	?	?	?	NHC, gentamicin vs NHC, control	?	?	?	44	13.2045	1	1	1	1	1	1	1.12399	1.15845	1.07722	1.34774	1.11051	1.3866
5	38344389	38349198	4930487D11Rik	?	HC, gentamicin vs HC, control	?	?	?	NHC, gentamicin vs NHC, control	?	?	?	14	12.0888	1	1.04276	1.04608	1	1	1	1	1	1	1	1	1
1	62790918	62794733	4930487H11Rik	Lognormal linear model	HC, gentamicin vs HC, control	0.0106084	0.72071	-1.38752	NHC, gentamicin vs NHC, control	0.378035	1.09656	1.09656	158	17.9217	1.86852	1.64147	1.87554	1.24737	1.20922	1.4277	1.61995	1.31689	1.19306	1.54093	1.6999	1.28117
1	184712497	184718990	4930488B22Rik	?	HC, gentamicin vs HC, control	?	?	?	NHC, gentamicin vs NHC, control	?	?	?	13	12.0356	1	1	1	1	1	1.03564	1	1	1	1	1	1
8	93811694	93813556	4930488L21Rik	?	HC, gentamicin vs HC, control	?	?	?	NHC, gentamicin vs NHC, control	?	?	?	56	13.8131	1.1737	1.34212	1.27648	1.37105	1.12553	1.17821	1.04133	1.03961	1.19306	1	1.03684	1.03515
5	149847747	149864281	4930500F04Rik	?	HC, gentamicin vs HC, control	?	?	?	NHC, gentamicin vs NHC, control	?	?	?	13	12.0396	1	1	1	1	1	1	1	1.03961	1	1	1	1
2	104559184	104571430	4930500J02Rik	Lognormal linear model	HC, gentamicin vs HC, control	0.139218	0.896535	-1.11541	NHC, gentamicin vs NHC, control	?	1.09492	1.09492	150	17.591	1.86852	1.68423	1.64513	1.61842	1.50212	1.53463	1.08266	1.19806	1.42473	1.38638	1.2947	1.35146
5	139523751	139541340	4930500L23Rik	?	HC, gentamicin vs HC, control	?	?	?	NHC, gentamicin vs NHC, control	?	?	?	21	12.3621	1.13028	1	1	1.04123	1.08369	1.10693	1	1	1	1	1	1
9	68470902	68520201	4930502A04Rik	?	HC, gentamicin vs HC, control	?	?	?	NHC, gentamicin vs NHC, control	?	?	?	13	12.0413	1	1	1	1	1	1	1.04133	1	1	1	1	1
11	84829178	84830869	4930502E09Rik	?	HC, gentamicin vs HC, control	?	?	?	NHC, gentamicin vs NHC, control	?	?	?	21	12.3593	1.04343	1	1.04608	1	1.08369	1	1	1	1.07722	1.03864	1	1.07029
X	53724831	53738223	4930502E18Rik	?	HC, gentamicin vs HC, control	?	?	?	NHC, gentamicin vs NHC, control	?	?	?	32.0014	12.7807	1	1	1.04614	1	1.04184	1	1.12399	1.27728	1	1.03864	1.14735	1.10544
3	146646259	146651318	4930503B20Rik	?	HC, gentamicin vs HC, control	?	?	?	NHC, gentamicin vs NHC, control	?	?	?	32.4595	12.8292	1.08685	1.0726	1.11623	1.08246	1	1	1.11251	1.07922	1.04097	1.10816	1.03684	1.09338
14	44163167	44171372	4930503E14Rik	Lognormal linear model	HC, gentamicin vs HC, control	0.454633	1.08997	1.08997	NHC, gentamicin vs NHC, control	0.264683	0.876778	-1.14054	135.934	16.8578	1.21713	1.10639	1.2616	1.24737	1.41151	1.24949	1.4133	1.93852	1.62842	1.4567	1.18418	1.74321
10	124469074	124524489	4930503E24Rik	?	HC, gentamicin vs HC, control	?	?	?	NHC, gentamicin vs NHC, control	?	?	?	18.0002	12.2326	1.04343	1	1	1.04123	1	1.03564	1	1	1	1.03865	1.07367	1
X	156539483	156540118	4930503H13Rik	?	HC, gentamicin vs HC, control	?	?	?	NHC, gentamicin vs NHC, control	?	?	?	12	12	1	1	1	1	1	1	1	1	1	1	1	1
18	70453140	70472481	4930503L19Rik	Lognormal linear model	HC, gentamicin vs HC, control	0.0319259	1.41661	1.41661	NHC, gentamicin vs NHC, control	0.725039	1.04929	1.04929	2556	111.252	4.30039	4.8488	4.50214	6.02985	6.56513	6.73836	14.4323	13.2796	10.2669	12.0891	17.4293	10.7705
1	194212187	194222760	4930503O07Rik	?	HC, gentamicin vs HC, control	?	?	?	NHC, gentamicin vs NHC, control	?	?	?	12	12	1	1	1	1	1	1	1	1	1	1	1	1
11	58446143	58452967	4930504O13Rik	?	HC, gentamicin vs HC, control	?	?	?	NHC, gentamicin vs NHC, control	?	?	?	12	12	1	1	1	1	1	1	1	1	1	1	1	1
11	30426006	30471830	4930505A04Rik	?	HC, gentamicin vs HC, control	?	?	?	NHC, gentamicin vs NHC, control	?	?	?	52	13.6471	1.30398	1.25659	1.18432	1.20614	1.25106	1.03564	1	1.07922	1.07722	1.03864	1.07367	1.14058
14	115396551	115409553	4930505G20Rik	?	HC, gentamicin vs HC, control	?	?	?	NHC, gentamicin vs NHC, control	?	?	?	12	12	1	1	1	1	1	1	1	1	1	1	1	1
17	8293366	8311119	4930506C21Rik	Lognormal linear model	HC, gentamicin vs HC, control	0.053846	0.705634	-1.41717	NHC, gentamicin vs NHC, control	0.622556	1.08223	1.08223	295.51	23.3988	3.13874	2.05161	2.25677	1.40646	1.78256	2.03658	1.41153	2.05715	1.69464	1.55196	2.05856	1.95228
19	58973358	59076070	4930506M07Rik	Poisson	HC, gentamicin vs HC, control	0.166226	0.898368	-1.11313	NHC, gentamicin vs NHC, control	0.211021	0.837245	-1.19439	25653.9	1059.13	144.172	133.482	156.426	116.649	132.929	138.76	27.7819	52.3365	48.6857	30.5581	29.2907	48.0607
10	62449160	62451354	4930507D05Rik	Lognormal linear model	HC, gentamicin vs HC, control	0.00537663	1.56014	1.56014	NHC, gentamicin vs NHC, control	0.0319	1.35681	1.35681	454.543	29.5518	2.63328	2.0442	2.13163	3.25067	3.9838	3.36477	1.71555	1.4694	1.9553	1.96525	2.23535	2.80256
9	72518250	72531859	4930509E16Rik	?	HC, gentamicin vs HC, control	?	?	?	NHC, gentamicin vs NHC, control	?	?	?	27.0143	12.5982	1.13028	1.08596	1	1.12368	1.04184	1.14272	1	1	1	1	1.07367	1
3	73351206	73481652	4930509J09Rik	?	HC, gentamicin vs HC, control	?	?	?	NHC, gentamicin vs NHC, control	?	?	?	15	12.1134	1	1	1	1	1	1	1	1.03961	1.03861	1	1	1.03515
4	40313232	40317720	4930509K18Rik	?	HC, gentamicin vs HC, control	?	?	?	NHC, gentamicin vs NHC, control	?	?	?	12	12	1	1	1	1	1	1	1	1	1	1	1	1
12	11438233	11444813	4930511A02Rik	?	HC, gentamicin vs HC, control	?	?	?	NHC, gentamicin vs NHC, control	?	?	?	12	12	1	1	1	1	1	1	1	1	1	1	1	1
6	94943834	94951546	4930511E03Rik	?	HC, gentamicin vs HC, control	?	?	?	NHC, gentamicin vs NHC, control	?	?	?	14	12.0748	1	1	1	1	1	1	1	1.03961	1	1	1	1.03515
18	57545361	57552398	4930511M06Rik	Lognormal linear model	HC, gentamicin vs HC, control	0.0290681	0.787854	-1.26927	NHC, gentamicin vs NHC, control	0.120077	0.852291	-1.17331	6252.99	265.892	31.513	27.3366	34.5315	25.5593	28.3547	20.0751	17.6116	17.8875	17.6661	15.115	15.1979	15.0439
5	3657004	3679545	4930511M11Rik	?	HC, gentamicin vs HC, control	?	?	?	NHC, gentamicin vs NHC, control	?	?	?	20	12.3118	1	1	1	1.08246	1.08369	1	1	1	1	1	1.11051	1.03515
12	69790344	69841881	4930512B01Rik	Lognormal linear model	HC, gentamicin vs HC, control	0.347918	0.943311	-1.0601	NHC, gentamicin vs NHC, control	?	0.958617	-1.04317	122.092	16.5848	1.51351	1.80896	1.89548	1.63504	1.73698	1.53382	1.04431	1.12997	1.12522	1.08415	1.04	1.0374
5	39461749	39603575	4930513D17Rik	?	HC, gentamicin vs HC, control	?	?	?	NHC, gentamicin vs NHC, control	?	?	?	16	12.1537	1	1	1	1	1	1	1	1.03961	1	1.07728	1.03684	1
8	95806830	95821729	4930513N10Rik	Lognormal linear model	HC, gentamicin vs HC, control	0.845307	0.979023	-1.02143	NHC, gentamicin vs NHC, control	0.0141264	1.38915	1.38915	747.842	41.1413	2.78482	3.70864	3.78398	3.31203	3.2225	3.43601	2.86176	2.53818	3.34963	3.60445	4.63683	3.90248
X	139086243	139093404	4930513O06Rik	?	HC, gentamicin vs HC, control	?	?	?	NHC, gentamicin vs NHC, control	?	?	?	13	12.0428	1	1.04276	1	1	1	1	1	1	1	1	1	1
4	140872693	140878058	4930515B02Rik	?	HC, gentamicin vs HC, control	?	?	?	NHC, gentamicin vs NHC, control	?	?	?	12	12	1	1	1	1	1	1	1	1	1	1	1	1
5	114773733	114774984	4930515G01Rik	Lognormal linear model	HC, gentamicin vs HC, control	0.0453076	1.28778	1.28778	NHC, gentamicin vs NHC, control	?	1.07255	1.07255	319	24.0825	1.86852	2.02635	1.50689	2.03071	2.21345	2.71082	1.95059	1.63378	2.08114	1.96595	2.21562	1.87865
6	67565234	67565700	4930515G16Rik	?	HC, gentamicin vs HC, control	?	?	?	NHC, gentamicin vs NHC, control	?	?	?	14	12.0922	1	1	1.09216	1	1	1	1	1	1	1	1	1
2	16918678	17013727	4930515L03Rik	?	HC, gentamicin vs HC, control	?	?	?	NHC, gentamicin vs NHC, control	?	?	?	12	12	1	1	1	1	1	1	1	1	1	1	1	1
X	46267559	46328912	4930515L19Rik	?	HC, gentamicin vs HC, control	?	?	?	NHC, gentamicin vs NHC, control	?	?	?	12	12	1	1	1	1	1	1	1	1	1	1	1	1
2	124123636	124129957	4930517E11Rik	?	HC, gentamicin vs HC, control	?	?	?	NHC, gentamicin vs NHC, control	?	?	?	12	12	1	1	1	1	1	1	1	1	1	1	1	1
13	50753393	50765249	4930518P08Rik	?	HC, gentamicin vs HC, control	?	?	?	NHC, gentamicin vs NHC, control	?	?	?	74	14.6638	1.39084	1.727	1.87554	1.24737	1.20922	1.21385	1	1	1	1	1	1
13	30615043	30624259	4930519D14Rik	?	HC, gentamicin vs HC, control	?	?	?	NHC, gentamicin vs NHC, control	?	?	?	12	12	1	1	1	1	1	1	1	1	1	1	1	1
10	28921963	28923508	4930519F09Rik	Lognormal linear model	HC, gentamicin vs HC, control	0.0160402	0.748654	-1.33573	NHC, gentamicin vs NHC, control	0.16469	0.8645	-1.15674	1580.74	75.5769	7.48809	8.50322	8.87403	6.36472	6.8082	5.47163	5.89703	5.86725	5.36212	5.47763	4.02194	5.44105
X	103232281	103256607	4930519F16Rik	?	HC, gentamicin vs HC, control	?	?	?	NHC, gentamicin vs NHC, control	?	?	?	12	12	1	1	1	1	1	1	1	1	1	1	1	1
9	100022300	100034671	4930519F24Rik	?	HC, gentamicin vs HC, control	?	?	?	NHC, gentamicin vs NHC, control	?	?	?	13	12.0351	1	1	1	1	1	1	1	1	1	1	1	1.03515
5	114853714	114883880	4930519G04Rik	Lognormal linear model	HC, gentamicin vs HC, control	0.0220035	0.731737	-1.36661	NHC, gentamicin vs NHC, control	0.981775	1.0026	1.0026	251.464	21.7845	2.14648	1.97477	2.93509	1.8411	1.58177	1.67382	1.38753	1.85014	1.58643	1.66757	1.51226	1.62758
5	15863928	15883767	4930519H02Rik	?	HC, gentamicin vs HC, control	?	?	?	NHC, gentamicin vs NHC, control	?	?	?	14	12.0786	1.04343	1	1	1	1	1	1	1	1	1	1	1.03515
9	114368324	114377239	4930520O04Rik	Lognormal linear model	HC, gentamicin vs HC, control	0.482872	0.935798	-1.06861	NHC, gentamicin vs NHC, control	0.649001	0.95826	-1.04356	237	20.7788	1.21713	1.25659	1.41473	1.2886	1.04184	1.32078	2.52922	2.06951	2.15836	2.46824	1.9946	2.01923
13	70232822	70248123	4930520P13Rik	?	HC, gentamicin vs HC, control	?	?	?	NHC, gentamicin vs NHC, control	?	?	?	14	12.0831	1	1	1	1.04123	1.04184	1	1	1	1	1	1	1
1	44739675	44744950	4930521E06Rik	?	HC, gentamicin vs HC, control	?	?	?	NHC, gentamicin vs NHC, control	?	?	?	19	12.2674	1	1	1	1.04123	1	1.03564	1.04133	1	1.03861	1.03864	1.03684	1.03515
4	109505332	109531298	4930522H14Rik	?	HC, gentamicin vs HC, control	?	?	?	NHC, gentamicin vs NHC, control	?	?	?	12	12	1	1	1	1	1	1	1	1	1	1	1	1
4	53246196	53251121	4930522O17Rik	?	HC, gentamicin vs HC, control	?	?	?	NHC, gentamicin vs NHC, control	?	?	?	12	12	1	1	1	1	1	1	1	1	1	1	1	1
1	160044380	160078587	4930523C07Rik	Poisson	HC, gentamicin vs HC, control	0.195313	0.727397	-1.37477	NHC, gentamicin vs NHC, control	0.625563	0.914084	-1.09399	5271.92	218.727	14.9125	17.9583	14.6597	7.9957	9.50888	17.0819	19.462	20.3232	31.6608	24.2222	12.7053	28.2365
15	46435866	46496180	4930523O13Rik	?	HC, gentamicin vs HC, control	?	?	?	NHC, gentamicin vs NHC, control	?	?	?	12	12	1	1	1	1	1	1	1	1	1	1	1	1
11	31965633	31979652	4930524B15Rik	?	HC, gentamicin vs HC, control	?	?	?	NHC, gentamicin vs NHC, control	?	?	?	28	12.6378	1	1.08553	1.04608	1.08246	1.20922	1.14257	1	1	1	1	1.03684	1.03515
14	114831965	114861328	4930524C18Rik	?	HC, gentamicin vs HC, control	?	?	?	NHC, gentamicin vs NHC, control	?	?	?	12	12	1	1	1	1	1	1	1	1	1	1	1	1
X	7573600	7581017	4930524L23Rik	Lognormal linear model	HC, gentamicin vs HC, control	0.00819628	0.747569	-1.33767	NHC, gentamicin vs NHC, control	?	1.17453	1.17453	270.54	22.3774	2.08525	1.9985	2.42761	1.37695	1.80197	1.70346	1.80174	1.6245	1.62136	1.81902	2.16044	1.95661
X	154339225	154343393	4930524N10Rik	?	HC, gentamicin vs HC, control	?	?	?	NHC, gentamicin vs NHC, control	?	?	?	12	12	1	1	1	1	1	1	1	1	1	1	1	1
19	10645694	10648054	4930524O05Rik	?	HC, gentamicin vs HC, control	?	?	?	NHC, gentamicin vs NHC, control	?	?	?	13	12.0418	1	1	1	1	1.04184	1	1	1	1	1	1	1
9	89826519	89864029	4930524O08Rik	?	HC, gentamicin vs HC, control	?	?	?	NHC, gentamicin vs NHC, control	?	?	?	12.9937	12.0458	1	1	1.04579	1	1	1	1	1	1	1	1	1
9	114341111	114364628	4930525D18Rik	?	HC, gentamicin vs HC, control	?	?	?	NHC, gentamicin vs NHC, control	?	?	?	29	12.6824	1.04343	1.04276	1.04608	1.04123	1.16737	1.10693	1.12399	1	1	1.03864	1.03684	1.03515
13	67796594	67830986	4930525G20Rik	Lognormal linear model	HC, gentamicin vs HC, control	0.083557	0.804322	-1.24328	NHC, gentamicin vs NHC, control	0.0870089	0.806645	-1.2397	247.836	21.5699	2.17251	1.95183	2.15202	1.56717	2.03867	1.48619	1.56415	1.80187	2.31281	1.44296	1.55255	1.52719
X	38013908	38018816	4930525M21Rik	?	HC, gentamicin vs HC, control	?	?	?	NHC, gentamicin vs NHC, control	?	?	?	12	12	1	1	1	1	1	1	1	1	1	1	1	1
2	181696795	181698443	4930526D03Rik	?	HC, gentamicin vs HC, control	?	?	?	NHC, gentamicin vs NHC, control	?	?	?	17	12.1966	1	1.08553	1	1	1	1.03564	1	1	1.03861	1	1.03684	1
9	124423256	124424857	4930526I15Rik	Lognormal linear model	HC, gentamicin vs HC, control	0.000605721	1.3176	1.3176	NHC, gentamicin vs NHC, control	0.0440901	1.12828	1.12828	4451.12	188.605	14.0278	15.2655	15.4694	17.3676	20.9591	20.8169	13.6884	13.3191	12.7974	14.9097	14.9612	15.0232
19	11196817	11299885	4930526L06Rik	?	HC, gentamicin vs HC, control	?	?	?	NHC, gentamicin vs NHC, control	?	?	?	92.5744	15.2257	1.34741	1.29935	1.2304	1.41228	1.2929	1.39206	1.24798	1.23767	1.23167	1.15455	1.16851	1.21087
14	45543710	45562877	4930527F14Rik	?	HC, gentamicin vs HC, control	?	?	?	NHC, gentamicin vs NHC, control	?	?	?	12	12	1	1	1	1	1	1	1	1	1	1	1	1
18	29442200	29466108	4930527G23Rik	?	HC, gentamicin vs HC, control	?	?	?	NHC, gentamicin vs NHC, control	?	?	?	12	12	1	1	1	1	1	1	1	1	1	1	1	1
4	21846327	21848449	4930528A17Rik	Lognormal linear model	HC, gentamicin vs HC, control	0.039883	1.33091	1.33091	NHC, gentamicin vs NHC, control	0.872829	0.980907	-1.01946	327.786	24.7132	2.11984	1.87681	2.04615	2.52004	3.50128	2.1751	1.67791	1.97869	1.63374	1.63721	1.6413	1.90512
13	59733650	59737471	4930528D03Rik	Lognormal linear model	HC, gentamicin vs HC, control	0.0123343	0.749341	-1.33451	NHC, gentamicin vs NHC, control	0.392571	1.08449	1.08449	245.712	21.5101	2.17485	2.03378	2.66342	1.99636	1.43485	1.73048	1.54702	1.48439	1.51446	1.60937	1.62577	1.69537
2	115329266	115344281	4930528P14Rik	?	HC, gentamicin vs HC, control	?	?	?	NHC, gentamicin vs NHC, control	?	?	?	12	12	1	1	1	1	1	1	1	1	1	1	1	1
3	91071662	91075193	4930529C04Rik	?	HC, gentamicin vs HC, control	?	?	?	NHC, gentamicin vs NHC, control	?	?	?	52.0406	13.6673	1.13759	1	1.33977	1.11956	1.36763	1.05448	1.41775	1	1.12078	1.00001	1.05552	1.05417
14	38898302	38958795	4930529F24Rik	?	HC, gentamicin vs HC, control	?	?	?	NHC, gentamicin vs NHC, control	?	?	?	12	12	1	1	1	1	1	1	1	1	1	1	1	1
14	86245970	86262043	4930529K09Rik	?	HC, gentamicin vs HC, control	?	?	?	NHC, gentamicin vs NHC, control	?	?	?	12	12	1	1	1	1	1	1	1	1	1	1	1	1
16	84679789	84685148	4930529L06Rik	?	HC, gentamicin vs HC, control	?	?	?	NHC, gentamicin vs NHC, control	?	?	?	12	12	1	1	1	1	1	1	1	1	1	1	1	1
2	145934784	145964227	4930529M08Rik	Lognormal linear model	HC, gentamicin vs HC, control	0.05241	1.16152	1.16152	NHC, gentamicin vs NHC, control	0.557965	1.04104	1.04104	1234.2	62.5394	9.51153	7.32914	9.11023	10.4825	9.41046	10.0887	1.04133	1.07922	1.11584	1.07728	1.11051	1.18263
2	113691053	113708551	4930533B01Rik	Lognormal linear model	HC, gentamicin vs HC, control	0.0005919	0.644584	-1.55139	NHC, gentamicin vs NHC, control	?	0.95961	-1.04209	103	15.88	1.95538	1.5987	2.10594	1.37105	1.12553	1.14257	1.08266	1.11883	1.15445	1.15455	1	1.07029
1	96612057	96662574	4930533P14Rik	?	HC, gentamicin vs HC, control	?	?	?	NHC, gentamicin vs NHC, control	?	?	?	12	12	1	1	1	1	1	1	1	1	1	1	1	1
4	119205055	119218218	4930538K18Rik	Lognormal linear model	HC, gentamicin vs HC, control	0.339977	0.892356	-1.12063	NHC, gentamicin vs NHC, control	0.00653525	0.664172	-1.50563	454	30.189	3.12788	3.56587	3.30404	2.97896	3.67796	2.39004	1.99192	2.42601	2.2742	1.69548	1.40521	1.35146
3	134404143	134423636	4930539C22Rik	?	HC, gentamicin vs HC, control	?	?	?	NHC, gentamicin vs NHC, control	?	?	?	12	12	1	1	1	1	1	1	1	1	1	1	1	1
17	28896395	28915325	4930539E08Rik	Lognormal linear model	HC, gentamicin vs HC, control	0.00121934	0.617389	-1.61972	NHC, gentamicin vs NHC, control	0.457292	1.08018	1.08018	632.7	36.8494	3.65911	2.83368	3.61007	2.22152	2.07541	1.91058	3.51041	3.4826	2.86951	4.10226	3.45272	3.12158
3	135436221	135438666	4930539J05Rik	Lognormal linear model	HC, gentamicin vs HC, control	0.0160305	1.22247	1.22247	NHC, gentamicin vs NHC, control	0.496507	1.04817	1.04817	1762	81.8308	6.60197	6.73044	6.94443	8.33863	8.2807	8.16404	6.12494	6.58522	5.24733	6.44795	5.53094	6.8342
3	9061964	9071077	4930539M17Rik	?	HC, gentamicin vs HC, control	?	?	?	NHC, gentamicin vs NHC, control	?	?	?	13	12.0386	1	1	1	1	1	1	1	1	1	1.03864	1	1
3	13597139	13652866	4930539N22Rik	?	HC, gentamicin vs HC, control	?	?	?	NHC, gentamicin vs NHC, control	?	?	?	13	12.0386	1	1	1	1	1	1	1	1	1.03861	1	1	1
9	15619857	15641221	4930540M03Rik	?	HC, gentamicin vs HC, control	?	?	?	NHC, gentamicin vs NHC, control	?	?	?	12	12	1	1	1	1	1	1	1	1	1	1	1	1
16	38017323	38054527	4930542C21Rik	?	HC, gentamicin vs HC, control	?	?	?	NHC, gentamicin vs NHC, control	?	?	?	18	12.2494	1.04343	1	1.04608	1.08246	1.04184	1.03564	1	1	1	1	1	1
16	50590503	50654167	4930542D17Rik	?	HC, gentamicin vs HC, control	?	?	?	NHC, gentamicin vs NHC, control	?	?	?	15	12.1159	1	1	1	1	1	1	1	1	1.03861	1.07728	1	1
11	79670373	79675087	4930542H20Rik	?	HC, gentamicin vs HC, control	?	?	?	NHC, gentamicin vs NHC, control	?	?	?	15	12.1329	1.08685	1	1.04608	1	1	1	1	1	1	1	1	1
7	113100236	113142016	4930543E12Rik	?	HC, gentamicin vs HC, control	?	?	?	NHC, gentamicin vs NHC, control	?	?	?	48	13.4699	1.39084	1.17106	1.18432	1.20614	1.12553	1.39206	1	1	1	1	1	1
11	70615894	70616891	4930544D05Rik	?	HC, gentamicin vs HC, control	?	?	?	NHC, gentamicin vs NHC, control	?	?	?	17	12.1958	1	1.04276	1	1	1	1	1	1.07922	1	1.03864	1	1.03515
6	65952571	65954015	4930544G11Rik	?	HC, gentamicin vs HC, control	?	?	?	NHC, gentamicin vs NHC, control	?	?	?	12	12	1	1	1	1	1	1	1	1	1	1	1	1
13	114607228	114697823	4930544M13Rik	?	HC, gentamicin vs HC, control	?	?	?	NHC, gentamicin vs NHC, control	?	?	?	15	12.1161	1	1	1	1	1	1	1	1.07922	1	1	1.03684	1
18	17568746	17580991	4930545E07Rik	?	HC, gentamicin vs HC, control	?	?	?	NHC, gentamicin vs NHC, control	?	?	?	12	12	1	1	1	1	1	1	1	1	1	1	1	1
10	68319065	68321143	4930545H06Rik	?	HC, gentamicin vs HC, control	?	?	?	NHC, gentamicin vs NHC, control	?	?	?	12	12	1	1	1	1	1	1	1	1	1	1	1	1
2	135169573	135215617	4930545L23Rik	?	HC, gentamicin vs HC, control	?	?	?	NHC, gentamicin vs NHC, control	?	?	?	14.0305	12.0719	1	1	1	1	1	1.03659	1	1	1	1	1	1.03528
18	68889487	68951529	4930546C10Rik	?	HC, gentamicin vs HC, control	?	?	?	NHC, gentamicin vs NHC, control	?	?	?	12	12	1	1	1	1	1	1	1	1	1	1	1	1
9	42182238	42209232	4930546K05Rik	?	HC, gentamicin vs HC, control	?	?	?	NHC, gentamicin vs NHC, control	?	?	?	18.0136	12.2474	1.04343	1	1.04609	1	1	1	1.04179	1.07922	1	1	1.03692	1
4	52596274	52612164	4930547C10Rik	Lognormal linear model	HC, gentamicin vs HC, control	0.00181594	0.58099	-1.7212	NHC, gentamicin vs NHC, control	?	0.998886	-1.00111	3049	140.983	23.5382	31.3628	30.077	17.7387	19.7876	12.4054	1	1	1.03861	1	1	1.03515
2	103804452	103810623	4930547E08Rik	?	HC, gentamicin vs HC, control	?	?	?	NHC, gentamicin vs NHC, control	?	?	?	18	12.2321	1	1.04276	1.04608	1	1	1.07128	1	1	1	1	1.03684	1.03515
16	59636945	59672994	4930547E14Rik	?	HC, gentamicin vs HC, control	?	?	?	NHC, gentamicin vs NHC, control	?	?	?	13	12.0396	1	1	1	1	1	1	1	1.03961	1	1	1	1
15	46623305	46639859	4930548G14Rik	?	HC, gentamicin vs HC, control	?	?	?	NHC, gentamicin vs NHC, control	?	?	?	13	12.0386	1	1	1	1	1	1	1	1	1	1.03864	1	1
5	31485859	31488263	4930548H24Rik	?	HC, gentamicin vs HC, control	?	?	?	NHC, gentamicin vs NHC, control	?	?	?	46	13.3709	1	1	1	1.53597	1.37659	1.10693	1.12399	1.03961	1.07722	1.03864	1.03684	1.03515
17	4119446	4122103	4930548J01Rik	Lognormal linear model	HC, gentamicin vs HC, control	0.0299513	1.18803	1.18803	NHC, gentamicin vs NHC, control	?	0.987451	-1.01271	134.128	17.0329	1.91329	1.43502	1.69121	1.86579	2.1266	1.96233	1	1	1.03861	1	1	1
4	26635820	26705450	4930548K13Rik	?	HC, gentamicin vs HC, control	?	?	?	NHC, gentamicin vs NHC, control	?	?	?	12	12	1	1	1	1	1	1	1	1	1	1	1	1
4	136610437	136613214	4930549C01Rik	?	HC, gentamicin vs HC, control	?	?	?	NHC, gentamicin vs NHC, control	?	?	?	15	12.1155	1	1	1	1.04123	1	1.03564	1	1	1.03861	1	1	1
18	67776033	67799944	4930549G23Rik	Lognormal linear model	HC, gentamicin vs HC, control	0.0306857	0.734238	-1.36196	NHC, gentamicin vs NHC, control	?	0.91306	-1.09522	131.892	16.9056	1.64787	1.54352	1.63507	1.09797	1.28381	1.16786	1.69381	1.42132	1.3124	1.7652	1.21956	1.11719
9	53405286	53432804	4930550C14Rik	Lognormal linear model	HC, gentamicin vs HC, control	0.205077	0.895331	-1.11691	NHC, gentamicin vs NHC, control	0.31833	0.918248	-1.08903	112	15.9119	1.08685	1.17106	1.32257	1.08246	1.04184	1.07128	1.33064	1.83184	1.61779	1.38638	1.44204	1.52719
X	58911461	58920305	4930550L24Rik	?	HC, gentamicin vs HC, control	?	?	?	NHC, gentamicin vs NHC, control	?	?	?	15	12.1155	1	1	1	1.04123	1	1.03564	1	1	1	1.03864	1	1
4	52814604	52828270	4930552N02Rik	?	HC, gentamicin vs HC, control	?	?	?	NHC, gentamicin vs NHC, control	?	?	?	12	12	1	1	1	1	1	1	1	1	1	1	1	1
19	55640589	55702205	4930552P12Rik	?	HC, gentamicin vs HC, control	?	?	?	NHC, gentamicin vs NHC, control	?	?	?	76.0141	14.642	1.69482	1.25665	1.23051	1.28873	1.33474	1.10695	1.08266	1.23774	1.11591	1.07728	1.11054	1.10551
16	84371143	84375506	4930553E22Rik	?	HC, gentamicin vs HC, control	?	?	?	NHC, gentamicin vs NHC, control	?	?	?	14	12.0922	1	1	1.09216	1	1	1	1	1	1	1	1	1
9	84774398	84784352	4930554C24Rik	?	HC, gentamicin vs HC, control	?	?	?	NHC, gentamicin vs NHC, control	?	?	?	12	12	1	1	1	1	1	1	1	1	1	1	1	1
2	57181831	57188258	4930555B11Rik	?	HC, gentamicin vs HC, control	?	?	?	NHC, gentamicin vs NHC, control	?	?	?	12	12	1	1	1	1	1	1	1	1	1	1	1	1
14	5050629	5059244	4930555G01Rik	Lognormal linear model	HC, gentamicin vs HC, control	0.123589	1.16016	1.16016	NHC, gentamicin vs NHC, control	0.125169	0.862576	-1.15932	193.167	19.2364	1.62137	1.33659	1.41941	1.70806	1.74144	1.61483	1.83759	1.95644	1.47314	1.67598	1.49485	1.3567
16	85819211	85826773	4930556C24Rik	?	HC, gentamicin vs HC, control	?	?	?	NHC, gentamicin vs NHC, control	?	?	?	12	12	1	1	1	1	1	1	1	1	1	1	1	1
4	30664596	30855745	4930556G01Rik	?	HC, gentamicin vs HC, control	?	?	?	NHC, gentamicin vs NHC, control	?	?	?	12	12	1	1	1	1	1	1	1	1	1	1	1	1
14	61492688	61500383	4930556J02Rik	?	HC, gentamicin vs HC, control	?	?	?	NHC, gentamicin vs NHC, control	?	?	?	12	12	1	1	1	1	1	1	1	1	1	1	1	1
15	10714836	10790124	4930556M19Rik	Lognormal linear model	HC, gentamicin vs HC, control	0.117606	0.826212	-1.21034	NHC, gentamicin vs NHC, control	0.854721	0.979623	-1.0208	773.869	41.7732	2.15935	2.54066	3.01214	2.12093	2.05053	2.14302	4.18596	4.5959	5.18774	3.88034	4.39507	5.50156
10	97035768	97061060	4930556N09Rik	?	HC, gentamicin vs HC, control	?	?	?	NHC, gentamicin vs NHC, control	?	?	?	13	12.0368	1	1	1	1	1	1	1	1	1	1	1.03684	1
X	9849703	9850253	4930557A04Rik	?	HC, gentamicin vs HC, control	?	?	?	NHC, gentamicin vs NHC, control	?	?	?	12	12	1	1	1	1	1	1	1	1	1	1	1	1
5	34118740	34135340	4930557J02Rik	?	HC, gentamicin vs HC, control	?	?	?	NHC, gentamicin vs NHC, control	?	?	?	12	12	1	1	1	1	1	1	1	1	1	1	1	1
3	95386458	95402842	4930558C23Rik	Lognormal linear model	HC, gentamicin vs HC, control	0.540429	1.02987	1.02987	NHC, gentamicin vs NHC, control	?	1.0229	1.0229	1240	63.1606	9.03384	9.08248	9.98576	9.4518	10.6239	8.91252	1	1	1	1	1	1.07029
X	129051524	129067147	4930558G05Rik	?	HC, gentamicin vs HC, control	?	?	?	NHC, gentamicin vs NHC, control	?	?	?	12	12	1	1	1	1	1	1	1	1	1	1	1	1
1	57359222	57377545	4930558J18Rik	?	HC, gentamicin vs HC, control	?	?	?	NHC, gentamicin vs NHC, control	?	?	?	93	15.1295	1.08685	1	1.04608	1.24737	1.20922	1.28514	1.57862	1.27728	1.11584	1.19319	1.77357	1.31631
1	161942089	161979637	4930558K02Rik	?	HC, gentamicin vs HC, control	?	?	?	NHC, gentamicin vs NHC, control	?	?	?	15	12.1143	1	1	1	1	1.04184	1.03564	1	1	1	1	1.03684	1
16	4835416	4867692	4930562C15Rik	Lognormal linear model	HC, gentamicin vs HC, control	0.117921	0.870872	-1.14827	NHC, gentamicin vs NHC, control	?	0.982764	-1.01754	123	16.4264	1.52111	1.38488	1.50689	1.16491	1.2929	1.39206	1.37197	1.23767	1.50196	1.23183	1.25786	1.56233
1	160074735	160077986	4930562F07Rik	Lognormal linear model	HC, gentamicin vs HC, control	0.51308	0.930707	-1.07445	NHC, gentamicin vs NHC, control	0.375461	1.10349	1.10349	131.081	16.6684	1.28786	1.53239	1.21059	1.21924	1.23633	1.27776	1.2192	1.72023	1.30615	1.57872	1.34032	1.73957
16	92318763	92321442	4930563D23Rik	?	HC, gentamicin vs HC, control	?	?	?	NHC, gentamicin vs NHC, control	?	?	?	31	12.7454	1	1.04276	1.04608	1.04123	1.12553	1.14257	1.08266	1.11883	1.03861	1	1.03684	1.07029
18	10706860	10711833	4930563E18Rik	?	HC, gentamicin vs HC, control	?	?	?	NHC, gentamicin vs NHC, control	?	?	?	50.0362	13.5799	1.30421	1.2569	1.23052	1.24772	1.16749	1.14264	1.0827	1	1	1.03871	1.07383	1.03517
11	72215138	72218451	4930563E22Rik	Lognormal linear model	HC, gentamicin vs HC, control	1.35329e-05	0.541231	-1.84764	NHC, gentamicin vs NHC, control	0.0715155	0.873082	-1.14537	966.078	50.1819	4.99574	4.11595	4.75801	2.38487	2.49844	2.60321	5.37642	5.47058	4.55808	4.70273	4.5254	4.19244
5	131880269	131883769	4930563F08Rik	?	HC, gentamicin vs HC, control	?	?	?	NHC, gentamicin vs NHC, control	?	?	?	13	12.0356	1	1	1	1	1	1.03564	1	1	1	1	1	1
8	116781712	116801413	4930563M20Rik	?	HC, gentamicin vs HC, control	?	?	?	NHC, gentamicin vs NHC, control	?	?	?	16.3537	12.1738	1.05879	1	1	1.04123	1	1	1	1	1	1.03864	1	1.03515
14	75642259	75667138	4930564B18Rik	?	HC, gentamicin vs HC, control	?	?	?	NHC, gentamicin vs NHC, control	?	?	?	19	12.2683	1	1.04276	1	1	1.04184	1	1	1.03961	1.03861	1	1	1.10544
17	44879704	44880886	4930564C03Rik	?	HC, gentamicin vs HC, control	?	?	?	NHC, gentamicin vs NHC, control	?	?	?	12	12	1	1	1	1	1	1	1	1	1	1	1	1
3	105066844	105078807	4930564D02Rik	?	HC, gentamicin vs HC, control	?	?	?	NHC, gentamicin vs NHC, control	?	?	?	12	12	1	1	1	1	1	1	1	1	1	1	1	1
10	119746062	119761700	4930564G21Rik	?	HC, gentamicin vs HC, control	?	?	?	NHC, gentamicin vs NHC, control	?	?	?	14	12.0748	1	1	1	1	1	1	1	1.03961	1	1	1	1.03515
3	82876705	82943639	4930564K09Rik	Lognormal linear model	HC, gentamicin vs HC, control	0.331574	0.913049	-1.09523	NHC, gentamicin vs NHC, control	?	0.943291	-1.06012	126.274	16.5988	1.65285	1.21427	1.50986	1.53597	1.1678	1.28593	1.41441	1.35771	1.46464	1.34774	1.29484	1.35279
3	84349376	84379922	4930565D16Rik	?	HC, gentamicin vs HC, control	?	?	?	NHC, gentamicin vs NHC, control	?	?	?	12	12	1	1	1	1	1	1	1	1	1	1	1	1
16	36880519	36897190	4930565N06Rik	Lognormal linear model	HC, gentamicin vs HC, control	0.000284589	0.461129	-2.16859	NHC, gentamicin vs NHC, control	0.0190744	0.690332	-1.44858	1144.11	58.2632	7.22184	7.09105	7.13574	3.77272	3.21851	2.95065	5.05178	6.44208	4.39379	4.47635	3.54338	2.96532
8	125584638	125616671	4930567H12Rik	?	HC, gentamicin vs HC, control	?	?	?	NHC, gentamicin vs NHC, control	?	?	?	16	12.1654	1.13028	1	1	1	1	1	1	1	1	1	1	1.03515
X	70393901	70394741	4930567H17Rik	?	HC, gentamicin vs HC, control	?	?	?	NHC, gentamicin vs NHC, control	?	?	?	12	12	1	1	1	1	1	1	1	1	1	1	1	1
16	71249904	71267177	4930567J20Rik	?	HC, gentamicin vs HC, control	?	?	?	NHC, gentamicin vs NHC, control	?	?	?	12	12	1	1	1	1	1	1	1	1	1	1	1	1
10	10751046	10758132	4930567K20Rik	?	HC, gentamicin vs HC, control	?	?	?	NHC, gentamicin vs NHC, control	?	?	?	12	12	1	1	1	1	1	1	1	1	1	1	1	1
2	35354218	35367730	4930568D16Rik	?	HC, gentamicin vs HC, control	?	?	?	NHC, gentamicin vs NHC, control	?	?	?	12	12	1	1	1	1	1	1	1	1	1	1	1	1
9	13091267	13105856	4930568E12Rik	?	HC, gentamicin vs HC, control	?	?	?	NHC, gentamicin vs NHC, control	?	?	?	27	12.6159	1	1.04276	1.09216	1.24737	1.12553	1.07128	1	1	1	1	1.03684	1
1	165066617	165091931	4930568G15Rik	?	HC, gentamicin vs HC, control	?	?	?	NHC, gentamicin vs NHC, control	?	?	?	13	12.0351	1	1	1	1	1	1	1	1	1	1	1	1.03515
5	124229725	124237138	4930568K20Rik	?	HC, gentamicin vs HC, control	?	?	?	NHC, gentamicin vs NHC, control	?	?	?	14	12.0743	1	1	1	1	1	1.03564	1	1	1.03861	1	1	1
3	156546753	156561747	4930570G19Rik	Lognormal linear model	HC, gentamicin vs HC, control	0.596887	0.940246	-1.06355	NHC, gentamicin vs NHC, control	0.169682	1.1841	1.1841	1554	75.1919	9.77208	8.61207	9.6632	9.78162	9.41046	7.34427	3.85178	3.0598	2.5831	3.70466	3.98379	3.42506
7	125368861	125371014	4930571K23Rik	?	HC, gentamicin vs HC, control	?	?	?	NHC, gentamicin vs NHC, control	?	?	?	12	12	1	1	1	1	1	1	1	1	1	1	1	1
5	127170565	127184357	4930572K03Rik	?	HC, gentamicin vs HC, control	?	?	?	NHC, gentamicin vs NHC, control	?	?	?	14	12.0743	1	1	1	1	1	1.03564	1	1	1.03861	1	1	1
5	15652288	15657060	4930572O03Rik	?	HC, gentamicin vs HC, control	?	?	?	NHC, gentamicin vs NHC, control	?	?	?	13.0806	12.0447	1	1	1	1	1	1	1.04466	1	1	1	1	1
14	25139795	25143242	4930572O13Rik	?	HC, gentamicin vs HC, control	?	?	?	NHC, gentamicin vs NHC, control	?	?	?	12	12	1	1	1	1	1	1	1	1	1	1	1	1
2	52291002	52315241	4930573O16Rik	?	HC, gentamicin vs HC, control	?	?	?	NHC, gentamicin vs NHC, control	?	?	?	12	12	1	1	1	1	1	1	1	1	1	1	1	1
3	51276761	51278408	4930577N17Rik	Lognormal linear model	HC, gentamicin vs HC, control	0.215253	0.875177	-1.14263	NHC, gentamicin vs NHC, control	0.111724	1.19369	1.19369	1081	54.2867	3.77927	4.07904	3.94917	3.51492	3.4269	3.38801	5.7943	4.4462	4.39787	6.33204	6.4887	4.69031
X	18418427	18461275	4930578C19Rik	Lognormal linear model	HC, gentamicin vs HC, control	?	0.986139	-1.01406	NHC, gentamicin vs NHC, control	?	0.982529	-1.01778	112	15.7952	1	1.04276	1	1	1	1	1.37197	1.59417	1.9653	1.38638	1.62623	1.80835
18	29396716	29496417	4930578E11Rik	?	HC, gentamicin vs HC, control	?	?	?	NHC, gentamicin vs NHC, control	?	?	?	73.9036	14.5128	1.23815	1.17449	1.47846	1.16646	1.08491	1.14495	1.20096	1.31286	1.23453	1.11732	1.21727	1.14247
14	63971122	63987781	4930578I06Rik	?	HC, gentamicin vs HC, control	?	?	?	NHC, gentamicin vs NHC, control	?	?	?	13	12.0386	1	1	1	1	1	1	1	1	1	1.03864	1	1
15	98985965	98989282	4930578M01Rik	Lognormal linear model	HC, gentamicin vs HC, control	0.817897	1.02153	1.02153	NHC, gentamicin vs NHC, control	0.42088	1.07892	1.07892	184.962	18.9584	1.73893	1.72741	1.92243	1.8594	1.62775	2.03387	1.12407	1.39674	1.34763	1.50347	1.18443	1.49225
16	76122613	76156087	4930578N18Rik	?	HC, gentamicin vs HC, control	?	?	?	NHC, gentamicin vs NHC, control	?	?	?	12	12	1	1	1	1	1	1	1	1	1	1	1	1
3	138164135	138186714	4930579F01Rik	?	HC, gentamicin vs HC, control	?	?	?	NHC, gentamicin vs NHC, control	?	?	?	15	12.1285	1	1	1.04608	1.08246	1	1	1	1	1	1	1	1
14	54650511	54655101	4930579G18Rik	Lognormal linear model	HC, gentamicin vs HC, control	0.00110239	0.556959	-1.79546	NHC, gentamicin vs NHC, control	0.9527	1.00724	1.00724	1028.13	52.7188	4.78325	4.94787	5.89148	2.46629	3.00665	3.24893	4.98862	4.87827	4.18899	4.37743	5.92324	4.01773
3	79629079	79632820	4930579G24Rik	Lognormal linear model	HC, gentamicin vs HC, control	0.719322	1.0652	1.0652	NHC, gentamicin vs NHC, control	0.90475	1.02022	1.02022	2222.07	98.9295	5.51793	4.97385	5.40791	7.26083	5.72411	4.31894	10.9114	11.4586	9.87317	10.233	14.5109	8.73889
9	98562460	98563612	4930579K19Rik	Lognormal linear model	HC, gentamicin vs HC, control	0.404082	0.887755	-1.12644	NHC, gentamicin vs NHC, control	0.292543	0.858741	-1.1645	499	31.8416	3.86613	3.30928	2.93539	3.55615	2.79925	2.63953	2.52922	1.91106	2.39004	2.23641	2.14194	1.52719
9	35116728	35130923	4930581F22Rik	Lognormal linear model	HC, gentamicin vs HC, control	0.00181552	0.67557	-1.48023	NHC, gentamicin vs NHC, control	0.742081	1.02964	1.02964	926.458	47.7813	2.5309	3.21368	3.02024	2.20046	1.68624	2.04125	5.76684	4.89262	5.66012	5.33644	5.62662	5.80588
7	118243907	118245552	4930583K01Rik	?	HC, gentamicin vs HC, control	?	?	?	NHC, gentamicin vs NHC, control	?	?	?	22	12.3988	1	1.12829	1.04608	1.04123	1	1.03564	1	1	1	1.07728	1	1.07029
2	124217679	124222359	4930583P06Rik	?	HC, gentamicin vs HC, control	?	?	?	NHC, gentamicin vs NHC, control	?	?	?	14	12.0708	1	1	1	1	1	1.03564	1	1	1	1	1	1.03515
5	26460070	26493315	4930584F24Rik	?	HC, gentamicin vs HC, control	?	?	?	NHC, gentamicin vs NHC, control	?	?	?	12	12	1	1	1	1	1	1	1	1	1	1	1	1
6	91904233	91950726	4930590J08Rik	Lognormal linear model	HC, gentamicin vs HC, control	0.0289548	1.21517	1.21517	NHC, gentamicin vs NHC, control	0.109358	0.876231	-1.14125	377	26.9834	2.9976	2.96717	2.65891	3.51492	3.80349	3.17416	1.61995	1.23767	1.34751	1.23183	1.18418	1.24602
1	140570176	140656403	4930590L20Rik	?	HC, gentamicin vs HC, control	?	?	?	NHC, gentamicin vs NHC, control	?	?	?	15	12.117	1	1.04276	1	1	1	1.03564	1	1	1.03861	1	1	1
2	179414936	179416881	4930591A17Rik	?	HC, gentamicin vs HC, control	?	?	?	NHC, gentamicin vs NHC, control	?	?	?	12	12	1	1	1	1	1	1	1	1	1	1	1	1
15	33593881	33653437	4930592A05Rik	?	HC, gentamicin vs HC, control	?	?	?	NHC, gentamicin vs NHC, control	?	?	?	29.4259	12.6807	1.05084	1	1.05408	1.04881	1	1	1.04773	1.0463	1.04505	1.22368	1.04216	1.12208
18	82918405	82920561	4930592I03Rik	?	HC, gentamicin vs HC, control	?	?	?	NHC, gentamicin vs NHC, control	?	?	?	29	12.7018	1.04343	1.12829	1.13824	1	1.12553	1	1.04133	1.07922	1.03861	1	1.03684	1.07029
3	58692589	58788525	4930593A02Rik	Lognormal linear model	HC, gentamicin vs HC, control	0.0186806	1.30989	1.30989	NHC, gentamicin vs NHC, control	?	0.998574	-1.00143	429	29.2952	2.8239	3.22375	3.99525	4.793	4.59851	3.70879	1	1.03961	1.03861	1.03864	1	1.03515
9	120924455	120930803	4930593C16Rik	?	HC, gentamicin vs HC, control	?	?	?	NHC, gentamicin vs NHC, control	?	?	?	13	12.0461	1	1	1.04608	1	1	1	1	1	1	1	1	1
1	37485851	37488606	4930594C11Rik	?	HC, gentamicin vs HC, control	?	?	?	NHC, gentamicin vs NHC, control	?	?	?	50.5689	13.5513	1.22538	1.09239	1.14107	1	1.13809	1.03603	1.17027	1.25118	1.15662	1.07879	1.1141	1.14735
X	81419575	81458123	4930595M18Rik	?	HC, gentamicin vs HC, control	?	?	?	NHC, gentamicin vs NHC, control	?	?	?	16	12.1558	1.04343	1	1	1	1	1	1	1	1.03861	1.03864	1	1.03515
14	35809486	35811979	4930596D02Rik	?	HC, gentamicin vs HC, control	?	?	?	NHC, gentamicin vs NHC, control	?	?	?	12	12	1	1	1	1	1	1	1	1	1	1	1	1
9	121587020	121614256	4930596M17Rik	?	HC, gentamicin vs HC, control	?	?	?	NHC, gentamicin vs NHC, control	?	?	?	15	12.1257	1	1.04276	1.04608	1	1	1	1	1	1	1	1.03684	1
14	51317335	51345490	4930597G03Rik	?	HC, gentamicin vs HC, control	?	?	?	NHC, gentamicin vs NHC, control	?	?	?	16	12.1582	1	1	1	1	1	1	1.04133	1.03961	1.07722	1	1	1
1	95701184	95716519	4930598F16Rik	?	HC, gentamicin vs HC, control	?	?	?	NHC, gentamicin vs NHC, control	?	?	?	12	12	1	1	1	1	1	1	1	1	1	1	1	1
6	39118473	39148313	4930599N23Rik	Lognormal linear model	HC, gentamicin vs HC, control	0.741215	0.95182	-1.05062	NHC, gentamicin vs NHC, control	?	1.0318	1.0318	199.026	19.2778	1.18163	1.19002	1.18604	1.06035	1.23923	1.09445	2.58313	1.73064	1.73962	1.86844	2.7288	1.67549
2	120455698	120469368	4931402G19Rik	Lognormal linear model	HC, gentamicin vs HC, control	0.00569001	0.676091	-1.47909	NHC, gentamicin vs NHC, control	0.680807	1.04565	1.04565	211.63	20.1737	1.94717	2.44617	2.30862	1.44515	1.73303	1.35687	1.1922	1.60276	1.58883	1.59767	1.37402	1.58117
19	26768801	26823908	4931403E22Rik	?	HC, gentamicin vs HC, control	?	?	?	NHC, gentamicin vs NHC, control	?	?	?	65	14.0685	1.08685	1	1	1.04123	1.12553	1.03564	1.28931	1.47534	1.15445	1.38638	1.36837	1.10544
12	69843686	69853672	4931403G20Rik	?	HC, gentamicin vs HC, control	?	?	?	NHC, gentamicin vs NHC, control	?	?	?	60.1037	13.9253	1.13028	1.17198	1.09234	1.28986	1.41899	1.24981	1.08321	1.07941	1.11598	1.11591	1.03697	1.14058
7	43492044	43505939	4931406B18Rik	?	HC, gentamicin vs HC, control	?	?	?	NHC, gentamicin vs NHC, control	?	?	?	59.4723	13.8947	1.14928	1.17547	1.16595	1.25367	1.08461	1.14362	1.04165	1.32248	1.11833	1.15689	1.14842	1.13437
9	15283337	15306449	4931406C07Rik	Lognormal linear model	HC, gentamicin vs HC, control	0.0240332	0.760081	-1.31565	NHC, gentamicin vs NHC, control	0.185399	0.879133	-1.13748	12544.1	508.268	34.9647	37.6089	37.2654	30.5209	28.3655	24.7024	50.5162	57.9611	58.8793	46.8249	44.1434	56.5149
14	25586804	25590662	4931406H21Rik	?	HC, gentamicin vs HC, control	?	?	?	NHC, gentamicin vs NHC, control	?	?	?	40	13.1211	1.1737	1.12829	1.09216	1.08246	1	1.03564	1.08266	1.11883	1.11584	1.07728	1.07367	1.14058
7	34236714	34285610	4931406P16Rik	Lognormal linear model	HC, gentamicin vs HC, control	0.000503604	0.645979	-1.54804	NHC, gentamicin vs NHC, control	0.940171	1.00565	1.00565	18785	758.241	68.2671	70.1501	62.564	38.0642	43.4708	48.7246	68.3682	70.5578	73.8997	68.6164	70.4007	75.1576
1	26681801	26687461	4931408C20Rik	?	HC, gentamicin vs HC, control	?	?	?	NHC, gentamicin vs NHC, control	?	?	?	12	12	1	1	1	1	1	1	1	1	1	1	1	1
19	37258426	37264096	4931408D14Rik	?	HC, gentamicin vs HC, control	?	?	?	NHC, gentamicin vs NHC, control	?	?	?	63.0306	14.0591	1.21718	1.12867	1.23044	1.24746	1.33492	1.21388	1.08268	1.11883	1.15469	1.11593	1.07383	1.14063
5	24543434	24555470	4931409K22Rik	?	HC, gentamicin vs HC, control	?	?	?	NHC, gentamicin vs NHC, control	?	?	?	25	12.5193	1	1	1	1.12368	1.20922	1.07128	1.04133	1	1	1.03864	1	1.03515
14	54583663	54605909	4931414P19Rik	Lognormal linear model	HC, gentamicin vs HC, control	0.0319745	1.28988	1.28988	NHC, gentamicin vs NHC, control	0.435275	1.08412	1.08412	3635	156.781	11.9868	11.4773	12.7045	17.4501	16.6493	12.9044	12.8618	11.4574	10.9233	14.4846	12.9352	10.9463
6	73468573	73469668	4931417E11Rik	?	HC, gentamicin vs HC, control	?	?	?	NHC, gentamicin vs NHC, control	?	?	?	12	12	1	1	1	1	1	1	1	1	1	1	1	1
6	113596762	113600716	4931417G12Rik	?	HC, gentamicin vs HC, control	?	?	?	NHC, gentamicin vs NHC, control	?	?	?	48	13.4125	1.08685	1.17106	1	1.08246	1.08369	1.07128	1.16532	1.15845	1.03861	1.19319	1.22102	1.14058
3	55055242	55084003	4931419H13Rik	?	HC, gentamicin vs HC, control	?	?	?	NHC, gentamicin vs NHC, control	?	?	?	15	12.123	1.04343	1.04276	1	1	1	1	1	1	1	1	1.03684	1
16	71131076	71139030	4931420L22Rik	?	HC, gentamicin vs HC, control	?	?	?	NHC, gentamicin vs NHC, control	?	?	?	15	12.1308	1	1	1.09216	1	1	1	1	1	1	1.03864	1	1
2	23207476	23267130	4931423N10Rik	?	HC, gentamicin vs HC, control	?	?	?	NHC, gentamicin vs NHC, control	?	?	?	68	14.2401	1.1737	1.12829	1.2304	1.49474	1.41843	1.46335	1	1.03961	1.03861	1.07728	1	1.17573
8	105280409	105289529	4931428F04Rik	Lognormal linear model	HC, gentamicin vs HC, control	0.00238331	0.639177	-1.56451	NHC, gentamicin vs NHC, control	0.327099	0.902718	-1.10777	11696.6	478.426	44.6114	47.8802	43.3565	28.6104	26.8476	31.4383	38.2875	49.9273	46.2966	41.5603	35.4714	44.1386
1	31141078	31222657	4931428L18Rik	?	HC, gentamicin vs HC, control	?	?	?	NHC, gentamicin vs NHC, control	?	?	?	32	12.7796	1.04343	1.04276	1.04608	1.04123	1	1.07128	1.08266	1.03961	1.11584	1.11591	1.11051	1.07029
9	40894849	40964113	4931429I11Rik	?	HC, gentamicin vs HC, control	?	?	?	NHC, gentamicin vs NHC, control	?	?	?	81	14.7488	1.13028	1.12829	1.2304	1.37105	1.5858	1.28514	1.12399	1.07922	1.23167	1.11591	1.22102	1.24602
9	46303361	46319987	4931429L15Rik	Lognormal linear model	HC, gentamicin vs HC, control	0.35553	0.92333	-1.08304	NHC, gentamicin vs NHC, control	?	1.03158	1.03158	110.234	16.011	1.6141	1.28416	1.76027	1.43556	1.3386	1.49461	1.27413	1.13011	1.08494	1.12296	1.23084	1.24074
13	47960330	48018609	4931429P17Rik	?	HC, gentamicin vs HC, control	?	?	?	NHC, gentamicin vs NHC, control	?	?	?	53	13.5908	1.04343	1.08553	1.04608	1	1.08369	1.03564	1.24798	1.15845	1.11584	1.19319	1.40521	1.17573
6	118880158	118885544	4931430N09Rik	?	HC, gentamicin vs HC, control	?	?	?	NHC, gentamicin vs NHC, control	?	?	?	18	12.2425	1	1.08553	1.04608	1	1	1.07128	1	1.03961	1	1	1	1
7	128192050	128203329	4931431B13Rik	?	HC, gentamicin vs HC, control	?	?	?	NHC, gentamicin vs NHC, control	?	?	?	13	12.0356	1	1	1	1	1	1.03564	1	1	1	1	1	1
5	35581227	35588764	4931431C16Rik	Lognormal linear model	HC, gentamicin vs HC, control	0.59784	0.970289	-1.03062	NHC, gentamicin vs NHC, control	0.97156	1.00202	1.00202	191.096	19.2186	1.64012	1.57701	1.95122	1.69292	1.70575	1.5965	1.54891	1.45453	1.51812	1.56344	1.41877	1.55129
7	104127913	104129824	4931431F19Rik	?	HC, gentamicin vs HC, control	?	?	?	NHC, gentamicin vs NHC, control	?	?	?	12	12	1	1	1	1	1	1	1	1	1	1	1	1
11	29822395	29825669	4931440F15Rik	?	HC, gentamicin vs HC, control	?	?	?	NHC, gentamicin vs NHC, control	?	?	?	35.3552	12.941	1.13075	1.13118	1	1.18268	1.1836	1	1	1.05526	1	1.05246	1.09995	1.10515
14	62760501	62830127	4931440J10Rik	?	HC, gentamicin vs HC, control	?	?	?	NHC, gentamicin vs NHC, control	?	?	?	68	14.2169	1.1737	1.08553	1.18432	1.16491	1.04184	1.10693	1.28931	1.11883	1.19306	1.38638	1.33153	1.14058
1	134540945	134547023	4931440L10Rik	?	HC, gentamicin vs HC, control	?	?	?	NHC, gentamicin vs NHC, control	?	?	?	24	12.4781	1.04343	1	1.04608	1.04123	1.08369	1	1.04133	1.03961	1.03861	1.03864	1	1.10544
3	65527485	65529415	4931440P22Rik	Lognormal linear model	HC, gentamicin vs HC, control	0.0636556	0.794464	-1.25871	NHC, gentamicin vs NHC, control	0.0222596	0.739086	-1.35302	948.517	49.4533	4.09443	4.13038	3.66583	2.96223	3.56287	2.94548	6.39332	5.74249	4.13021	4.00248	3.99536	3.82823
11	89390223	89418949	4932411E22Rik	Lognormal linear model	HC, gentamicin vs HC, control	0.436331	1.05589	1.05589	NHC, gentamicin vs NHC, control	0.274908	1.08112	1.08112	26373	1103.75	187.602	182.792	163.251	182.858	183.185	196.746	1.20665	1.03961	1.27028	1.15455	1.25786	1.3866
X	126812462	126834005	4932411N23Rik	?	HC, gentamicin vs HC, control	?	?	?	NHC, gentamicin vs NHC, control	?	?	?	45	13.3563	1.1737	1.17106	1.13824	1.2886	1.12553	1.03564	1.08266	1.07922	1.11584	1.03864	1.03684	1.07029
16	42725702	42875763	4932412D23Rik	?	HC, gentamicin vs HC, control	?	?	?	NHC, gentamicin vs NHC, control	?	?	?	13	12.0418	1	1	1	1	1.04184	1	1	1	1	1	1	1
9	103557090	103565892	4932413F04Rik	?	HC, gentamicin vs HC, control	?	?	?	NHC, gentamicin vs NHC, control	?	?	?	31	12.7435	1	1	1	1	1.08369	1	1.16532	1.11883	1.07722	1.11591	1.14735	1.03515
11	21494730	21511181	4932414J04Rik	?	HC, gentamicin vs HC, control	?	?	?	NHC, gentamicin vs NHC, control	?	?	?	14	12.0781	1	1	1	1.04123	1	1	1	1	1	1	1.03684	1
2	68657884	68748466	4932414N04Rik	?	HC, gentamicin vs HC, control	?	?	?	NHC, gentamicin vs NHC, control	?	?	?	57.4145	13.7775	1.1762	1.12879	1.09276	1.1651	1.04198	1.14272	1.08287	1.19806	1.198	1.11591	1.14782	1.28732
10	94673493	94688614	4932415G12Rik	Lognormal linear model	HC, gentamicin vs HC, control	0.0442617	0.805475	-1.2415	NHC, gentamicin vs NHC, control	0.570253	1.05539	1.05539	4638	198.311	18.1968	20.8855	21.2295	17.615	17.9883	13.2965	15.9202	14.1114	13.3559	14.7165	16.3241	14.6717
17	53716509	53733844	4932415M13Rik	?	HC, gentamicin vs HC, control	?	?	?	NHC, gentamicin vs NHC, control	?	?	?	20	12.3301	1.04343	1.08553	1	1.12368	1.04184	1.03564	1	1	1	1	1	1
2	129798369	129801460	4932416H05Rik	Lognormal linear model	HC, gentamicin vs HC, control	0.000314314	0.686022	-1.45768	NHC, gentamicin vs NHC, control	0.264537	0.927709	-1.07792	2365.32	106.425	10.3571	9.85885	11.8265	6.9183	6.86925	8.204	8.89221	8.79757	9.48306	8.85345	8.40888	7.95619
8	104795237	104798793	4932416K20Rik	?	HC, gentamicin vs HC, control	?	?	?	NHC, gentamicin vs NHC, control	?	?	?	21.0474	12.376	1.0454	1.0856	1	1.04124	1.12553	1	1	1.03961	1.03861	1	1	1
2	26271647	26294558	4932418E24Rik	Lognormal linear model	HC, gentamicin vs HC, control	0.00580832	0.536765	-1.86301	NHC, gentamicin vs NHC, control	0.265295	0.818456	-1.22181	755	43.3368	7.38364	7.75679	7.03659	5.94739	3.30137	3.17416	1.53729	1.3565	1.92669	1.19319	1.44204	1.28117
X	89752268	89755492	4932429P05Rik	?	HC, gentamicin vs HC, control	?	?	?	NHC, gentamicin vs NHC, control	?	?	?	12	12	1	1	1	1	1	1	1	1	1	1	1	1
11	114413405	114448861	4932435O22Rik	Lognormal linear model	HC, gentamicin vs HC, control	0.451173	0.91282	-1.09551	NHC, gentamicin vs NHC, control	?	0.919203	-1.0879	272	22.7801	3.25816	2.15464	2.75107	2.19562	2.79925	2.39004	1.37197	1.23767	1.15445	1.07728	1.07367	1.31631
3	36863106	37053034	4932438A13Rik	Poisson	HC, gentamicin vs HC, control	0.198926	1.09824	1.09824	NHC, gentamicin vs NHC, control	0.881005	1.01188	1.01188	39803	1600.28	148.649	140.284	147.076	138.95	155.443	185.233	101.722	116.784	121.624	120.159	105.58	118.774
16	91053935	91069146	4932438H23Rik	?	HC, gentamicin vs HC, control	?	?	?	NHC, gentamicin vs NHC, control	?	?	?	49	13.4504	1	1.17106	1.04608	1	1.08369	1.10693	1.08266	1.19806	1.23167	1.34774	1.14735	1.03515
5	57570084	57717920	4932441J04Rik	Lognormal linear model	HC, gentamicin vs HC, control	0.0276623	0.850094	-1.17634	NHC, gentamicin vs NHC, control	?	0.885237	-1.12964	127	16.7364	1.56454	1.727	1.73729	1.45351	1.50212	1.32078	1.16532	1.3565	1.42473	1.23183	1.14735	1.10544
8	13705889	13743067	4932443I19Rik	?	HC, gentamicin vs HC, control	?	?	?	NHC, gentamicin vs NHC, control	?	?	?	69	14.3917	1.34741	1.55594	1.50689	1.45351	1.16737	1.28514	1	1	1	1.03864	1.03684	1
13	24905600	24911781	4932702P03Rik	?	HC, gentamicin vs HC, control	?	?	?	NHC, gentamicin vs NHC, control	?	?	?	38.2106	13.0298	1.00001	1.0025	1	1.09416	1.00007	1	1.11253	1.27648	1.36934	1.11324	1.06143	1
X	169776378	169779636	4933400A11Rik	?	HC, gentamicin vs HC, control	?	?	?	NHC, gentamicin vs NHC, control	?	?	?	12	12	1	1	1	1	1	1	1	1	1	1	1	1
17	89320227	89327334	4933400B14Rik	?	HC, gentamicin vs HC, control	?	?	?	NHC, gentamicin vs NHC, control	?	?	?	12	12	1	1	1	1	1	1	1	1	1	1	1	1
9	92718716	92795712	4933400C23Rik	?	HC, gentamicin vs HC, control	?	?	?	NHC, gentamicin vs NHC, control	?	?	?	13	12.0368	1	1	1	1	1	1	1	1	1	1	1.03684	1
1	89676507	89683893	4933400F21Rik	?	HC, gentamicin vs HC, control	?	?	?	NHC, gentamicin vs NHC, control	?	?	?	21	12.3832	1.04343	1.04276	1.09216	1.04123	1.08369	1	1.04133	1	1.03861	1	1	1
8	103603799	103680383	4933400L20Rik	?	HC, gentamicin vs HC, control	?	?	?	NHC, gentamicin vs NHC, control	?	?	?	12	12	1	1	1	1	1	1	1	1	1	1	1	1
X	107542582	107543801	4933401B06Rik	?	HC, gentamicin vs HC, control	?	?	?	NHC, gentamicin vs NHC, control	?	?	?	12	12	1	1	1	1	1	1	1	1	1	1	1	1
17	15631788	15641103	4933401D09Rik	?	HC, gentamicin vs HC, control	?	?	?	NHC, gentamicin vs NHC, control	?	?	?	96.3183	15.5281	1.5443	1.81219	1.64906	1.32059	1.45705	1.25458	1	1.15845	1.0805	1.07728	1.13247	1.04163
3	135833694	135840270	4933401H06Rik	?	HC, gentamicin vs HC, control	?	?	?	NHC, gentamicin vs NHC, control	?	?	?	16	12.1693	1.04343	1.04276	1	1.04123	1.04184	1	1	1	1	1	1	1
5	36873595	36876880	4933401P06Rik	?	HC, gentamicin vs HC, control	?	?	?	NHC, gentamicin vs NHC, control	?	?	?	16	12.1595	1	1	1.04608	1	1	1	1	1.03961	1	1.03864	1	1.03515
7	40674737	40691261	4933402C06Rik	?	HC, gentamicin vs HC, control	?	?	?	NHC, gentamicin vs NHC, control	?	?	?	15	12.1187	1	1	1	1.04123	1.04184	1.03564	1	1	1	1	1	1
1	63754909	63769268	4933402D24Rik	?	HC, gentamicin vs HC, control	?	?	?	NHC, gentamicin vs NHC, control	?	?	?	84	14.8367	1.26056	1.12829	1.18432	1.12368	1.33474	1.49899	1.24798	1.11883	1.11584	1.42502	1.25786	1.14058
X	62283499	62292079	4933402E13Rik	?	HC, gentamicin vs HC, control	?	?	?	NHC, gentamicin vs NHC, control	?	?	?	12	12	1	1	1	1	1	1	1	1	1	1	1	1
8	87563907	87589198	4933402J07Rik	?	HC, gentamicin vs HC, control	?	?	?	NHC, gentamicin vs NHC, control	?	?	?	17	12.2011	1	1	1.04608	1	1.08369	1.07128	1	1	1	1	1	1
5	59963119	59986003	4933402J10Rik	?	HC, gentamicin vs HC, control	?	?	?	NHC, gentamicin vs NHC, control	?	?	?	12	12	1	1	1	1	1	1	1	1	1	1	1	1
14	74355527	74369742	4933402J15Rik	?	HC, gentamicin vs HC, control	?	?	?	NHC, gentamicin vs NHC, control	?	?	?	12	12	1	1	1	1	1	1	1	1	1	1	1	1
7	131138347	131146284	4933402N03Rik	?	HC, gentamicin vs HC, control	?	?	?	NHC, gentamicin vs NHC, control	?	?	?	15	12.1124	1	1	1	1	1	1	1	1	1.03861	1.03864	1	1.03515
5	11918043	11922805	4933402N22Rik	?	HC, gentamicin vs HC, control	?	?	?	NHC, gentamicin vs NHC, control	?	?	?	12	12	1	1	1	1	1	1	1	1	1	1	1	1
11	69816566	69818441	4933402P03Rik	?	HC, gentamicin vs HC, control	?	?	?	NHC, gentamicin vs NHC, control	?	?	?	35	12.9278	1.13028	1.04276	1.09216	1.04123	1.25106	1.21385	1	1.07922	1.03861	1.03864	1	1
8	125669818	125673366	4933403G14Rik	Lognormal linear model	HC, gentamicin vs HC, control	0.034454	1.34118	1.34118	NHC, gentamicin vs NHC, control	0.49103	0.918448	-1.08879	3801	164.877	14.3318	14.6419	15.9302	20.0062	24.7669	16.2548	9.92732	9.23919	11.5411	10.2345	8.14636	9.85674
X	112239049	112243853	4933403O08Rik	?	HC, gentamicin vs HC, control	?	?	?	NHC, gentamicin vs NHC, control	?	?	?	19	12.2699	1	1.04276	1	1	1	1.03564	1.04133	1.03961	1.03861	1	1.03684	1.03515
16	16707687	16718122	4933404G15Rik	?	HC, gentamicin vs HC, control	?	?	?	NHC, gentamicin vs NHC, control	?	?	?	13	12.0418	1	1	1	1	1.04184	1	1	1	1	1	1	1
13	23278350	23282268	4933404K08Rik	?	HC, gentamicin vs HC, control	?	?	?	NHC, gentamicin vs NHC, control	?	?	?	55	13.7434	1.34741	1.04276	1.32257	1.08246	1.08369	1.24949	1.20665	1.03961	1.11584	1.03864	1.07367	1.14058
5	136919146	136937110	4933404O12Rik	Lognormal linear model	HC, gentamicin vs HC, control	0.946742	1.0126	1.0126	NHC, gentamicin vs NHC, control	0.708411	0.927327	-1.07837	3598.51	156.594	13.3392	15.3625	14.6869	17.2577	17.0104	10.3336	11.5241	13.1891	10.5831	11.364	12.9045	9.03853
3	122882592	122924117	4933405D12Rik	Lognormal linear model	HC, gentamicin vs HC, control	0.0270768	0.77415	-1.29174	NHC, gentamicin vs NHC, control	0.306014	0.901517	-1.10924	200.481	19.6007	1.69317	2.05191	1.83495	1.44772	1.5109	1.35218	1.36332	1.78786	1.98097	1.50376	1.63508	1.43886
11	54177772	54213289	4933405E24Rik	?	HC, gentamicin vs HC, control	?	?	?	NHC, gentamicin vs NHC, control	?	?	?	12	12	1	1	1	1	1	1	1	1	1	1	1	1
8	105708303	105710169	4933405L10Rik	?	HC, gentamicin vs HC, control	?	?	?	NHC, gentamicin vs NHC, control	?	?	?	80	14.7357	1.30398	1.17106	1.27648	1.16491	1.5858	1.35642	1.04133	1.27728	1.23167	1.11591	1	1.21087
7	50599190	50600529	4933405O20Rik	?	HC, gentamicin vs HC, control	?	?	?	NHC, gentamicin vs NHC, control	?	?	?	12	12	1	1	1	1	1	1	1	1	1	1	1	1
12	32919384	32953790	4933406C10Rik	Lognormal linear model	HC, gentamicin vs HC, control	0.239504	0.834659	-1.19809	NHC, gentamicin vs NHC, control	0.316939	0.859156	-1.16393	215	20.3189	2.12908	1.64147	2.01378	1.82457	1.79502	1.24949	1.99192	1.83184	1.38612	1.73412	1.40521	1.31631
2	146542931	146546109	4933406D12Rik	?	HC, gentamicin vs HC, control	?	?	?	NHC, gentamicin vs NHC, control	?	?	?	12	12	1	1	1	1	1	1	1	1	1	1	1	1
14	7412473	7422686	4933406F09Rik	?	HC, gentamicin vs HC, control	?	?	?	NHC, gentamicin vs NHC, control	?	?	?	12	12	1	1	1	1	1	1	1	1	1	1	1	1
11	19065275	19075741	4933406G16Rik	?	HC, gentamicin vs HC, control	?	?	?	NHC, gentamicin vs NHC, control	?	?	?	12	12	1	1	1	1	1	1	1	1	1	1	1	1
7	114315479	114415162	4933406I18Rik	?	HC, gentamicin vs HC, control	?	?	?	NHC, gentamicin vs NHC, control	?	?	?	55	13.6715	1.04343	1.04276	1.04608	1.04123	1.08369	1.03564	1.28931	1.23767	1.27028	1.15455	1.11051	1.31631
2	122186272	122206394	4933406J08Rik	?	HC, gentamicin vs HC, control	?	?	?	NHC, gentamicin vs NHC, control	?	?	?	12	12	1	1	1	1	1	1	1	1	1	1	1	1
7	82743346	82755645	4933406J10Rik	?	HC, gentamicin vs HC, control	?	?	?	NHC, gentamicin vs NHC, control	?	?	?	22	12.3927	1	1.04276	1.09216	1.04123	1	1.03564	1	1	1.03861	1	1.03684	1.10544
12	106685607	106716325	4933406K04Rik	?	HC, gentamicin vs HC, control	?	?	?	NHC, gentamicin vs NHC, control	?	?	?	20	12.332	1	1.08553	1.09216	1.04123	1.04184	1.07128	1	1	1	1	1	1
1	134385940	134390984	4933406M09Rik	?	HC, gentamicin vs HC, control	?	?	?	NHC, gentamicin vs NHC, control	?	?	?	22	12.4054	1.08685	1	1.04608	1.12368	1.04184	1.10693	1	1	1	1	1	1
4	124569179	124575539	4933407E24Rik	?	HC, gentamicin vs HC, control	?	?	?	NHC, gentamicin vs NHC, control	?	?	?	14	12.0782	1	1	1	1	1	1	1	1.03961	1.03861	1	1	1
10	75449510	75463105	4933407G14Rik	?	HC, gentamicin vs HC, control	?	?	?	NHC, gentamicin vs NHC, control	?	?	?	27	12.6366	1.21713	1.04276	1.13824	1	1.12553	1.03564	1	1	1.03861	1.03864	1	1
9	51914429	51927004	4933407I05Rik	?	HC, gentamicin vs HC, control	?	?	?	NHC, gentamicin vs NHC, control	?	?	?	13	12.0412	1	1	1	1.04123	1	1	1	1	1	1	1	1
X	75725458	75764700	4933407K13Rik	Lognormal linear model	HC, gentamicin vs HC, control	0.000475665	1.78164	1.78164	NHC, gentamicin vs NHC, control	0.548537	1.06628	1.06628	4469.03	189.383	12.1171	11.0069	14.3647	20.2948	26.9427	19.7833	14.5563	13.0815	13.3945	14.4074	15.9926	13.4416
1	85928483	85931757	4933407L21Rik	Lognormal linear model	HC, gentamicin vs HC, control	0.521106	0.953225	-1.04907	NHC, gentamicin vs NHC, control	?	1.0557	1.0557	460	30.6879	4.34381	3.48034	4.64039	4.17458	3.88717	3.74443	1.12399	1	1	1.07728	1.11051	1.10544
18	34579846	34597469	4933408B17Rik	Lognormal linear model	HC, gentamicin vs HC, control	0.977924	1.00195	1.00195	NHC, gentamicin vs NHC, control	0.00608207	0.777213	-1.28665	520	32.3546	2.95418	2.71058	2.47459	2.73159	2.8411	2.56825	2.81853	2.94096	3.27812	2.62279	2.28929	2.12467
10	93589413	93605246	4933408J17Rik	?	HC, gentamicin vs HC, control	?	?	?	NHC, gentamicin vs NHC, control	?	?	?	69.4505	14.3228	1.14018	1.13673	1.04875	1.8731	1.53622	1.22836	1	1.04211	1.12316	1.04111	1.07892	1.07411
8	114341161	114351479	4933408N05Rik	Lognormal linear model	HC, gentamicin vs HC, control	0.0149599	0.847602	-1.1798	NHC, gentamicin vs NHC, control	0.0451948	0.880747	-1.1354	202.849	19.7055	1.91606	1.89555	1.80169	1.58534	1.64403	1.52885	1.58352	1.55816	1.82134	1.31557	1.52715	1.52822
2	68582413	68616464	4933409G03Rik	?	HC, gentamicin vs HC, control	?	?	?	NHC, gentamicin vs NHC, control	?	?	?	12	12	1	1	1	1	1	1	1	1	1	1	1	1
4	42031296	42462994	4933409K07Rik	Poisson	HC, gentamicin vs HC, control	3.97466e-05	0.706877	-1.41467	NHC, gentamicin vs NHC, control	0.433244	0.958102	-1.04373	96722.1	3929.78	472.438	471.417	456.062	335.005	354.311	299.88	248.63	296.502	241.472	249.537	278.311	226.212
10	117925459	117948308	4933411E08Rik	Lognormal linear model	HC, gentamicin vs HC, control	0.0044173	0.747522	-1.33775	NHC, gentamicin vs NHC, control	0.678569	1.03243	1.03243	182.834	18.9755	2.02506	2.11544	1.90097	1.64441	1.39864	1.479	1.58	1.37691	1.19318	1.32335	1.47968	1.45885
10	51756174	51757195	4933411G06Rik	?	HC, gentamicin vs HC, control	?	?	?	NHC, gentamicin vs NHC, control	?	?	?	12	12	1	1	1	1	1	1	1	1	1	1	1	1
5	143181017	143205069	4933411G11Rik	?	HC, gentamicin vs HC, control	?	?	?	NHC, gentamicin vs NHC, control	?	?	?	16	12.1758	1	1	1.09216	1	1.08369	1	1	1	1	1	1	1
19	42052228	42053629	4933411K16Rik	?	HC, gentamicin vs HC, control	?	?	?	NHC, gentamicin vs NHC, control	?	?	?	77	14.528	1.08685	1.04276	1.18432	1.04123	1	1.07128	1.24798	1.39611	1.11584	1.69548	1.2947	1.35146
8	46169556	46195591	4933411K20Rik	Lognormal linear model	HC, gentamicin vs HC, control	0.00011715	1.41176	1.41176	NHC, gentamicin vs NHC, control	0.861019	0.991064	-1.00902	12784	522.38	40.6481	39.7446	43.3483	57.9775	61.798	54.9976	39.4784	38.0367	34.9014	38.4402	38.8315	34.1776
10	116950562	116963280	4933412E12Rik	Lognormal linear model	HC, gentamicin vs HC, control	0.366581	0.895649	-1.11651	NHC, gentamicin vs NHC, control	0.0489853	0.764445	-1.30814	2150	99.3667	11.8131	13.3161	10.9995	11.1009	11.5026	9.73227	7.32351	5.15921	5.09288	5.17289	4.13113	4.02254
15	60014866	60016619	4933412E24Rik	?	HC, gentamicin vs HC, control	?	?	?	NHC, gentamicin vs NHC, control	?	?	?	26	12.5997	1.08685	1.08553	1.18432	1.12368	1.08369	1.03564	1	1	1	1	1	1
13	15781664	15802631	4933412O06Rik	?	HC, gentamicin vs HC, control	?	?	?	NHC, gentamicin vs NHC, control	?	?	?	12	12	1	1	1	1	1	1	1	1	1	1	1	1
6	128375510	128385145	4933413G19Rik	Lognormal linear model	HC, gentamicin vs HC, control	0.247367	0.898763	-1.11264	NHC, gentamicin vs NHC, control	0.634976	0.958665	-1.04312	3900.41	173.9	32.0543	26.5324	29.1516	24.2688	27.0948	27.3732	1.0841	1.20989	1.51399	1.24352	1.15348	1.21979
14	26357547	26400457	4933413J09Rik	Lognormal linear model	HC, gentamicin vs HC, control	8.39675e-05	2.07553	2.07553	NHC, gentamicin vs NHC, control	0.709027	0.962047	-1.03945	771.181	42.5972	3.5623	3.77969	3.1658	6.64827	8.12076	7.05914	1.86793	1.95068	1.42473	1.69548	1.47888	1.8435
13	117706764	117720012	4933413L06Rik	?	HC, gentamicin vs HC, control	?	?	?	NHC, gentamicin vs NHC, control	?	?	?	25	12.5388	1.08685	1.04276	1.09216	1.08246	1	1	1.04133	1.07922	1.07722	1	1.03684	1
1	23100474	23102254	4933415F23Rik	?	HC, gentamicin vs HC, control	?	?	?	NHC, gentamicin vs NHC, control	?	?	?	23.0037	12.4439	1.08685	1	1.04612	1.04125	1.04187	1.0713	1	1.07925	1.07725	1	1	1
10	116111664	116113918	4933416C03Rik	?	HC, gentamicin vs HC, control	?	?	?	NHC, gentamicin vs NHC, control	?	?	?	13	12.0356	1	1	1	1	1	1.03564	1	1	1	1	1	1
2	159947341	159981290	4933416E03Rik	?	HC, gentamicin vs HC, control	?	?	?	NHC, gentamicin vs NHC, control	?	?	?	13	12.0356	1	1	1	1	1	1.03564	1	1	1	1	1	1
X	53686491	53691333	4933416I08Rik	?	HC, gentamicin vs HC, control	?	?	?	NHC, gentamicin vs NHC, control	?	?	?	15	12.1166	1	1	1	1	1	1.03564	1.04133	1.03961	1	1	1	1
13	101254319	101293397	4933416M06Rik	?	HC, gentamicin vs HC, control	?	?	?	NHC, gentamicin vs NHC, control	?	?	?	15	12.1179	1	1	1	1	1	1	1	1.07922	1	1.03864	1	1
8	27142910	27149707	4933416M07Rik	Lognormal linear model	HC, gentamicin vs HC, control	0.00291003	0.676727	-1.4777	NHC, gentamicin vs NHC, control	0.724817	1.03431	1.03431	170.767	18.6897	2.33606	1.98252	2.75265	1.72339	1.58747	1.44412	1	1.25549	1.12367	1.13562	1.10697	1.24174
13	34924409	34953197	4933417A18Rik	?	HC, gentamicin vs HC, control	?	?	?	NHC, gentamicin vs NHC, control	?	?	?	14	12.0879	1	1	1.04608	1	1.04184	1	1	1	1	1	1	1
8	123235091	123242360	4933417D19Rik	Lognormal linear model	HC, gentamicin vs HC, control	0.826742	1.02884	1.02884	NHC, gentamicin vs NHC, control	0.413199	0.897187	-1.11459	305	23.7477	2.12908	2.15464	2.15202	1.65965	2.63188	2.46132	1.78527	1.79223	1.9653	1.73412	1.36837	1.91379
1	71958998	72005196	4933417E11Rik	?	HC, gentamicin vs HC, control	?	?	?	NHC, gentamicin vs NHC, control	?	?	?	13	12.0428	1	1.04276	1	1	1	1	1	1	1	1	1	1
3	55847105	55848066	4933417G07Rik	?	HC, gentamicin vs HC, control	?	?	?	NHC, gentamicin vs NHC, control	?	?	?	13	12.0351	1	1	1	1	1	1	1	1	1	1	1	1.03515
7	143322772	143330651	4933417O13Rik	?	HC, gentamicin vs HC, control	?	?	?	NHC, gentamicin vs NHC, control	?	?	?	19	12.2768	1.04343	1.04276	1	1	1	1	1.04133	1	1.03861	1.03864	1.03684	1.03515
7	42445462	42448081	4933421I07Rik	?	HC, gentamicin vs HC, control	?	?	?	NHC, gentamicin vs NHC, control	?	?	?	15	12.1258	1.04343	1.04276	1	1	1	1	1	1.03961	1	1	1	1
4	33027139	33031324	4933421O10Rik	Lognormal linear model	HC, gentamicin vs HC, control	2.7934e-05	0.592072	-1.68898	NHC, gentamicin vs NHC, control	0.959575	1.00323	1.00323	3568.1	154.036	14.6286	12.7361	14.3779	9.16709	8.12351	7.46595	15.5431	14.1641	13.9927	15.4113	14.6389	13.7873
9	35281105	35285424	4933422A05Rik	?	HC, gentamicin vs HC, control	?	?	?	NHC, gentamicin vs NHC, control	?	?	?	64	14.0961	1.13028	1.08553	1.18432	1.49474	1.2929	1.17821	1.12399	1.15845	1.07722	1.15455	1.11051	1.10544
11	115440545	115448269	4933422H20Rik	?	HC, gentamicin vs HC, control	?	?	?	NHC, gentamicin vs NHC, control	?	?	?	18	12.2323	1.04343	1	1	1	1	1	1	1.03961	1.03861	1.03864	1.03684	1.03515
18	14988995	15047988	4933424G05Rik	?	HC, gentamicin vs HC, control	?	?	?	NHC, gentamicin vs NHC, control	?	?	?	22	12.4057	1.04343	1.04276	1.04608	1.04123	1.08369	1.07128	1	1	1.07722	1	1	1
1	36714538	36757961	4933424G06Rik	?	HC, gentamicin vs HC, control	?	?	?	NHC, gentamicin vs NHC, control	?	?	?	48	13.4443	1.13028	1.04276	1.13824	1.12368	1.16737	1.14257	1.16532	1.15845	1.23167	1	1.07367	1.07029
14	46602806	46637424	4933425B07Rik	Lognormal linear model	HC, gentamicin vs HC, control	0.11834	0.825661	-1.21115	NHC, gentamicin vs NHC, control	?	0.929437	-1.07592	278	23.1071	2.65019	3.39481	2.79715	2.23685	3.00847	2.1049	1.04133	1.31689	1.23167	1.03864	1.11051	1.17573
6	144672868	144693833	4933425H06Rik	?	HC, gentamicin vs HC, control	?	?	?	NHC, gentamicin vs NHC, control	?	?	?	12	12	1	1	1	1	1	1	1	1	1	1	1	1
13	105082122	105121783	4933425L06Rik	?	HC, gentamicin vs HC, control	?	?	?	NHC, gentamicin vs NHC, control	?	?	?	22	12.3936	1	1	1	1.16491	1.08369	1.07128	1	1	1.03861	1	1	1.03515
5	24902569	24906850	4933426D04Rik	?	HC, gentamicin vs HC, control	?	?	?	NHC, gentamicin vs NHC, control	?	?	?	90	15.2523	1.43426	1.64147	1.41473	1.70088	1.62765	1.21385	1	1	1.07722	1	1.03684	1.10544
12	80790532	80880834	4933426M11Rik	Poisson	HC, gentamicin vs HC, control	0.689482	0.964883	-1.03639	NHC, gentamicin vs NHC, control	0.0538447	0.833785	-1.19935	23643.1	951.141	70.3945	72.8883	75.7899	59.0089	74.7278	77.6307	94.9032	91.2746	98.0323	76.6541	79.7937	80.043
6	89096115	89110038	4933427D06Rik	?	HC, gentamicin vs HC, control	?	?	?	NHC, gentamicin vs NHC, control	?	?	?	50.0113	13.5321	1.13033	1.12829	1.13831	1.12372	1	1.03564	1.2895	1.19811	1.1931	1.11594	1.07367	1.10546
11	72154097	72203372	4933427D14Rik	Lognormal linear model	HC, gentamicin vs HC, control	0.276649	1.04841	1.04841	NHC, gentamicin vs NHC, control	0.0629582	0.916258	-1.0914	13620	558.57	53.0245	54.9688	54.2234	52.9476	58.9527	58.348	38.2798	41.0076	38.6468	36.8174	37.9842	33.3693
15	74709161	74710375	4933427E11Rik	?	HC, gentamicin vs HC, control	?	?	?	NHC, gentamicin vs NHC, control	?	?	?	58.4691	13.872	1.13265	1.25659	1.09216	1.12368	1.20922	1.03564	1.33996	1.03961	1.23167	1.11762	1.15119	1.14201
11	25326107	25367138	4933427E13Rik	?	HC, gentamicin vs HC, control	?	?	?	NHC, gentamicin vs NHC, control	?	?	?	12	12	1	1	1	1	1	1	1	1	1	1	1	1
7	120982509	121014788	4933427G17Rik	Lognormal linear model	HC, gentamicin vs HC, control	0.379002	0.92198	-1.08462	NHC, gentamicin vs NHC, control	?	0.947417	-1.0555	128	16.7209	1.39084	1.89805	1.50689	1.41228	1.5858	1.39206	1.16532	1.3565	1.34751	1.3091	1.11051	1.24602
4	139926111	139943520	4933427I22Rik	?	HC, gentamicin vs HC, control	?	?	?	NHC, gentamicin vs NHC, control	?	?	?	77	14.7283	1.69482	1.34212	1.50689	1.37105	1.37659	1.32078	1	1.07922	1	1	1.03684	1
4	40482840	40525549	4933428C19Rik	?	HC, gentamicin vs HC, control	?	?	?	NHC, gentamicin vs NHC, control	?	?	?	13	12.0356	1	1	1	1	1	1.03564	1	1	1	1	1	1
19	45726555	45730559	4933429K18Rik	?	HC, gentamicin vs HC, control	?	?	?	NHC, gentamicin vs NHC, control	?	?	?	56	13.8699	1.21713	1.55594	1.46081	1.16491	1.2929	1.17821	1	1	1	1	1	1
14	48878873	48887113	4933429O19Rik	?	HC, gentamicin vs HC, control	?	?	?	NHC, gentamicin vs NHC, control	?	?	?	13	12.0386	1	1	1	1	1	1	1	1	1.03861	1	1	1
7	82937938	82971392	4933430H16Rik	?	HC, gentamicin vs HC, control	?	?	?	NHC, gentamicin vs NHC, control	?	?	?	12	12	1	1	1	1	1	1	1	1	1	1	1	1
4	62525369	62547994	4933430I17Rik	Lognormal linear model	HC, gentamicin vs HC, control	0.349871	0.93419	-1.07045	NHC, gentamicin vs NHC, control	0.0701362	0.866553	-1.154	191	19.239	1.69482	1.64147	1.82945	1.74211	1.62765	1.46335	1.66128	1.83184	1.46335	1.42502	1.33153	1.52719
11	24481909	24569952	4933430M04Rik	?	HC, gentamicin vs HC, control	?	?	?	NHC, gentamicin vs NHC, control	?	?	?	19	12.2855	1.04343	1.08553	1.04608	1	1	1	1	1	1	1	1.11051	1
8	9125412	9132289	4933430N04Rik	?	HC, gentamicin vs HC, control	?	?	?	NHC, gentamicin vs NHC, control	?	?	?	12	12	1	1	1	1	1	1	1	1	1	1	1	1
3	107888850	107896214	4933431E20Rik	Lognormal linear model	HC, gentamicin vs HC, control	9.48883e-05	0.718305	-1.39217	NHC, gentamicin vs NHC, control	0.0403908	0.893472	-1.11923	16013.2	652.912	63.0113	63.6078	63.1498	44.5915	42.8534	49.0843	57.2479	61.8575	53.4753	52.2017	53.1829	48.648
6	72120213	72123198	4933431G14Rik	Lognormal linear model	HC, gentamicin vs HC, control	0.000780669	0.574217	-1.7415	NHC, gentamicin vs NHC, control	?	0.986744	-1.01343	157	18.1406	2.56334	1.89805	2.47459	1.49474	1.33474	1.14257	1.12399	1.23767	1.27028	1.38638	1.07367	1.14058
9	118429839	118437049	4933432G23Rik	?	HC, gentamicin vs HC, control	?	?	?	NHC, gentamicin vs NHC, control	?	?	?	12	12	1	1	1	1	1	1	1	1	1	1	1	1
14	102987412	103033804	4933432I03Rik	?	HC, gentamicin vs HC, control	?	?	?	NHC, gentamicin vs NHC, control	?	?	?	27	12.581	1	1	1	1	1	1	1.08266	1.19806	1.03861	1.15455	1.03684	1.07029
16	18209686	18213864	4933432I09Rik	?	HC, gentamicin vs HC, control	?	?	?	NHC, gentamicin vs NHC, control	?	?	?	58	13.844	1.21713	1.21382	1.18432	1.12368	1.12553	1.17821	1.12399	1.11883	1.27028	1.07728	1	1.21087
2	25212559	25214631	4933433C11Rik	?	HC, gentamicin vs HC, control	?	?	?	NHC, gentamicin vs NHC, control	?	?	?	52	13.6198	1.08685	1.17106	1.04608	1.16491	1.50212	1.14257	1.12399	1.11883	1.11584	1.07728	1	1.07029
8	30568395	30575574	4933433F19Rik	?	HC, gentamicin vs HC, control	?	?	?	NHC, gentamicin vs NHC, control	?	?	?	12	12	1	1	1	1	1	1	1	1	1	1	1	1
9	75410184	75415538	4933433G15Rik	?	HC, gentamicin vs HC, control	?	?	?	NHC, gentamicin vs NHC, control	?	?	?	54.0284	13.6902	1.08704	1.29935	1.2304	1.08246	1.0419	1.07128	1.12401	1.19894	1.19306	1.03864	1.14735	1.17573
13	66996818	67032406	4933433G19Rik	?	HC, gentamicin vs HC, control	?	?	?	NHC, gentamicin vs NHC, control	?	?	?	54.7102	13.742	1.14098	1.09132	1.2489	1.30919	1.26401	1.15193	1.13285	1.12692	1.12249	1	1.07779	1.07566
17	84078660	84089876	4933433H22Rik	?	HC, gentamicin vs HC, control	?	?	?	NHC, gentamicin vs NHC, control	?	?	?	27	12.5701	1	1	1	1	1	1	1.04133	1.07922	1.07722	1.19319	1.07367	1.10544
3	90052817	90062448	4933434E20Rik	Lognormal linear model	HC, gentamicin vs HC, control	2.14053e-05	1.31145	1.31145	NHC, gentamicin vs NHC, control	0.187055	0.956639	-1.04533	15385.6	624.44	46.0494	46.4306	48.3971	62.3607	63.6939	58.7613	50.9739	50.3222	51.3128	51.2949	48.938	45.9047
8	83348472	83379403	4933434I20Rik	?	HC, gentamicin vs HC, control	?	?	?	NHC, gentamicin vs NHC, control	?	?	?	13	12.0386	1	1	1	1	1	1	1	1	1.03861	1	1	1
8	92326033	92356121	4933436C20Rik	Lognormal linear model	HC, gentamicin vs HC, control	0.00173663	1.69	1.69	NHC, gentamicin vs NHC, control	0.987248	0.998144	-1.00186	5580	232.633	14.1581	15.0695	13.3957	24.7475	24.0137	23.0624	24.1449	18.8648	16.2904	19.353	22.3654	17.1671
1	139379452	139402853	4933436E23Rik	?	HC, gentamicin vs HC, control	?	?	?	NHC, gentamicin vs NHC, control	?	?	?	12	12	1	1	1	1	1	1	1	1	1	1	1	1
7	68417424	68426134	4933436H12Rik	?	HC, gentamicin vs HC, control	?	?	?	NHC, gentamicin vs NHC, control	?	?	?	28	12.6826	1.1737	1.12829	1.13824	1.16491	1.04184	1.03564	1	1	1	1	1	1
X	67919864	67921451	4933436I01Rik	?	HC, gentamicin vs HC, control	?	?	?	NHC, gentamicin vs NHC, control	?	?	?	13	12.0356	1	1	1	1	1	1.03564	1	1	1	1	1	1
5	127030789	127088530	4933438B17Rik	?	HC, gentamicin vs HC, control	?	?	?	NHC, gentamicin vs NHC, control	?	?	?	19	12.2731	1	1	1	1.04123	1	1	1.08266	1	1.03861	1.03864	1.03684	1.03515
4	147063366	147068437	4933438K21Rik	?	HC, gentamicin vs HC, control	?	?	?	NHC, gentamicin vs NHC, control	?	?	?	81.4462	14.7783	1.21832	1.30147	1.22121	1.11119	1.35942	1.17821	1.33064	1.16884	1.15466	1.15455	1.36837	1.21138
11	59505685	59511068	4933439C10Rik	Poisson	HC, gentamicin vs HC, control	0.0195074	0.654515	-1.52785	NHC, gentamicin vs NHC, control	0.042088	0.714744	-1.3991	7102.96	296.582	24.8587	26.5731	32.4476	20.77	17.7013	16.3243	25.9753	31.4416	34.8835	22.8446	18.5966	24.1648
1	172541620	172550807	4933439K11Rik	Lognormal linear model	HC, gentamicin vs HC, control	0.649908	1.03619	1.03619	NHC, gentamicin vs NHC, control	0.765024	0.97695	-1.02359	150	17.5128	1.52111	1.47041	1.55297	1.65965	1.41843	1.64156	1.4133	1.43573	1.3089	1.3091	1.18418	1.59748
10	111586719	111594274	4933440J02Rik	?	HC, gentamicin vs HC, control	?	?	?	NHC, gentamicin vs NHC, control	?	?	?	15	12.1334	1	1	1.09216	1.04123	1	1	1	1	1	1	1	1
7	125331782	125349787	4933440M02Rik	?	HC, gentamicin vs HC, control	?	?	?	NHC, gentamicin vs NHC, control	?	?	?	14	12.0829	1	1	1.04608	1	1	1	1	1	1	1	1.03684	1
5	26098668	26105315	5031410I06Rik	Lognormal linear model	HC, gentamicin vs HC, control	0.762195	0.932164	-1.07277	NHC, gentamicin vs NHC, control	0.356616	0.803059	-1.24524	203.116	19.3156	1.16297	1.04276	1.19374	1.08197	1	1.08364	1.86722	1.82639	3.31015	1.66044	1.23448	2.85187
14	75016027	75052533	5031414D18Rik	Lognormal linear model	HC, gentamicin vs HC, control	0.0412887	0.827441	-1.20854	NHC, gentamicin vs NHC, control	0.0680774	0.848391	-1.1787	135	16.877	1.26056	1.55594	1.13824	1.12368	1.12553	1	1.78527	1.83184	1.61779	1.54093	1.40521	1.49204
5	23431808	23434354	5031425E22Rik	Lognormal linear model	HC, gentamicin vs HC, control	0.000113681	0.664135	-1.50572	NHC, gentamicin vs NHC, control	0.312849	1.06529	1.06529	11314	467.418	54.3707	47.1856	53.1174	35.5493	33.9724	33.0421	36.7093	30.8275	34.2837	38.7493	33.7112	35.8998
2	166447451	166458771	5031425F14Rik	?	HC, gentamicin vs HC, control	?	?	?	NHC, gentamicin vs NHC, control	?	?	?	45	13.3435	1.26056	1.21382	1.09216	1.08246	1.20922	1.21385	1.04133	1.07922	1.03861	1.03864	1.07367	1
2	6922702	6928723	5031426D15Rik	Lognormal linear model	HC, gentamicin vs HC, control	0.183075	0.837729	-1.1937	NHC, gentamicin vs NHC, control	0.217361	0.849877	-1.17664	248.818	21.5184	2.14096	1.71512	1.94093	1.64152	1.65874	1.53886	1.5423	2.19511	2.14795	1.93938	1.34053	1.71703
6	112286794	112290320	5031434C07Rik	?	HC, gentamicin vs HC, control	?	?	?	NHC, gentamicin vs NHC, control	?	?	?	21	12.3497	1	1	1	1	1	1	1.12399	1.03961	1.03861	1.03864	1.07367	1.03515
3	51559757	51567117	5031434O11Rik	Lognormal linear model	HC, gentamicin vs HC, control	0.000767033	0.727969	-1.37368	NHC, gentamicin vs NHC, control	?	0.913778	-1.09436	296	23.5279	2.47649	2.24017	2.65891	1.74211	1.79502	1.81977	1.99192	1.79223	1.84947	1.69548	1.55255	1.91379
15	84945720	84987972	5031439G07Rik	Lognormal linear model	HC, gentamicin vs HC, control	0.0128133	0.742166	-1.34741	NHC, gentamicin vs NHC, control	0.256376	0.908413	-1.10082	20409	817.004	52.9811	59.7584	53.9929	40.0432	40.9183	42.5942	83.4124	98.2462	93.978	84.3034	72.4636	94.3121
5	52973012	52992293	5033403H07Rik	?	HC, gentamicin vs HC, control	?	?	?	NHC, gentamicin vs NHC, control	?	?	?	13	12.0368	1	1	1	1	1	1	1	1	1	1	1.03684	1
1	185497306	185498015	5033404E19Rik	?	HC, gentamicin vs HC, control	?	?	?	NHC, gentamicin vs NHC, control	?	?	?	14	12.0773	1	1	1	1	1	1	1	1	1.03861	1.03864	1	1
12	111941991	111944483	5033406O09Rik	?	HC, gentamicin vs HC, control	?	?	?	NHC, gentamicin vs NHC, control	?	?	?	94.002	15.168	1.08685	1	1	1.04123	1	1.07128	1.53737	1.47534	1.57918	1.69548	1.2947	1.3866
13	16857475	17694766	5033411D12Rik	Lognormal linear model	HC, gentamicin vs HC, control	0.481056	0.900872	-1.11004	NHC, gentamicin vs NHC, control	0.259696	0.842586	-1.18682	1125	56.4713	4.51752	4.63498	4.68647	4.87546	4.34745	3.38801	5.21568	4.88193	6.05819	5.32745	3.32072	5.2175
2	59382493	59386683	5330411J11Rik	Lognormal linear model	HC, gentamicin vs HC, control	0.938483	1.00548	1.00548	NHC, gentamicin vs NHC, control	?	1.00774	1.00774	206	20.0963	2.12908	2.3257	2.38242	2.52545	2.46451	1.92669	1.08266	1	1.07722	1.03864	1.07367	1.07029
2	131820006	131847657	5330413P13Rik	Lognormal linear model	HC, gentamicin vs HC, control	1.72284e-07	0.470314	-2.12624	NHC, gentamicin vs NHC, control	?	0.948536	-1.05426	688.023	40.8101	8.1663	7.92784	7.35915	3.80352	3.88717	3.35237	1.08266	1.11883	1.03861	1	1.07367	1
3	108458069	108536523	5330417C22Rik	Lognormal linear model	HC, gentamicin vs HC, control	?	1.09187	1.09187	NHC, gentamicin vs NHC, control	0.148825	0.757899	-1.31944	781	42.451	3.17131	3.6514	2.79715	3.35001	3.30137	3.81572	2.98385	5.51571	4.28203	3.08645	2.47348	4.02254
16	50726751	50732774	5330426P16Rik	Lognormal linear model	HC, gentamicin vs HC, control	0.0835059	0.690975	-1.44723	NHC, gentamicin vs NHC, control	0.0703073	0.68718	-1.45522	1516	71.045	2.47649	3.00993	3.30404	2.36053	1.87871	1.81977	11.7045	9.71453	11.3094	11.2777	5.53094	6.65847
X	105372994	105391755	5330434G04Rik	Lognormal linear model	HC, gentamicin vs HC, control	0.313032	0.798082	-1.253	NHC, gentamicin vs NHC, control	0.330073	0.804902	-1.24239	400	27.159	1.8251	1.94082	1.87554	1.70088	1.20922	1.64156	2.15724	3.0598	4.16619	2.31369	1.77357	3.49535
6	142614595	142626463	5330439B14Rik	?	HC, gentamicin vs HC, control	?	?	?	NHC, gentamicin vs NHC, control	?	?	?	14.4384	12.0976	1	1	1	1.05424	1	1	1	1	1	1.04339	1	1
6	131543762	131553758	5430401F13Rik	?	HC, gentamicin vs HC, control	?	?	?	NHC, gentamicin vs NHC, control	?	?	?	12	12	1	1	1	1	1	1	1	1	1	1	1	1
X	77919786	77925063	5430402E10Rik	?	HC, gentamicin vs HC, control	?	?	?	NHC, gentamicin vs NHC, control	?	?	?	12	12	1	1	1	1	1	1	1	1	1	1	1	1
6	50566643	50594866	5430402O13Rik	Lognormal linear model	HC, gentamicin vs HC, control	?	0.910722	-1.09803	NHC, gentamicin vs NHC, control	0.246102	1.08612	1.08612	134	16.8246	1.30398	1.47041	1.2304	1.20614	1.33474	1.10693	1.57862	1.3565	1.46335	1.69548	1.51572	1.56233
8	35864085	35882958	5430403N17Rik	?	HC, gentamicin vs HC, control	?	?	?	NHC, gentamicin vs NHC, control	?	?	?	35	12.8909	1.08685	1	1.04608	1	1	1	1.04133	1.15845	1.15445	1.07728	1.22102	1.10544
2	156852403	156862946	5430405H02Rik	Lognormal linear model	HC, gentamicin vs HC, control	0.477869	1.06636	1.06636	NHC, gentamicin vs NHC, control	0.655226	0.960771	-1.04083	1978.59	90.607	8.1019	7.35537	7.7738	9.62661	7.90677	7.38009	6.16545	7.70753	7.8249	6.42892	7.453	6.88272
5	100420842	100429536	5430416N02Rik	Lognormal linear model	HC, gentamicin vs HC, control	1.72169e-06	2.6692	2.6692	NHC, gentamicin vs NHC, control	0.443785	0.93797	-1.06613	2434	107.962	5.42947	5.06262	5.46984	15.3062	15.1011	12.3698	9.34869	8.80346	7.29378	8.30257	8.18319	7.2911
4	43730034	43734535	5430416O09Rik	?	HC, gentamicin vs HC, control	?	?	?	NHC, gentamicin vs NHC, control	?	?	?	37.2243	13.0203	1.04359	1.04483	1.13974	1.12414	1.12708	1.03571	1.1655	1.04253	1.15462	1	1.03698	1.10555
2	118745762	118748808	5430417L22Rik	Lognormal linear model	HC, gentamicin vs HC, control	0.0972383	0.91823	-1.08905	NHC, gentamicin vs NHC, control	0.457598	0.964412	-1.0369	22300.7	917.776	111.65	109.451	119.054	95.1306	108.788	108.817	47.9795	42.4732	44.4773	43.3472	42.6257	43.9833
7	131174402	131250946	5430419D17Rik	?	HC, gentamicin vs HC, control	?	?	?	NHC, gentamicin vs NHC, control	?	?	?	33	12.8298	1.04343	1	1.09216	1	1.08369	1	1.08266	1.11883	1.03861	1.11591	1.18418	1.07029
8	25302650	25306271	5430421F17Rik	Lognormal linear model	HC, gentamicin vs HC, control	0.348649	0.904403	-1.1057	NHC, gentamicin vs NHC, control	?	1.00509	1.00509	147.77	17.3683	1.47769	1.21398	1.37383	1.16622	1.25109	1.24952	1.95073	1.39618	1.47139	1.46366	1.85711	1.49695
15	101485130	101491513	5430421N21Rik	?	HC, gentamicin vs HC, control	?	?	?	NHC, gentamicin vs NHC, control	?	?	?	61.8052	13.9489	1	1.1417	1.09216	1.08246	1	1.0889	1.40627	1	1.15021	1.51328	1.37544	1.09845
13	73699826	73709857	5430425J12Rik	?	HC, gentamicin vs HC, control	?	?	?	NHC, gentamicin vs NHC, control	?	?	?	13	12.0386	1	1	1	1	1	1	1	1	1.03861	1	1	1
12	91045848	91056636	5430427M07Rik	?	HC, gentamicin vs HC, control	?	?	?	NHC, gentamicin vs NHC, control	?	?	?	13	12.0396	1	1	1	1	1	1	1	1.03961	1	1	1	1
X	85870273	85891500	5430427O19Rik	?	HC, gentamicin vs HC, control	?	?	?	NHC, gentamicin vs NHC, control	?	?	?	50.0184	13.4759	1.08685	1.08553	1.09301	1.08246	1.08369	1.14257	1.04133	1.07922	1.27028	1.11591	1.18418	1.21087
X	6452376	6574664	5430428K19Rik	?	HC, gentamicin vs HC, control	?	?	?	NHC, gentamicin vs NHC, control	?	?	?	12	12	1	1	1	1	1	1	1	1	1	1	1	1
3	38203151	38208120	5430434I15Rik	?	HC, gentamicin vs HC, control	?	?	?	NHC, gentamicin vs NHC, control	?	?	?	12	12	1	1	1	1	1	1	1	1	1	1	1	1
1	131688695	131713465	5430435G22Rik	Lognormal linear model	HC, gentamicin vs HC, control	0.064584	0.799826	-1.25027	NHC, gentamicin vs NHC, control	0.459384	1.08441	1.08441	1289.1	61.0135	1.43445	2.02671	1.41473	1.45372	1.12612	1.2855	7.67434	9.04245	8.3871	8.9988	9.31879	8.85075
15	5496318	5594984	5430437J10Rik	?	HC, gentamicin vs HC, control	?	?	?	NHC, gentamicin vs NHC, control	?	?	?	57.8383	13.8678	1.14105	1.29511	1.37315	1.07638	1	1.00765	1.12944	1.23579	1.10531	1.15685	1.16984	1.17723
14	105427559	105437717	5430440P10Rik	Lognormal linear model	HC, gentamicin vs HC, control	0.0442439	1.12065	1.12065	NHC, gentamicin vs NHC, control	?	0.882037	-1.13374	100.658	15.5702	1.3759	1.34499	1.20334	1.45351	1.48775	1.44929	1.28022	1.23628	1.33537	1.23183	1.04399	1.12775
6	133292216	133295791	5530400C23Rik	?	HC, gentamicin vs HC, control	?	?	?	NHC, gentamicin vs NHC, control	?	?	?	12	12	1	1	1	1	1	1	1	1	1	1	1	1
11	81860677	81894583	5530401A14Rik	?	HC, gentamicin vs HC, control	?	?	?	NHC, gentamicin vs NHC, control	?	?	?	15	12.1147	1.04343	1	1	1	1	1.07128	1	1	1	1	1	1
X	105040854	105070125	5530601H04Rik	Lognormal linear model	HC, gentamicin vs HC, control	0.392879	1.11981	1.11981	NHC, gentamicin vs NHC, control	0.22038	1.18158	1.18158	2694.57	118.834	10.1414	8.39825	10.3286	11.8843	9.32678	11.1223	9.84262	8.45227	7.96602	10.7839	12.4563	8.13148
9	77366412	77399417	5730403I07Rik	Lognormal linear model	HC, gentamicin vs HC, control	0.39558	0.865058	-1.15599	NHC, gentamicin vs NHC, control	0.534592	0.900518	-1.11047	223.225	20.3492	1.73946	1.47058	1.73812	1.53629	1.37817	1.35939	1.66161	1.87232	2.23	1.6963	1.22119	2.44571
X	13042015	13045296	5730405O15Rik	Lognormal linear model	HC, gentamicin vs HC, control	0.000243879	0.548609	-1.82279	NHC, gentamicin vs NHC, control	0.239962	0.885318	-1.12954	279	22.9975	2.43306	2.9244	3.21188	1.41228	1.62765	1.64156	1.57862	1.59417	2.00392	1.42502	1.44204	1.70292
19	8888387	8888771	5730408K05Rik	Lognormal linear model	HC, gentamicin vs HC, control	0.388345	1.17821	1.17821	NHC, gentamicin vs NHC, control	0.438999	1.15764	1.15764	449.941	29.118	1.60797	1.58628	1.34471	1.82457	1.79502	1.71284	4.14109	2.42601	2.39004	4.12967	3.76277	2.39707
4	126609854	126614372	5730409E04Rik	Poisson	HC, gentamicin vs HC, control	0.399256	0.902677	-1.10782	NHC, gentamicin vs NHC, control	?	0.99745	-1.00256	10758.2	446.032	45.9819	43.9429	48.8414	40.4633	52.7009	33.3506	27.9477	32.5857	30.2251	30.811	29.51	29.6716
X	136104603	136115421	5730412P04Rik	?	HC, gentamicin vs HC, control	?	?	?	NHC, gentamicin vs NHC, control	?	?	?	12	12	1	1	1	1	1	1	1	1	1	1	1	1
X	109001485	109002297	5730416F02Rik	?	HC, gentamicin vs HC, control	?	?	?	NHC, gentamicin vs NHC, control	?	?	?	21.0091	12.3292	1	1	1	1	1	1.21409	1.04136	1	1	1	1.07374	1
10	95417375	95428641	5730420D15Rik	Lognormal linear model	HC, gentamicin vs HC, control	0.394463	0.858736	-1.1645	NHC, gentamicin vs NHC, control	0.961167	1.00854	1.00854	398	27.5054	2.95418	2.41123	2.79715	2.56667	2.08792	2.3544	1.66128	2.14873	2.23559	2.19778	1.36837	2.72214
5	149119565	149182037	5730422E09Rik	?	HC, gentamicin vs HC, control	?	?	?	NHC, gentamicin vs NHC, control	?	?	?	59	13.9219	1.08685	1.29935	1.09216	1.32983	1.62765	1.14257	1.04133	1.07922	1	1.07728	1.11051	1.03515
10	41568016	41576477	5730435O14Rik	?	HC, gentamicin vs HC, control	?	?	?	NHC, gentamicin vs NHC, control	?	?	?	14	12.0782	1	1	1	1	1	1	1	1.03961	1.03861	1	1	1
11	80360492	80378016	5730455P16Rik	Lognormal linear model	HC, gentamicin vs HC, control	0.0568058	1.19096	1.19096	NHC, gentamicin vs NHC, control	0.90021	1.01095	1.01095	15894.9	649.222	54.0513	55.3153	64.088	71.0037	75.6841	59.8867	42.3709	47.1866	44.438	43.8717	43.904	47.4215
6	52308389	52314833	5730457N03Rik	?	HC, gentamicin vs HC, control	?	?	?	NHC, gentamicin vs NHC, control	?	?	?	13	12.0396	1	1	1	1	1	1	1	1.03961	1	1	1	1
3	153789305	153792088	5730460C07Rik	?	HC, gentamicin vs HC, control	?	?	?	NHC, gentamicin vs NHC, control	?	?	?	13	12.0351	1	1	1	1	1	1	1	1	1	1	1	1.03515
5	48395573	48414295	5730480H06Rik	Lognormal linear model	HC, gentamicin vs HC, control	0.786148	0.967218	-1.03389	NHC, gentamicin vs NHC, control	0.0881715	0.794052	-1.25936	636.166	37.1093	2.9292	2.76994	3.48836	3.61745	3.09684	2.28608	3.52114	3.45349	3.5484	3.14272	2.80501	2.45067
4	44702800	44705111	5730488B01Rik	?	HC, gentamicin vs HC, control	?	?	?	NHC, gentamicin vs NHC, control	?	?	?	12	12	1	1	1	1	1	1	1	1	1	1	1	1
12	18514510	18535255	5730507C01Rik	Lognormal linear model	HC, gentamicin vs HC, control	0.81936	0.978463	-1.02201	NHC, gentamicin vs NHC, control	0.894916	0.987784	-1.01237	6666.58	275.584	19.3209	15.9807	19.7379	18.7699	18.0715	16.8202	31.6536	24.4091	27.9694	31.0457	26.2134	25.5915
3	127869688	127896324	5730508B09Rik	Poisson	HC, gentamicin vs HC, control	0.158985	1.14719	1.14719	NHC, gentamicin vs NHC, control	0.288865	0.787441	-1.26994	14966	627.5	95.2347	80.2426	88.9222	99.8242	102.846	99.6214	10.2166	12.4873	11.1936	10.4663	7.11492	9.32956
11	25616846	26210577	5730522E02Rik	Lognormal linear model	HC, gentamicin vs HC, control	0.836287	0.984769	-1.01547	NHC, gentamicin vs NHC, control	?	1.2214	1.2214	110	15.9431	1.43426	1.55594	1.27648	1.37105	1.54396	1.28514	1.12399	1.15845	1.07722	1.46366	1.44204	1.21087
1	136213522	136234281	5730559C18Rik	Poisson	HC, gentamicin vs HC, control	0.170599	0.813131	-1.22981	NHC, gentamicin vs NHC, control	0.948149	0.991222	-1.00886	10958	446.406	40.2138	37.6064	40.0765	29.901	27.1519	39.2795	33.6922	36.8484	45.7515	34.9241	32.1272	48.8334
9	20607475	20617272	5730577I03Rik	Lognormal linear model	HC, gentamicin vs HC, control	0.675449	1.04543	1.04543	NHC, gentamicin vs NHC, control	0.735478	1.03655	1.03655	3003.48	132.626	13.0962	11.8921	13.1548	15.9641	13.7892	10.6256	8.71792	9.0406	8.74234	10.0284	9.62406	7.9508
1	153849542	153851196	5830403L16Rik	?	HC, gentamicin vs HC, control	?	?	?	NHC, gentamicin vs NHC, control	?	?	?	41	13.1828	1.30398	1.29935	1	1.04123	1.04184	1	1.04133	1.15845	1.03861	1.03864	1.18418	1.03515
5	100077962	100095274	5830403M04Rik	?	HC, gentamicin vs HC, control	?	?	?	NHC, gentamicin vs NHC, control	?	?	?	45.7701	13.3062	1	1	1	1.09122	1.1374	1	1.09641	1.35966	1.04535	1.17182	1.20258	1.20176
7	140247301	140299792	5830411N06Rik	?	HC, gentamicin vs HC, control	?	?	?	NHC, gentamicin vs NHC, control	?	?	?	18	12.2283	1	1	1	1	1	1	1.04133	1.03961	1	1	1.14735	1
4	46376975	46389424	5830415F09Rik	Lognormal linear model	HC, gentamicin vs HC, control	0.313992	0.902649	-1.10785	NHC, gentamicin vs NHC, control	0.841666	1.01987	1.01987	1857	86.1824	8.16531	9.25354	7.63564	8.2974	7.31831	6.98785	7.32352	6.07027	5.67207	7.56845	5.89931	5.9907
5	64044973	64050227	5830416I19Rik	?	HC, gentamicin vs HC, control	?	?	?	NHC, gentamicin vs NHC, control	?	?	?	39.6017	13.1177	1.17609	1.08572	1.04627	1.12397	1.1441	1.03597	1	1.15963	1.19418	1.11656	1	1.03525
19	53441212	53464797	5830416P10Rik	Lognormal linear model	HC, gentamicin vs HC, control	0.26637	0.855111	-1.16944	NHC, gentamicin vs NHC, control	0.146295	0.809958	-1.23463	317.101	24.0746	1.67822	2.17536	2.01339	1.51967	1.67818	1.80213	1.93051	2.43612	2.941	1.71071	1.79223	2.39708
3	88777057	88829372	5830417I10Rik	Poisson	HC, gentamicin vs HC, control	0.455801	0.925192	-1.08086	NHC, gentamicin vs NHC, control	0.881041	1.01579	1.01579	19799.4	801.492	58.7993	79.1239	74.691	68.3688	59.0206	69.6661	54.3129	70.0301	69.5673	72.2027	68.3355	57.3742
9	15316914	15357789	5830418K08Rik	Lognormal linear model	HC, gentamicin vs HC, control	0.430783	0.962021	-1.03948	NHC, gentamicin vs NHC, control	0.31578	1.05131	1.05131	12974	532.319	52.9991	53.8926	52.2419	49.5953	49.6522	53.9455	37.2025	36.733	33.2579	39.4254	39.2089	34.1644
9	103423578	103461261	5830418P13Rik	?	HC, gentamicin vs HC, control	?	?	?	NHC, gentamicin vs NHC, control	?	?	?	20.0602	12.3256	1.08685	1	1	1.04123	1.08369	1	1	1.03961	1	1	1.03905	1.03515
12	69464787	69475551	5830428M24Rik	Lognormal linear model	HC, gentamicin vs HC, control	0.808268	0.956391	-1.0456	NHC, gentamicin vs NHC, control	0.816377	0.958234	-1.04359	141	17.4355	1.43426	1.55594	2.38242	1.98948	2.04608	1.14257	1.12399	1.15845	1.23167	1.19319	1.03684	1.14058
7	135648457	135652315	5830432E09Rik	?	HC, gentamicin vs HC, control	?	?	?	NHC, gentamicin vs NHC, control	?	?	?	84.2806	14.8157	1.26762	1.13362	1.04668	1.04258	1	1	1.30067	1.39814	1.39904	1.36364	1.53629	1.32745
9	120577331	120578074	5830454E08Rik	Lognormal linear model	HC, gentamicin vs HC, control	0.603662	1.07085	1.07085	NHC, gentamicin vs NHC, control	0.312939	0.87247	-1.14617	435	29.0435	1.91195	3.05269	2.70499	3.22633	2.67372	2.24747	2.32257	2.46563	2.2742	1.96595	2.17878	2.01923
5	90561209	90597907	5830473C10Rik	?	HC, gentamicin vs HC, control	?	?	?	NHC, gentamicin vs NHC, control	?	?	?	48	13.4128	1.08685	1.08553	1	1	1.04184	1	1.37197	1.19806	1	1.23183	1.22102	1.17573
4	154630691	154636368	5930403L14Rik	Poisson	HC, gentamicin vs HC, control	0.0762817	0.625964	-1.59754	NHC, gentamicin vs NHC, control	0.905134	0.988626	-1.0115	15441.5	606.785	13.5353	20.8264	13.3286	9.43608	7.92481	13.337	73.6247	88.915	103.454	87.8638	72.9544	101.584
5	128579130	128600688	5930412G12Rik	Lognormal linear model	HC, gentamicin vs HC, control	0.711431	0.894911	-1.11743	NHC, gentamicin vs NHC, control	0.872904	0.956274	-1.04572	1132	55.4459	1.13028	1.55594	1.09216	1.20614	1.12553	1.03564	11.1672	8.76385	4.74538	9.19124	9.9882	4.44429
13	101232127	101247552	5930438M14Rik	?	HC, gentamicin vs HC, control	?	?	?	NHC, gentamicin vs NHC, control	?	?	?	43	13.2706	1.1737	1.17106	1.13824	1.20614	1.20922	1.17821	1.04133	1	1.03861	1.07728	1.03684	1
1	73618381	73864467	6030407O03Rik	Lognormal linear model	HC, gentamicin vs HC, control	0.965068	1.00527	1.00527	NHC, gentamicin vs NHC, control	0.177948	0.842101	-1.18751	284	23.2779	2.30278	2.3257	2.93539	2.48422	3.21768	1.99798	1.37197	1.51495	1.46335	1.27047	1.14735	1.24602
15	101293212	101297427	6030408B16Rik	Lognormal linear model	HC, gentamicin vs HC, control	0.933056	0.985344	-1.01487	NHC, gentamicin vs NHC, control	0.0416093	0.662063	-1.51043	820.367	43.5693	1.65139	1.64515	1.63268	1.5772	1.71133	1.57212	6.86888	6.8625	6.17402	6.2648	2.80675	4.80249
9	58488603	58499743	6030419C18Rik	Lognormal linear model	HC, gentamicin vs HC, control	1.85816e-05	0.656857	-1.5224	NHC, gentamicin vs NHC, control	0.953704	1.00313	1.00313	33340	1373.6	192.118	199.342	187.535	122.706	130.212	127.458	74.4024	66.9927	65.4436	71.2051	72.2794	63.911
12	110994398	111013873	6030440G07Rik	Lognormal linear model	HC, gentamicin vs HC, control	?	0.842042	-1.18759	NHC, gentamicin vs NHC, control	0.660692	0.959322	-1.0424	261.208	21.9636	1.98055	2.08839	1.76191	1.65378	1.70427	1.53828	1.65634	2.31143	1.79169	1.71392	1.9799	1.78313
15	12808177	12824658	6030458C11Rik	Lognormal linear model	HC, gentamicin vs HC, control	0.0803264	0.940095	-1.06372	NHC, gentamicin vs NHC, control	0.438565	1.0255	1.0255	23709.8	977.71	123.122	119.62	132.123	114.608	121.045	116.538	39.3637	42.7094	41.7007	41.6038	43.435	41.8408
8	123733958	123739942	6030466F02Rik	Lognormal linear model	HC, gentamicin vs HC, control	0.651261	0.944472	-1.05879	NHC, gentamicin vs NHC, control	0.567296	0.929979	-1.07529	192	19.3092	1.52111	1.727	2.1981	1.65965	1.71133	1.71284	1.66128	1.39611	1.46335	1.3091	1.77357	1.17573
11	117797660	117807309	6030468B19Rik	?	HC, gentamicin vs HC, control	?	?	?	NHC, gentamicin vs NHC, control	?	?	?	14.0391	12.0778	1	1	1	1	1	1	1.04133	1	1	1	1	1.03652
X	38772780	38962689	6030498E09Rik	?	HC, gentamicin vs HC, control	?	?	?	NHC, gentamicin vs NHC, control	?	?	?	69	14.1602	1	1.04276	1.04608	1.08246	1.04184	1.21385	1.12399	1.31689	1.42473	1.15455	1.22102	1.49204
14	20702012	20703100	6230400D17Rik	Lognormal linear model	HC, gentamicin vs HC, control	0.449213	1.08289	1.08289	NHC, gentamicin vs NHC, control	?	0.951674	-1.05078	378.563	26.685	1.95657	1.9848	2.75829	2.44561	2.25818	2.46298	2.23991	2.11117	2.19698	2.4318	1.95926	1.87941
1	180432373	180483505	6330403A02Rik	Lognormal linear model	HC, gentamicin vs HC, control	0.119262	0.652363	-1.53289	NHC, gentamicin vs NHC, control	0.020121	0.502303	-1.99083	839.731	44.4859	2.51992	2.71058	1.46081	1.78334	1.2929	1.21385	6.12494	9.00152	6.94627	3.82094	2.47348	5.1374
11	71031941	71033618	6330403K07Rik	Lognormal linear model	HC, gentamicin vs HC, control	0.607766	0.902664	-1.10783	NHC, gentamicin vs NHC, control	0.187965	1.25673	1.25673	17739	696.139	16.6768	16.5663	17.1744	15.5536	10.9587	19.8903	103.334	82.4016	77.9926	105.361	146.322	83.9089
18	36300101	36301479	6330403M23Rik	Lognormal linear model	HC, gentamicin vs HC, control	0.607525	1.06704	1.06704	NHC, gentamicin vs NHC, control	0.19414	0.842411	-1.18707	1970	89.2527	4.60437	5.10539	6.11497	4.99914	6.89988	5.06319	9.30736	11.4574	9.84218	8.8435	7.29911	9.71616
4	3714964	3716807	6330407A03Rik	?	HC, gentamicin vs HC, control	?	?	?	NHC, gentamicin vs NHC, control	?	?	?	14	12.0847	1	1	1.04608	1	1	1	1	1	1.03861	1	1	1
7	13258967	13278722	6330408A02Rik	Lognormal linear model	HC, gentamicin vs HC, control	0.608912	1.0413	1.0413	NHC, gentamicin vs NHC, control	0.610066	0.960377	-1.04126	5215.75	220.938	18.9075	21.6253	21.528	19.6397	24.7877	20.4186	16.3272	14.3984	17.2755	16.2984	14.3447	15.3876
2	32732621	32741017	6330409D20Rik	?	HC, gentamicin vs HC, control	?	?	?	NHC, gentamicin vs NHC, control	?	?	?	96	15.2365	1.04343	1	1	1	1.04184	1	1.45463	1.83184	1.69502	1.38638	1.22102	1.56233
3	129753758	129763883	6330410L21Rik	Lognormal linear model	HC, gentamicin vs HC, control	0.642733	0.9767	-1.02386	NHC, gentamicin vs NHC, control	?	0.935643	-1.06878	195.72	19.5575	2.13036	2.03078	2.18546	2.21695	1.88274	2.11055	1.22897	1.1702	1.21481	1.08167	1.07949	1.22554
6	77380257	77382476	6330415B21Rik	?	HC, gentamicin vs HC, control	?	?	?	NHC, gentamicin vs NHC, control	?	?	?	39.6094	13.1118	1.08978	1.13214	1.09911	1.17033	1.04843	1.03678	1	1.20496	1.08242	1.08309	1.12871	1.0361
4	63560360	63586354	6330416G13Rik	Lognormal linear model	HC, gentamicin vs HC, control	0.35547	1.06371	1.06371	NHC, gentamicin vs NHC, control	0.0165629	1.20947	1.20947	2876	124.997	7.73105	8.86866	8.64942	8.83337	10.1636	7.95019	10.5473	10.9029	11.5025	12.7459	13.414	13.6876
5	138264045	138266662	6330418K02Rik	Lognormal linear model	HC, gentamicin vs HC, control	0.243307	0.827041	-1.20913	NHC, gentamicin vs NHC, control	0.393401	1.14568	1.14568	694.237	39.4842	4.07667	2.79225	4.72463	2.93727	3.68476	2.81093	2.91912	2.51788	3.13939	3.10958	3.93762	2.83409
3	96606662	96629820	6330549D23Rik	Lognormal linear model	HC, gentamicin vs HC, control	0.123724	0.805115	-1.24206	NHC, gentamicin vs NHC, control	0.791367	0.966114	-1.03507	776.661	42.8891	5.48897	4.13833	4.03434	4.21779	2.97839	3.80703	3.66874	2.80004	2.82152	2.97297	3.28304	2.67792
12	109591537	109592852	6430411K18Rik	?	HC, gentamicin vs HC, control	?	?	?	NHC, gentamicin vs NHC, control	?	?	?	85.1261	14.8534	1.04315	1.01374	1	1	1	1.08301	1.4542	2.08154	1.57762	1.30762	1.04273	1.24981
7	139972303	139978756	6430531B16Rik	Lognormal linear model	HC, gentamicin vs HC, control	0.0878529	0.773874	-1.2922	NHC, gentamicin vs NHC, control	0.0130899	0.65783	-1.52015	603	36.3702	3.47529	4.67774	4.73255	3.92721	3.63612	2.49696	2.65321	2.98057	2.46726	1.88867	1.62623	1.80835
8	120114152	120165308	6430548M08Rik	Poisson	HC, gentamicin vs HC, control	0.00722021	0.72224	-1.38458	NHC, gentamicin vs NHC, control	0.398276	1.13145	1.13145	13993	585.399	87.4176	84.9038	89.3834	57.6068	67.3633	63.587	17.7387	22.6279	22.7772	21.8645	22.7337	27.3946
2	156000443	156007978	6430550D23Rik	Lognormal linear model	HC, gentamicin vs HC, control	0.0353846	0.810936	-1.23314	NHC, gentamicin vs NHC, control	?	1.06823	1.06823	479.119	30.8002	3.04103	2.71058	3.12099	2.69036	2.42267	2.1049	2.24104	2.67843	2.19698	2.41554	2.80651	2.37121
13	99410836	99412827	6430562O15Rik	?	HC, gentamicin vs HC, control	?	?	?	NHC, gentamicin vs NHC, control	?	?	?	78.8214	14.6577	1.09835	1.19127	1.15584	1.23335	1.23823	1.04039	1.2358	1.52556	1.26763	1.13342	1.34027	1.19755
9	107340640	107349684	6430571L13Rik	Lognormal linear model	HC, gentamicin vs HC, control	0.143759	1.18553	1.18553	NHC, gentamicin vs NHC, control	0.486481	0.92502	-1.08106	3639.2	159.858	19.4863	18.3857	20.5261	20.0606	25.3608	24.0823	4.90607	5.66811	5.95318	5.31938	4.11557	5.99396
8	36489191	36513014	6430573F11Rik	Lognormal linear model	HC, gentamicin vs HC, control	0.787008	1.03412	1.03412	NHC, gentamicin vs NHC, control	0.0310906	0.730903	-1.36817	324	24.336	1.78167	1.55594	1.73729	1.82457	1.66949	1.74848	2.03325	3.29747	2.81477	2.1205	1.66306	2.08952
6	55396887	55412286	6430584L05Rik	?	HC, gentamicin vs HC, control	?	?	?	NHC, gentamicin vs NHC, control	?	?	?	31	12.7673	1.13028	1.04276	1.13824	1.12368	1.04184	1.10693	1	1.03961	1	1	1.07367	1.07029
1	88263113	88269409	6430706D22Rik	Poisson	HC, gentamicin vs HC, control	0.877151	1.04746	1.04746	NHC, gentamicin vs NHC, control	0.778592	0.96257	-1.03888	7685.07	309.395	7.14336	10.2123	4.6828	7.94097	6.56156	7.97602	49.5255	50.627	34.8918	41.5312	54.5827	33.7203
2	29245116	29252994	6530402F18Rik	Poisson	HC, gentamicin vs HC, control	0.000160443	0.723423	-1.38232	NHC, gentamicin vs NHC, control	0.0188315	0.692313	-1.44443	48399.1	2016.73	341.412	342.363	333.127	232.229	258.067	244.63	31.4193	62.0057	63.0908	32.3063	25.1833	50.9023
17	9147719	9168023	6530411M01Rik	?	HC, gentamicin vs HC, control	?	?	?	NHC, gentamicin vs NHC, control	?	?	?	38	13.0111	1.04343	1.04276	1.04608	1	1.04184	1	1.12399	1.07922	1.15445	1.15455	1.18418	1.14058
X	50555744	50635259	6720401G13Rik	Negative binomial	HC, gentamicin vs HC, control	0.000448339	0.587106	-1.70327	NHC, gentamicin vs NHC, control	0.102651	0.842488	-1.18696	89599.2	3608.84	333.769	407.091	412.928	231.754	205.738	238.732	262	341.377	363.181	260.185	244.639	307.442
14	48446352	48515160	6720456H20Rik	Lognormal linear model	HC, gentamicin vs HC, control	0.042942	0.847636	-1.17975	NHC, gentamicin vs NHC, control	0.219838	1.09543	1.09543	10054	411.037	34.6118	34.0997	36.3901	28.3343	29.0349	31.7947	31.7496	32.6892	39.0716	34.3059	41.2627	37.6922
19	57508564	57512789	6720468P15Rik	Lognormal linear model	HC, gentamicin vs HC, control	?	1.08562	1.08562	NHC, gentamicin vs NHC, control	0.874771	0.986255	-1.01394	130	16.6803	1.26056	1.51317	1.18432	1.65965	1.25106	1.39206	1.45463	1.3565	1.42473	1.50229	1.2947	1.3866
1	20888650	20890474	6720483E21Rik	?	HC, gentamicin vs HC, control	?	?	?	NHC, gentamicin vs NHC, control	?	?	?	84	14.8948	1.08685	1.21382	1.55297	1.04123	1.20922	1.07128	1.12399	1.39611	1.27028	1.46366	1.18418	1.28117
13	62603015	62624183	6720489N17Rik	Lognormal linear model	HC, gentamicin vs HC, control	0.391814	1.11774	1.11774	NHC, gentamicin vs NHC, control	0.60707	0.936318	-1.06801	843.294	44.5594	1.87863	1.86388	2.4299	2.71132	2.41214	1.81668	6.21116	5.2147	4.83534	5.39923	5.25827	4.52818
2	152415587	152444329	6820408C15Rik	Lognormal linear model	HC, gentamicin vs HC, control	0.259397	0.876734	-1.1406	NHC, gentamicin vs NHC, control	0.0496161	0.778462	-1.28458	332	24.7435	1.95538	1.68423	2.01378	1.74211	1.75318	1.46335	2.98385	2.42601	2.50587	2.00459	1.6999	2.51127
8	20268286	20297433	6820431F20Rik	Negative binomial	HC, gentamicin vs HC, control	0.0029779	1.4396	1.4396	NHC, gentamicin vs NHC, control	0.735062	0.970141	-1.03078	154574	6159.11	424.177	389.985	448.44	624.161	603.214	588.763	572.129	556.738	433.939	555.257	548.89	413.421
9	98903119	98904623	7420426K07Rik	?	HC, gentamicin vs HC, control	?	?	?	NHC, gentamicin vs NHC, control	?	?	?	12	12	1	1	1	1	1	1	1	1	1	1	1	1
1	162647243	162658220	7420461P10Rik	?	HC, gentamicin vs HC, control	?	?	?	NHC, gentamicin vs NHC, control	?	?	?	14.1893	12.0858	1	1.04674	1	1	1	1.03907	1	1	1	1	1	1
8	31367749	31382439	7420700N18Rik	?	HC, gentamicin vs HC, control	?	?	?	NHC, gentamicin vs NHC, control	?	?	?	13	12.0413	1	1	1	1	1	1	1.04133	1	1	1	1	1
12	11047813	11078742	7420701I03Rik	?	HC, gentamicin vs HC, control	?	?	?	NHC, gentamicin vs NHC, control	?	?	?	13	12.0461	1	1	1.04608	1	1	1	1	1	1	1	1	1
15	85492736	85503228	7530416G11Rik	?	HC, gentamicin vs HC, control	?	?	?	NHC, gentamicin vs NHC, control	?	?	?	80.2438	14.8638	1.36247	1.5815	1.73419	1.15272	1.32135	1.21815	1	1.15847	1.03923	1.14392	1.15178	1
1	150076661	150099767	7530420F21Rik	?	HC, gentamicin vs HC, control	?	?	?	NHC, gentamicin vs NHC, control	?	?	?	32	12.7895	1	1	1.04608	1	1.16737	1	1.08266	1	1.03861	1.3091	1.11051	1.03515
9	34042371	34059020	7630403G23Rik	?	HC, gentamicin vs HC, control	?	?	?	NHC, gentamicin vs NHC, control	?	?	?	12	12	1	1	1	1	1	1	1	1	1	1	1	1
2	148782009	148785937	8030411F24Rik	?	HC, gentamicin vs HC, control	?	?	?	NHC, gentamicin vs NHC, control	?	?	?	12	12	1	1	1	1	1	1	1	1	1	1	1	1
5	52607550	52619012	8030423F21Rik	Lognormal linear model	HC, gentamicin vs HC, control	0.331121	1.07017	1.07017	NHC, gentamicin vs NHC, control	0.280004	1.07891	1.07891	224.466	20.4763	1.79687	2.0273	1.56496	1.93554	1.78905	2.01775	1.41929	1.61479	1.46398	1.65476	1.62337	1.56864
13	70882948	70884504	8030423J24Rik	?	HC, gentamicin vs HC, control	?	?	?	NHC, gentamicin vs NHC, control	?	?	?	59	13.8189	1.08685	1	1	1.08246	1	1.10693	1.16532	1.31689	1.46335	1.34774	1.07367	1.17573
2	11338366	11398501	8030442B05Rik	?	HC, gentamicin vs HC, control	?	?	?	NHC, gentamicin vs NHC, control	?	?	?	57.0015	13.8518	1.10899	1.23088	1.46626	1.05626	1.11809	1	1.10687	1.10313	1.16079	1.21712	1.19035	1.09305
4	108942843	108972078	8030443G20Rik	?	HC, gentamicin vs HC, control	?	?	?	NHC, gentamicin vs NHC, control	?	?	?	15.1773	12.1339	1.0454	1	1	1.04407	1.04447	1	1	1	1	1	1	1
18	77633281	77714011	8030462N17Rik	Lognormal linear model	HC, gentamicin vs HC, control	0.000142056	1.34182	1.34182	NHC, gentamicin vs NHC, control	0.0856767	0.918399	-1.08885	7919	329.972	31.0509	30.0371	30.63	39.7958	43.6381	39.7428	19.3093	21.3207	19.3408	19.1985	16.9135	18.9947
11	85702200	85719745	8430403D17Rik	Lognormal linear model	HC, gentamicin vs HC, control	0.00165628	0.72688	-1.37574	NHC, gentamicin vs NHC, control	0.449102	1.05618	1.05618	196.445	19.5147	2.16246	1.9052	2.02598	1.71315	1.37844	1.35746	1.41895	1.39748	1.54597	1.54816	1.63124	1.43019
6	116650684	116652848	8430408G22Rik	Lognormal linear model	HC, gentamicin vs HC, control	0.0359861	0.569125	-1.75708	NHC, gentamicin vs NHC, control	0.0239664	0.542783	-1.84236	966	49.7564	2.91075	3.86522	2.84323	1.82457	2.00423	1.60591	6.57957	5.19882	10.8461	4.90243	2.73133	4.44429
6	87913976	87936614	8430410A17Rik	Lognormal linear model	HC, gentamicin vs HC, control	4.41898e-05	1.60304	1.60304	NHC, gentamicin vs NHC, control	0.458415	0.95501	-1.04711	6231	259.289	18.1968	19.3032	16.8518	30.2308	28.8257	27.981	20.7145	20.9642	18.5685	18.1939	21.5181	17.9403
6	135197987	135236241	8430419L09Rik	Poisson	HC, gentamicin vs HC, control	0.794083	1.01653	1.01653	NHC, gentamicin vs NHC, control	0.0148867	0.737707	-1.35555	37117	1520.49	176.485	183.177	185.369	182.157	195.529	174.683	58.5316	94.8792	90.3871	57.8364	46.7514	74.7007
18	14232306	14278543	8430422H06Rik	?	HC, gentamicin vs HC, control	?	?	?	NHC, gentamicin vs NHC, control	?	?	?	12	12	1	1	1	1	1	1	1	1	1	1	1	1
5	148950250	148951659	8430423G03Rik	?	HC, gentamicin vs HC, control	?	?	?	NHC, gentamicin vs NHC, control	?	?	?	16.0091	12.1673	1	1	1.09223	1	1	1	1	1.03988	1	1	1	1.03518
2	153407461	153529972	8430427H17Rik	Poisson	HC, gentamicin vs HC, control	0.759041	0.979504	-1.02092	NHC, gentamicin vs NHC, control	0.330902	0.916884	-1.09065	38327.3	1551.35	170.23	164.107	158.223	144.472	153.356	184.595	85.106	107.804	108.031	90.9491	79.7578	104.715
11	3452437	3479832	8430429K09Rik	Lognormal linear model	HC, gentamicin vs HC, control	0.0165142	0.784049	-1.27543	NHC, gentamicin vs NHC, control	0.657769	1.0378	1.0378	3686.21	162.42	21.71	19.9589	23.2603	18.2416	16.8601	15.7948	8.9516	7.18073	6.79205	8.14999	8.33161	7.1879
19	31213543	31216397	8430431K14Rik	?	HC, gentamicin vs HC, control	?	?	?	NHC, gentamicin vs NHC, control	?	?	?	36.1411	12.97	1.08711	1.04287	1.04619	1.0826	1.20958	1.1071	1.04179	1.12079	1.15581	1.03906	1.03707	1
4	7560688	7573802	8430436N08Rik	?	HC, gentamicin vs HC, control	?	?	?	NHC, gentamicin vs NHC, control	?	?	?	31	12.7236	1	1	1	1	1	1	1.16532	1	1.07722	1.15455	1.22102	1.10544
2	72703510	72729469	8430437L04Rik	?	HC, gentamicin vs HC, control	?	?	?	NHC, gentamicin vs NHC, control	?	?	?	12	12	1	1	1	1	1	1	1	1	1	1	1	1
17	14978864	14991578	9030025P20Rik	Lognormal linear model	HC, gentamicin vs HC, control	0.000176187	0.661033	-1.51278	NHC, gentamicin vs NHC, control	0.470933	0.953392	-1.04889	4323.28	184.744	19.2571	15.961	19.3959	12.233	10.9732	12.8282	15.2889	17.0917	15.8007	16.0337	15.1834	14.6976
2	35819190	35823386	9030204H09Rik	?	HC, gentamicin vs HC, control	?	?	?	NHC, gentamicin vs NHC, control	?	?	?	29	12.6818	1.08685	1.12829	1.04608	1.16491	1.04184	1.21385	1	1	1	1	1	1
16	30021842	30039480	9030404E10Rik	?	HC, gentamicin vs HC, control	?	?	?	NHC, gentamicin vs NHC, control	?	?	?	13	12.0356	1	1	1	1	1	1.03564	1	1	1	1	1	1
10	43174704	43176563	9030612E09Rik	Lognormal linear model	HC, gentamicin vs HC, control	0.133787	0.875832	-1.14177	NHC, gentamicin vs NHC, control	0.177855	1.12456	1.12456	775.892	41.8803	2.70158	2.58537	2.42972	2.04415	2.50844	2.22353	3.94205	4.0552	4.90249	4.74883	5.36137	4.37759
12	100779123	100872611	9030617O03Rik	Lognormal linear model	HC, gentamicin vs HC, control	0.00662581	0.713438	-1.40166	NHC, gentamicin vs NHC, control	0.372626	0.916043	-1.09165	1434.35	67.1302	2.43306	2.75334	2.61283	1.7834	1.5858	2.24747	8.8114	9.71453	9.45606	7.99347	9.77997	7.95887
15	75427606	75431830	9030619P08Rik	?	HC, gentamicin vs HC, control	?	?	?	NHC, gentamicin vs NHC, control	?	?	?	12	12	1	1	1	1	1	1	1	1	1	1	1	1
12	24043202	24097270	9030624G23Rik	Lognormal linear model	HC, gentamicin vs HC, control	0.145506	0.752499	-1.32891	NHC, gentamicin vs NHC, control	0.0592456	0.719871	-1.38914	5200.37	218.326	15.0924	16.1295	14.4393	11.0074	13.4664	9.98671	27.7362	29.4851	22.9685	23.0778	14.6978	20.2394
7	118740271	118841492	9030624J02Rik	Lognormal linear model	HC, gentamicin vs HC, control	?	1.00485	1.00485	NHC, gentamicin vs NHC, control	0.214719	1.08337	1.08337	20788.3	833.531	58.8546	57.9262	55.6352	56.3978	57.9545	59.0221	86.1904	71.6036	76.3378	83.1564	92.4681	77.984
17	40875482	40880559	9130008F23Rik	Lognormal linear model	HC, gentamicin vs HC, control	?	0.996983	-1.00303	NHC, gentamicin vs NHC, control	?	0.993145	-1.0069	399	26.7987	1.08685	1.25659	1.09216	1.12368	1.08369	1.21385	3.1905	3.02019	3.74146	3.20236	2.6945	4.09283
19	45818144	45998489	9130011E15Rik	Lognormal linear model	HC, gentamicin vs HC, control	0.000567298	1.42623	1.42623	NHC, gentamicin vs NHC, control	0.025796	1.1939	1.1939	8573	354.247	31.1812	31.4483	29.7084	43.1353	45.6466	42.915	18.8546	18.5875	21.8505	20.5508	25.6807	24.6883
12	35672291	35695119	9130015A21Rik	?	HC, gentamicin vs HC, control	?	?	?	NHC, gentamicin vs NHC, control	?	?	?	15	12.1207	1.04343	1	1	1	1	1	1	1	1.07722	1	1	1
2	160016653	160040621	9130015L21Rik	?	HC, gentamicin vs HC, control	?	?	?	NHC, gentamicin vs NHC, control	?	?	?	12	12	1	1	1	1	1	1	1	1	1	1	1	1
10	79821021	79830453	9130017N09Rik	Poisson	HC, gentamicin vs HC, control	0.0184506	0.594529	-1.682	NHC, gentamicin vs NHC, control	0.228047	0.84585	-1.18224	9991	405.921	28.2282	29.7377	31.229	21.6141	11.0005	20.1041	41.5449	41.6018	59.2657	42.188	27.3752	52.0317
7	127382260	127387167	9130019O22Rik	Lognormal linear model	HC, gentamicin vs HC, control	0.00157964	1.53022	1.53022	NHC, gentamicin vs NHC, control	0.458347	1.07334	1.07334	2369.81	104.895	4.84076	5.57519	6.76206	8.78655	9.24443	8.05116	10.228	10.0405	9.39648	10.96	11.723	9.28658
6	54269681	54430222	9130019P16Rik	Lognormal linear model	HC, gentamicin vs HC, control	0.23986	0.843704	-1.18525	NHC, gentamicin vs NHC, control	0.637748	0.936519	-1.06778	1219.72	61.6347	7.9817	9.76317	7.64629	7.37779	7.14589	6.78854	2.15197	2.7525	2.7499	2.67978	1.7585	2.83865
7	128234451	128238032	9130023H24Rik	Lognormal linear model	HC, gentamicin vs HC, control	0.0210968	1.16419	1.16419	NHC, gentamicin vs NHC, control	0.0697472	1.11758	1.11758	4363.22	186.415	19.1774	17.1803	16.9162	19.7097	21.069	21.1775	11.446	10.8838	11.2312	11.2646	13.7507	12.6083
1	56971469	56975197	9130024F11Rik	Lognormal linear model	HC, gentamicin vs HC, control	0.128937	0.850023	-1.17644	NHC, gentamicin vs NHC, control	0.65413	0.956322	-1.04567	193.117	19.3327	2.04326	1.55594	1.69191	1.61923	1.54396	1.32142	1.8266	1.51549	1.54057	1.77278	1.47962	1.42195
3	91088137	91090806	9130204L05Rik	?	HC, gentamicin vs HC, control	?	?	?	NHC, gentamicin vs NHC, control	?	?	?	12	12	1	1	1	1	1	1	1	1	1	1	1	1
4	114909289	114921119	9130206I24Rik	Lognormal linear model	HC, gentamicin vs HC, control	0.571802	0.93281	-1.07203	NHC, gentamicin vs NHC, control	0.355507	1.12266	1.12266	379	26.11	1.08685	1.25659	1.13824	1.08246	1.12553	1.03564	3.72779	2.58446	2.81477	3.04781	4.24165	2.96816
18	47452668	47470869	9130209A04Rik	?	HC, gentamicin vs HC, control	?	?	?	NHC, gentamicin vs NHC, control	?	?	?	15.0031	12.118	1	1	1	1	1	1	1	1.07935	1.03861	1	1	1
6	72013896	72042529	9130221F21Rik	Lognormal linear model	HC, gentamicin vs HC, control	0.0585132	0.767432	-1.30305	NHC, gentamicin vs NHC, control	0.950525	1.00771	1.00771	337.074	25.1891	2.79978	2.351	2.63917	2.3352	2.16453	1.55337	1.60803	2.01234	2.03368	1.71173	1.82743	2.15285
7	25228723	25230265	9130221H12Rik	Lognormal linear model	HC, gentamicin vs HC, control	0.607616	0.94002	-1.06381	NHC, gentamicin vs NHC, control	0.0934086	0.801442	-1.24775	3771.48	162.639	13.4638	15.0424	15.2373	12.1575	14.7597	14.2507	13.4504	18.2098	11.7819	11.1664	12.5278	10.591
1	55931241	55972099	9130227L01Rik	?	HC, gentamicin vs HC, control	?	?	?	NHC, gentamicin vs NHC, control	?	?	?	48	13.4672	1.26056	1.25659	1.18432	1.12368	1.12553	1.24949	1.08266	1	1.07722	1	1.03684	1.07029
5	65987928	66004286	9130230L23Rik	?	HC, gentamicin vs HC, control	?	?	?	NHC, gentamicin vs NHC, control	?	?	?	33	12.847	1.04343	1.08553	1.09216	1.04123	1.08369	1.07128	1.16532	1.03961	1.15445	1	1	1.07029
15	58022271	58034295	9130401M01Rik	Lognormal linear model	HC, gentamicin vs HC, control	0.248056	0.918684	-1.08851	NHC, gentamicin vs NHC, control	0.783141	1.01948	1.01948	7148	294.271	19.8469	20.3723	19.0176	20.7483	16.8585	17.0389	32.3283	28.2527	28.7235	33.1081	29.8433	28.1326
1	181051237	181060668	9130409I23Rik	?	HC, gentamicin vs HC, control	?	?	?	NHC, gentamicin vs NHC, control	?	?	?	23	12.4504	1	1.04276	1.04608	1.04123	1.16737	1	1.04133	1.03961	1	1	1.03684	1.03515
11	51085087	51091836	9230009I02Rik	?	HC, gentamicin vs HC, control	?	?	?	NHC, gentamicin vs NHC, control	?	?	?	33	12.8506	1	1.04276	1	1.45351	1.20922	1.07128	1	1	1	1.03864	1	1.03515
10	110600650	110615962	9230102K24Rik	?	HC, gentamicin vs HC, control	?	?	?	NHC, gentamicin vs NHC, control	?	?	?	48	13.3553	1	1	1	1	1	1	1.12399	1.15845	1.27028	1.23183	1.18418	1.3866
2	9883041	9889541	9230102O04Rik	Poisson	HC, gentamicin vs HC, control	0.131636	0.732142	-1.36586	NHC, gentamicin vs NHC, control	0.982908	1.00548	1.00548	4063.48	176.573	23.0842	20.6071	23.3942	17.3988	16.466	15.5788	7.99174	8.5133	12.7231	10.2885	7.0989	13.4288
2	148846714	148850935	9230104L09Rik	?	HC, gentamicin vs HC, control	?	?	?	NHC, gentamicin vs NHC, control	?	?	?	13	12.0428	1	1.04276	1	1	1	1	1	1	1	1	1	1
10	120389523	120392794	9230105E05Rik	?	HC, gentamicin vs HC, control	?	?	?	NHC, gentamicin vs NHC, control	?	?	?	77.4538	14.5569	1.13206	1.17118	1	1.16521	1.0858	1.03564	1.25771	1.28176	1.77224	1.19319	1.11051	1.35159
9	8021672	8042824	9230110C19Rik	Poisson	HC, gentamicin vs HC, control	0.670978	1.07501	1.07501	NHC, gentamicin vs NHC, control	0.109088	0.700325	-1.42791	5141.31	220.143	22.3655	19.646	22.9804	27.9248	24.4656	18.138	21.4431	15.7349	12.9698	12.5527	10.835	11.0868
9	35838329	35844151	9230110F15Rik	?	HC, gentamicin vs HC, control	?	?	?	NHC, gentamicin vs NHC, control	?	?	?	13	12.0412	1	1	1	1.04123	1	1	1	1	1	1	1	1
14	34511621	34522802	9230112D13Rik	?	HC, gentamicin vs HC, control	?	?	?	NHC, gentamicin vs NHC, control	?	?	?	16	12.1599	1	1	1	1.08246	1.04184	1.03564	1	1	1	1	1	1
9	60523967	60545883	9230112J17Rik	Lognormal linear model	HC, gentamicin vs HC, control	0.290456	1.09329	1.09329	NHC, gentamicin vs NHC, control	0.83976	0.983675	-1.0166	303.027	24.0426	2.824	2.54045	3.07364	3.59738	2.67372	2.99595	1	1.07925	1.11584	1	1.03691	1.10544
5	52190681	52197985	9230114K14Rik	Lognormal linear model	HC, gentamicin vs HC, control	0.038259	0.776627	-1.28762	NHC, gentamicin vs NHC, control	0.0760207	1.26204	1.26204	609.552	36.0835	3.72981	3.99697	3.68907	2.93926	3.13186	2.82824	2.45603	2.44154	2.12791	2.62871	3.34885	2.76521
9	51839493	51875886	9230115E21Rik	?	HC, gentamicin vs HC, control	?	?	?	NHC, gentamicin vs NHC, control	?	?	?	93.1238	15.0981	1.04343	1.04597	1	1	1	1	1.71605	1.21682	1.08713	1.55452	1.89101	1.54314
1	136411916	136415520	9230116N13Rik	Lognormal linear model	HC, gentamicin vs HC, control	0.0173756	1.54873	1.54873	NHC, gentamicin vs NHC, control	0.414045	1.1344	1.1344	524.952	32.7369	2.49336	2.62868	3.00652	4.53627	4.77282	3.3809	2.12135	1.66078	1.75447	2.32226	2.51372	1.54577
15	98567324	98570865	9330020H09Rik	Lognormal linear model	HC, gentamicin vs HC, control	0.0905985	1.24005	1.24005	NHC, gentamicin vs NHC, control	0.110525	1.22226	1.22226	1179.1	59.2659	5.79096	5.08538	6.55174	7.00044	8.53257	6.15951	3.56718	2.56979	2.96501	3.97645	3.59588	3.47101
13	80964074	81079858	9330111N05Rik	?	HC, gentamicin vs HC, control	?	?	?	NHC, gentamicin vs NHC, control	?	?	?	18	12.224	1	1	1	1	1	1	1	1.03961	1.07722	1	1.03684	1.07029
18	54611744	54639871	9330117O12Rik	Lognormal linear model	HC, gentamicin vs HC, control	?	0.884406	-1.1307	NHC, gentamicin vs NHC, control	0.706307	0.933471	-1.07127	183	18.6902	1.13028	1.17106	1.09216	1	1	1	3.06651	1.83184	1.54057	1.96595	2.3998	1.49204
8	122443656	122446477	9330133O14Rik	Lognormal linear model	HC, gentamicin vs HC, control	0.00442235	0.750712	-1.33207	NHC, gentamicin vs NHC, control	0.798014	1.01956	1.01956	4424.92	189.737	20.9367	20.2253	20.5991	15.393	15.9681	15.0148	13.4675	11.2438	15.8916	13.3033	13.6556	14.0386
12	69197211	69199869	9330151L19Rik	Lognormal linear model	HC, gentamicin vs HC, control	8.01604e-07	0.470343	-2.12611	NHC, gentamicin vs NHC, control	0.00861306	0.825858	-1.21086	7951.86	340.576	56.3311	53.5336	60.5267	27.4864	26.7144	25.8648	14.5785	17.5021	17.3313	13.7874	14.1679	12.7518
6	36333138	36388235	9330158H04Rik	Lognormal linear model	HC, gentamicin vs HC, control	0.121825	0.803786	-1.24411	NHC, gentamicin vs NHC, control	0.169012	0.826256	-1.21028	245.39	21.396	1.64757	1.8098	2.33713	1.33306	1.73081	1.56849	1.83421	2.34387	1.82518	1.73769	1.37315	1.855
10	29211643	29230780	9330159F19Rik	Lognormal linear model	HC, gentamicin vs HC, control	0.446739	1.13992	1.13992	NHC, gentamicin vs NHC, control	0.042111	0.673735	-1.48426	1384.59	66.6213	4.2092	4.60104	5.99851	5.24974	5.7635	5.68923	5.16344	8.26319	7.57761	4.68469	3.63474	5.78644
9	88841798	88858871	9330159M07Rik	Lognormal linear model	HC, gentamicin vs HC, control	0.065682	0.727238	-1.37507	NHC, gentamicin vs NHC, control	0.241219	0.827755	-1.20809	820.558	44.1836	2.50722	3.4605	3.9829	2.88633	2.48583	1.85268	4.44729	5.48059	4.84111	4.55233	3.56589	4.12095
1	188006576	188008991	9330162B11Rik	?	HC, gentamicin vs HC, control	?	?	?	NHC, gentamicin vs NHC, control	?	?	?	18	12.2599	1.04343	1	1.13824	1	1	1	1	1.03961	1.03861	1	1	1
8	94433127	94435104	9330175E14Rik	?	HC, gentamicin vs HC, control	?	?	?	NHC, gentamicin vs NHC, control	?	?	?	28.0075	12.6142	1	1	1	1	1	1	1.16563	1.03961	1.03861	1.11591	1.18418	1.07029
1	51218386	51333780	9330175M20Rik	?	HC, gentamicin vs HC, control	?	?	?	NHC, gentamicin vs NHC, control	?	?	?	82.0443	14.9268	1.47841	1.3852	1.78384	1.41228	1.16739	1.32094	1.08268	1.03963	1	1.0387	1.14742	1.07032
3	155976354	156008593	9330178D15Rik	?	HC, gentamicin vs HC, control	?	?	?	NHC, gentamicin vs NHC, control	?	?	?	71.0091	14.4666	1.30438	1.25659	1.55297	1.53597	1.46027	1.35642	1	1	1	1	1	1
6	127149389	127212420	9330179D12Rik	?	HC, gentamicin vs HC, control	?	?	?	NHC, gentamicin vs NHC, control	?	?	?	93	15.1186	1	1.04276	1	1	1.04184	1	1.61995	1.63378	1.42473	1.34774	1.51572	1.49204
5	9266193	9480718	9330182L06Rik	Lognormal linear model	HC, gentamicin vs HC, control	0.050496	0.772889	-1.29385	NHC, gentamicin vs NHC, control	0.284003	0.879267	-1.13731	1646	77.5479	7.60077	8.44102	6.7601	6.35968	5.51906	5.70474	5.00903	7.57551	7.33239	6.17748	5.60461	5.46352
15	40134365	40150011	9330182O14Rik	?	HC, gentamicin vs HC, control	?	?	?	NHC, gentamicin vs NHC, control	?	?	?	13	12.0351	1	1	1	1	1	1	1	1	1	1	1	1.03515
4	144519822	144529354	9430007A20Rik	?	HC, gentamicin vs HC, control	?	?	?	NHC, gentamicin vs NHC, control	?	?	?	12	12	1	1	1	1	1	1	1	1	1	1	1	1
2	158353700	158361523	9430008C03Rik	Lognormal linear model	HC, gentamicin vs HC, control	8.80933e-05	2.01863	2.01863	NHC, gentamicin vs NHC, control	0.610318	0.945085	-1.05811	10753.2	441.232	25.8215	34.1094	32.7165	63.1245	67.5857	55.8372	28.6228	29.8789	24.6326	26.4527	26.496	25.9542
15	93904856	93927112	9430014N10Rik	?	HC, gentamicin vs HC, control	?	?	?	NHC, gentamicin vs NHC, control	?	?	?	12	12	1	1	1	1	1	1	1	1	1	1	1	1
4	156109998	156127264	9430015G10Rik	Lognormal linear model	HC, gentamicin vs HC, control	0.00198717	0.704505	-1.41944	NHC, gentamicin vs NHC, control	0.00306959	0.728735	-1.37224	10419	427.429	32.5709	34.6985	35.0537	23.1396	25.7711	23.2763	52.3321	50.7521	43.1261	36.2764	39.3472	31.0848
1	57406548	57415959	9430016H08Rik	Lognormal linear model	HC, gentamicin vs HC, control	0.000189746	1.57175	1.57175	NHC, gentamicin vs NHC, control	0.166886	1.11169	1.11169	5611.04	233.823	14.5555	16.1086	14.3495	24.1795	24.9554	21.6494	20.9205	18.1745	16.8445	20.0121	22.7215	19.3522
6	43442429	43474319	9430018G01Rik	?	HC, gentamicin vs HC, control	?	?	?	NHC, gentamicin vs NHC, control	?	?	?	78.3889	14.7263	1.5732	1.30323	1.36746	1.37394	1.25217	1.22058	1.08309	1.08022	1	1.1985	1.09753	1.17637
2	75436057	75444180	9430019J16Rik	?	HC, gentamicin vs HC, control	?	?	?	NHC, gentamicin vs NHC, control	?	?	?	12	12	1	1	1	1	1	1	1	1	1	1	1	1
18	4634929	4682870	9430020K01Rik	Lognormal linear model	HC, gentamicin vs HC, control	0.133736	0.602947	-1.65852	NHC, gentamicin vs NHC, control	0.300483	1.20315	1.20315	15037	589.285	4.25696	8.86866	5.19336	2.6079	3.59427	4.42163	104.904	81.649	67.6059	104.009	122.378	79.7969
2	162661163	162675205	9430021M05Rik	Lognormal linear model	HC, gentamicin vs HC, control	0.315506	0.871458	-1.1475	NHC, gentamicin vs NHC, control	0.526986	1.08869	1.08869	193	19.1458	1.52111	1.5987	1.64513	1.61842	1.04184	1.57027	1.57862	1.63378	1.61779	1.96595	1.40521	1.94894
15	101284301	101290935	9430023L20Rik	Lognormal linear model	HC, gentamicin vs HC, control	0.0463524	1.11752	1.11752	NHC, gentamicin vs NHC, control	0.0323388	0.885021	-1.12992	11425	469.362	42.6891	43.8928	40.5373	47.052	49.0777	45.9089	36.2546	36.2542	33.5886	30.983	28.6645	34.4588
9	88595325	88599244	9430037G07Rik	Lognormal linear model	HC, gentamicin vs HC, control	0.00203946	0.692676	-1.44368	NHC, gentamicin vs NHC, control	0.312292	1.09228	1.09228	732.808	40.2852	2.62674	2.50461	2.74068	2.07835	1.7627	1.63573	4.90328	4.17883	3.81331	4.24662	4.96686	4.82752
7	137375569	137410757	9430038I01Rik	Lognormal linear model	HC, gentamicin vs HC, control	0.0045357	1.4647	1.4647	NHC, gentamicin vs NHC, control	0.976275	1.00301	1.00301	2256.26	101.509	7.42526	7.48146	6.90297	11.4989	11.2544	9.31078	9.43521	6.94039	7.44939	8.9663	7.86691	6.97698
7	4074125	4120729	9430041J12Rik	Lognormal linear model	HC, gentamicin vs HC, control	0.0381115	0.615059	-1.62586	NHC, gentamicin vs NHC, control	0.622898	0.904745	-1.10528	825.948	44.5574	4.01214	3.83145	5.80926	2.49051	2.09256	4.0038	3.69536	3.48814	4.49749	3.2383	3.04383	4.35453
1	92933543	92950591	9430060I03Rik	Lognormal linear model	HC, gentamicin vs HC, control	0.120835	0.836006	-1.19616	NHC, gentamicin vs NHC, control	0.649776	1.04988	1.04988	108.615	15.9096	1.57238	1.35597	1.44072	1.19242	1.44444	1.04205	1.35491	1.14476	1.32591	1.14289	1.54763	1.34551
15	34349051	34357873	9430069I07Rik	?	HC, gentamicin vs HC, control	?	?	?	NHC, gentamicin vs NHC, control	?	?	?	19.4345	12.3047	1	1.0474	1.09728	1	1.04839	1.03564	1	1	1	1.04039	1	1.03561
6	53287295	53397217	9430076C15Rik	Lognormal linear model	HC, gentamicin vs HC, control	?	0.968764	-1.03224	NHC, gentamicin vs NHC, control	1.21384e-06	1.40989	1.40989	254.551	21.2141	1.04359	1.04287	1.04672	1	1	1.03573	2.16009	2.07317	2.00841	3.09142	2.91236	2.79972
18	54422295	54453295	9430076G02Rik	Lognormal linear model	HC, gentamicin vs HC, control	0.0117061	1.38124	1.38124	NHC, gentamicin vs NHC, control	?	0.956124	-1.04589	531	33.1585	3.60557	4.16457	3.11972	4.58686	4.93325	5.45525	1.4133	1.15845	1.15445	1.34774	1.18418	1.03515
13	51097738	51100728	9430083A17Rik	Lognormal linear model	HC, gentamicin vs HC, control	0.000114387	0.514234	-1.94464	NHC, gentamicin vs NHC, control	0.164241	0.864185	-1.15716	2563.84	117.082	17.6654	17.2014	17.6102	10.4063	8.72654	8.01332	5.82155	6.53117	7.75808	6.58908	5.58919	5.16943
8	111127444	111145499	9430091E24Rik	Lognormal linear model	HC, gentamicin vs HC, control	0.00905383	0.712996	-1.40253	NHC, gentamicin vs NHC, control	?	1.00924	1.00924	1185.77	59.3001	5.46229	5.79772	6.95077	4.25311	4.36788	4.29493	4.39039	5.03544	4.52338	5.44231	5.01676	3.76514
4	122689259	122705136	9530002B09Rik	?	HC, gentamicin vs HC, control	?	?	?	NHC, gentamicin vs NHC, control	?	?	?	12	12	1	1	1	1	1	1	1	1	1	1	1	1
10	117233753	117238682	9530003J23Rik	?	HC, gentamicin vs HC, control	?	?	?	NHC, gentamicin vs NHC, control	?	?	?	13	12.0461	1	1	1.04608	1	1	1	1	1	1	1	1	1
1	61378432	61395905	9530026F06Rik	Lognormal linear model	HC, gentamicin vs HC, control	0.0169235	0.777467	-1.28623	NHC, gentamicin vs NHC, control	?	1.03201	1.03201	248.291	21.8681	3.32923	2.65705	2.59271	1.94782	2.46768	2.24362	1.09188	1.17329	1	1.17789	1.1041	1.08285
6	92940582	93111750	9530026P05Rik	Lognormal linear model	HC, gentamicin vs HC, control	?	0.904987	-1.10499	NHC, gentamicin vs NHC, control	0.00751593	0.713228	-1.40208	160	17.8246	1.08685	1.08553	1.18432	1	1	1.03564	2.3639	2.50524	1.81085	1.8114	1.58939	1.35146
X	48276792	48285427	9530027J09Rik	Lognormal linear model	HC, gentamicin vs HC, control	0.368674	1.14214	1.14214	NHC, gentamicin vs NHC, control	?	0.924438	-1.08174	124.361	16.5096	1.2255	1.39675	1.24446	1.9942	1.33395	1.19306	1.32302	1.6498	1.25037	1.20942	1.50251	1.18653
5	28466984	28719210	9530036O11Rik	?	HC, gentamicin vs HC, control	?	?	?	NHC, gentamicin vs NHC, control	?	?	?	32.1995	12.8045	1.08749	1.04316	1.095	1.04321	1	1	1.12428	1	1.15561	1.07794	1.03695	1.14088
11	85766833	85775681	9530048J24Rik	?	HC, gentamicin vs HC, control	?	?	?	NHC, gentamicin vs NHC, control	?	?	?	59	13.8188	1.08685	1.12829	1	1.04123	1.08369	1.07128	1.16532	1.31689	1.19306	1.19319	1.25786	1.28117
X	153037629	153072916	9530051G07Rik	Lognormal linear model	HC, gentamicin vs HC, control	0.37424	1.14742	1.14742	NHC, gentamicin vs NHC, control	0.732063	0.9495	-1.05319	322	24.681	2.38964	1.98358	2.52067	3.39124	2.92478	1.81977	1.57862	1.71301	1.65641	1.69548	1.51572	1.49204
8	11007850	11054542	9530052E02Rik	Lognormal linear model	HC, gentamicin vs HC, control	0.489858	0.929357	-1.07601	NHC, gentamicin vs NHC, control	0.444584	0.921827	-1.0848	300.593	23.818	2.6422	1.92734	2.86764	2.51818	2.31944	2.0069	1.70133	1.66507	1.59407	1.47047	1.62577	1.47964
7	28129466	28164812	9530053A07Rik	Lognormal linear model	HC, gentamicin vs HC, control	0.00513111	0.73599	-1.35871	NHC, gentamicin vs NHC, control	0.597099	0.956734	-1.04522	169.861	18.5035	2.18751	2.26345	1.89103	1.56159	1.47378	1.62194	1.2597	1.087	1.50445	1.25158	1.18177	1.21971
9	122572501	122580648	9530059O14Rik	?	HC, gentamicin vs HC, control	?	?	?	NHC, gentamicin vs NHC, control	?	?	?	27	12.5653	1	1.08553	1	1	1	1	1	1.07922	1.03861	1.11591	1	1.24602
11	52396428	52408724	9530068E07Rik	Lognormal linear model	HC, gentamicin vs HC, control	0.0356728	0.898818	-1.11257	NHC, gentamicin vs NHC, control	0.333321	1.0399	1.0399	67341	2670.06	174.183	172.4	182.743	167.933	150.673	157.254	271.134	270.16	274.606	281.009	298.347	269.619
9	22411577	22444680	9530077C05Rik	Lognormal linear model	HC, gentamicin vs HC, control	0.370194	1.21375	1.21375	NHC, gentamicin vs NHC, control	0.187205	0.723143	-1.38285	1625	77.0916	7.60077	8.22719	6.71402	10.1527	7.52752	9.80357	5.58765	5.91182	3.97313	4.32286	4.7942	2.47612
4	95959711	95967656	9530080O11Rik	Lognormal linear model	HC, gentamicin vs HC, control	0.0996237	1.20022	1.20022	NHC, gentamicin vs NHC, control	?	0.882177	-1.13356	372.816	26.7247	3.18258	2.57293	2.62595	3.42988	3.12975	3.46331	1.43286	1.50413	1.45545	1.6212	1.19549	1.11115
17	23749236	23754066	9530082P21Rik	Lognormal linear model	HC, gentamicin vs HC, control	0.000784066	0.801374	-1.24786	NHC, gentamicin vs NHC, control	0.962439	0.997949	-1.00206	8978.38	366.177	26.1207	27.2754	24.3847	21.5228	19.2998	21.5241	35.3296	38.6915	39.1716	36.9894	38.4184	37.4486
9	68765346	68773323	9530091C08Rik	Lognormal linear model	HC, gentamicin vs HC, control	0.0126498	0.745317	-1.34171	NHC, gentamicin vs NHC, control	0.0884581	0.836738	-1.19512	1203.59	60.6615	7.86523	7.58753	6.69683	5.06158	6.688	4.88788	3.9153	4.43293	3.57774	3.50792	3.23034	3.21022
14	84458838	84476425	9630013A20Rik	Lognormal linear model	HC, gentamicin vs HC, control	0.191908	0.859623	-1.1633	NHC, gentamicin vs NHC, control	0.219285	1.15195	1.15195	414	27.5275	1.39084	1.5987	1.41473	1.16491	1.33474	1.28514	3.14917	2.82213	2.93061	2.97053	4.46267	3.00331
1	185429357	185441820	9630028B13Rik	Lognormal linear model	HC, gentamicin vs HC, control	0.489067	0.787049	-1.27057	NHC, gentamicin vs NHC, control	0.46539	0.790772	-1.26459	1359.14	64.7797	1.49372	2.04881	1.87433	1.38589	1.50841	1.33342	13.6917	9.95911	6.1229	14.9015	4.84518	5.61467
2	135580530	135583221	9630028H03Rik	?	HC, gentamicin vs HC, control	?	?	?	NHC, gentamicin vs NHC, control	?	?	?	16	12.1512	1	1	1	1	1	1	1.04133	1.03961	1	1	1	1.07029
6	127085116	127109553	9630033F20Rik	Lognormal linear model	HC, gentamicin vs HC, control	0.507131	0.904875	-1.10513	NHC, gentamicin vs NHC, control	0.65414	1.06718	1.06718	2773.5	120.453	7.20994	9.72395	7.26699	7.47284	7.27647	6.98839	9.97431	11.5367	14.4756	11.0459	11.4746	16.0073
2	157010442	157079266	9830001H06Rik	Poisson	HC, gentamicin vs HC, control	0.193794	0.921771	-1.08487	NHC, gentamicin vs NHC, control	0.433016	1.05396	1.05396	55156.7	2219.11	210.142	210.151	219.534	177.932	197.393	214.525	158.544	175.448	147.546	161.688	187.824	158.381
17	48125605	48146308	9830107B12Rik	?	HC, gentamicin vs HC, control	?	?	?	NHC, gentamicin vs NHC, control	?	?	?	34.5222	12.9051	1.09452	1.08743	1.10061	1	1.10741	1.07272	1.08968	1.12033	1.03966	1.04275	1.07535	1.07465
3	127916171	127955221	9830132P13Rik	Lognormal linear model	HC, gentamicin vs HC, control	0.24416	0.886157	-1.12847	NHC, gentamicin vs NHC, control	0.421646	1.08483	1.08483	170.078	18.3264	1.81963	1.32856	1.63454	1.43545	1.54931	1.23642	1.45015	1.57245	1.43966	1.44487	1.83188	1.58345
7	42609526	42642605	9830147E19Rik	Lognormal linear model	HC, gentamicin vs HC, control	0.0566663	1.34498	1.34498	NHC, gentamicin vs NHC, control	0.254538	0.846373	-1.18151	2875.71	126.781	10.5502	8.76226	12.0547	13.8219	15.425	12.784	8.74142	8.84554	11.2225	9.11103	6.4092	9.05321
19	8651796	8663336	9830166K06Rik	Lognormal linear model	HC, gentamicin vs HC, control	0.00740539	0.902072	-1.10856	NHC, gentamicin vs NHC, control	?	0.95021	-1.0524	101	15.7111	1.60797	1.727	1.64513	1.5772	1.41843	1.49899	1.04133	1.07922	1.07722	1.03864	1	1
14	70154405	70159503	9930012K11Rik	Lognormal linear model	HC, gentamicin vs HC, control	0.7291	1.04703	1.04703	NHC, gentamicin vs NHC, control	0.425626	1.11353	1.11353	875	45.2826	1.56454	1.89805	1.32257	1.65965	1.5858	1.71284	6.7449	4.92154	5.1315	5.75247	7.63064	5.35808
7	83932857	84086506	9930013L23Rik	Poisson	HC, gentamicin vs HC, control	0.0204994	1.24387	1.24387	NHC, gentamicin vs NHC, control	0.956381	0.993445	-1.0066	25023	1019.59	117.208	93.5851	112.562	119.779	133.768	148.95	41.9582	43.6616	62.0072	47.7519	43.6203	54.7379
15	60822965	60831401	9930014A18Rik	Lognormal linear model	HC, gentamicin vs HC, control	0.0477138	1.24843	1.24843	NHC, gentamicin vs NHC, control	0.000862482	1.63264	1.63264	1829.07	83.4907	5.05845	5.35854	6.15409	7.02067	6.96604	6.63644	5.46852	5.89331	6.09084	9.5357	11.5575	7.75065
19	29714402	29806010	9930021J03Rik	Lognormal linear model	HC, gentamicin vs HC, control	0.0927156	1.1236	1.1236	NHC, gentamicin vs NHC, control	0.690995	0.975324	-1.0253	16916	684.32	50.419	50.0081	54.2694	53.0713	64.1412	56.9223	60.1435	58.7139	60.926	63.9026	53.9714	57.8308
4	124937048	124944662	9930104L06Rik	Lognormal linear model	HC, gentamicin vs HC, control	0.000205467	1.53266	1.53266	NHC, gentamicin vs NHC, control	0.0318256	1.18855	1.18855	5048.91	211.176	14.1159	13.7325	14.3634	18.522	23.7218	22.8129	17.0254	15.37	15.0844	17.8378	20.156	18.4335
11	48946150	48979382	9930111J21Rik1	Lognormal linear model	HC, gentamicin vs HC, control	0.10402	0.852468	-1.17307	NHC, gentamicin vs NHC, control	0.00222886	0.680689	-1.4691	313.682	23.9389	1.72532	1.66478	1.3874	1.45678	1.33735	1.26714	3.47814	2.57414	2.95472	1.93215	2.18181	1.97918
11	48965817	49051243	9930111J21Rik2	?	HC, gentamicin vs HC, control	?	?	?	NHC, gentamicin vs NHC, control	?	?	?	64.5625	13.9956	1	1.04276	1	1	1	1	1.40037	1.11001	1.31579	1.28746	1.30459	1.53461
2	155013570	155051013	a	?	HC, gentamicin vs HC, control	?	?	?	NHC, gentamicin vs NHC, control	?	?	?	37	12.9625	1.04343	1	1	1	1	1	1.16532	1.15845	1.07722	1.23183	1.11051	1.17573
11	69340769	69342648	A030009H04Rik	Lognormal linear model	HC, gentamicin vs HC, control	0.0104281	0.769927	-1.29882	NHC, gentamicin vs NHC, control	0.0867803	0.857832	-1.16573	2146	96.2298	5.42947	5.96068	5.93065	4.83423	4.93325	3.67315	11.9112	12.3685	10.9619	10.6981	9.9882	9.54043
1	193173469	193177833	A130010J15Rik	Lognormal linear model	HC, gentamicin vs HC, control	0.00659004	1.28521	1.28521	NHC, gentamicin vs NHC, control	0.378186	0.937726	-1.06641	5648.75	236.43	15.8175	17.012	17.9607	22.4869	24.1503	18.894	20.4723	19.9745	21.4844	21.1655	18.0009	19.0112
3	103964536	103968317	A130049A11Rik	Lognormal linear model	HC, gentamicin vs HC, control	0.339503	0.860633	-1.16194	NHC, gentamicin vs NHC, control	0.503341	1.13116	1.13116	4004.26	177.607	26.5634	28.266	31.8891	25.8815	22.1783	26.578	2.11708	2.91882	2.50998	2.936	3.69902	2.0702
10	122565023	122569892	A130077B15Rik	Poisson	HC, gentamicin vs HC, control	0.0668572	0.862359	-1.15961	NHC, gentamicin vs NHC, control	0.649836	0.958953	-1.0428	35624.5	1458.12	166.899	159.545	170.653	155.345	168.266	106.738	88.1178	96.2524	87.3395	87.5138	87.9454	83.5009
15	60917589	60921271	A1bg	?	HC, gentamicin vs HC, control	?	?	?	NHC, gentamicin vs NHC, control	?	?	?	13	12.0412	1	1	1	1.04123	1	1	1	1	1	1	1	1
19	31868761	31949407	A1cf	?	HC, gentamicin vs HC, control	?	?	?	NHC, gentamicin vs NHC, control	?	?	?	12	12	1	1	1	1	1	1	1	1	1	1	1	1
3	102262405	102288772	A230001M10Rik	?	HC, gentamicin vs HC, control	?	?	?	NHC, gentamicin vs NHC, control	?	?	?	91	15.0118	1.04343	1.04276	1.09216	1.12368	1.04184	1.28514	1.37197	1.31689	1.15445	1.27047	1.84725	1.42175
1	191025351	191029782	A230020J21Rik	Lognormal linear model	HC, gentamicin vs HC, control	0.601641	0.950775	-1.05177	NHC, gentamicin vs NHC, control	?	0.979942	-1.02047	108.985	16.0298	1.88093	1.41326	1.57562	1.78231	1.46564	1.37806	1	1.12256	1.1782	1.16422	1.06905	1
16	25059639	25069059	A230028O05Rik	?	HC, gentamicin vs HC, control	?	?	?	NHC, gentamicin vs NHC, control	?	?	?	37.1873	12.9787	1.04574	1	1.04627	1.04182	1.04199	1.03576	1.04144	1.28005	1.07735	1.15493	1.03702	1.17638
10	83543941	83596474	A230046K03Rik	Lognormal linear model	HC, gentamicin vs HC, control	0.00185464	1.33766	1.33766	NHC, gentamicin vs NHC, control	0.129784	0.895975	-1.1161	24197.8	975.964	70.129	70.9773	79.7656	92.5263	104.047	98.5685	81.0301	86.681	74.9941	72.811	76.642	67.7915
9	20868642	20874308	A230050P20Rik	Poisson	HC, gentamicin vs HC, control	0.393268	0.791901	-1.26278	NHC, gentamicin vs NHC, control	0.226624	0.809701	-1.23502	5166.08	214.861	7.43671	11.5326	10.3315	8.01982	9.40692	5.72272	38.4695	27.4155	24.4064	24.7888	25.3077	22.0232
13	59580176	59585224	A230056J06Rik	?	HC, gentamicin vs HC, control	?	?	?	NHC, gentamicin vs NHC, control	?	?	?	73.1129	14.4052	1.08692	1.29988	1.09252	1.12384	1.04189	1.07138	1.28962	1.23824	1.31024	1.27076	1.3687	1.21123
7	55962531	55980097	A230056P14Rik	Lognormal linear model	HC, gentamicin vs HC, control	0.90282	1.01911	1.01911	NHC, gentamicin vs NHC, control	0.101949	0.757685	-1.31981	627.93	36.7475	2.69726	3.40229	3.52778	3.23683	3.65107	2.89955	2.65016	4.09975	3.10943	2.55091	1.91598	3.00653
7	61705850	61927575	A230057D06Rik	Lognormal linear model	HC, gentamicin vs HC, control	0.104114	0.763139	-1.31038	NHC, gentamicin vs NHC, control	0.767147	1.0462	1.0462	673	38.0638	2.8239	2.66781	2.52067	2.36053	2.00423	1.78412	3.85178	4.76309	3.04644	3.47283	5.27308	3.49535
12	111406809	111412078	A230065H16Rik	Lognormal linear model	HC, gentamicin vs HC, control	0.392908	0.855059	-1.16951	NHC, gentamicin vs NHC, control	0.726495	0.939102	-1.06485	171	18.4724	1.34741	2.02635	2.42851	1.41228	1.41843	2.06926	1.20665	1.6734	1.15445	1.23183	1.25786	1.24602
14	68123752	68131372	A230070E04Rik	Lognormal linear model	HC, gentamicin vs HC, control	0.00251871	0.477717	-2.09329	NHC, gentamicin vs NHC, control	0.0245015	0.532661	-1.87737	2649.81	123.164	21.2892	25.467	25.1283	11.4952	12.1385	10.6304	2.81572	3.99744	4.10613	2.45824	1.36475	2.27262
X	20961676	20987350	A230072C01Rik	Lognormal linear model	HC, gentamicin vs HC, control	0.000431425	0.731727	-1.36663	NHC, gentamicin vs NHC, control	0.974898	1.00177	1.00177	3844.59	166.28	16.7158	15.9753	18.7213	12.6046	13.0484	11.909	13.542	12.481	12.5655	13.6119	13.3996	11.7058
X	151313335	151341880	A230072E10Rik	Lognormal linear model	HC, gentamicin vs HC, control	0.298502	0.879935	-1.13645	NHC, gentamicin vs NHC, control	0.350903	1.12071	1.12071	245.077	21.4805	1.71498	2.33985	2.43226	2.20434	1.84575	1.6344	1.37945	1.67731	1.34046	1.58394	1.77494	1.55284
7	59281879	59289167	A230073K19Rik	Lognormal linear model	HC, gentamicin vs HC, control	0.0512705	0.873083	-1.14537	NHC, gentamicin vs NHC, control	0.0288937	0.854241	-1.17063	107.721	15.7602	1.29471	1.09338	1.16532	1	1.09789	1	1.45367	1.72769	1.73831	1.39094	1.36581	1.43251
7	40849153	40898325	A230077H06Rik	Lognormal linear model	HC, gentamicin vs HC, control	0.00488935	0.794549	-1.25858	NHC, gentamicin vs NHC, control	0.177579	0.91543	-1.09238	344.575	25.5121	2.59224	2.84798	2.66627	2.09929	2.24939	2.09133	1.68472	2.13828	1.91211	1.83717	1.64502	1.74832
2	6193251	6321612	A230108P19Rik	?	HC, gentamicin vs HC, control	?	?	?	NHC, gentamicin vs NHC, control	?	?	?	35	12.9123	1.04343	1	1.18432	1.04123	1	1.03564	1.04133	1.11883	1	1.15455	1.25786	1.03515
6	121636173	121679239	A2m	Negative binomial	HC, gentamicin vs HC, control	0.0625628	0.418354	-2.39032	NHC, gentamicin vs NHC, control	0.485892	0.780728	-1.28086	30425	1191.14	10.5103	24.4777	9.70928	6.93687	9.03388	2.7821	232.738	228.766	160.545	245.424	71.5058	188.714
15	101221191	101225187	A330009N23Rik	Lognormal linear model	HC, gentamicin vs HC, control	0.000684769	0.478469	-2.09	NHC, gentamicin vs NHC, control	0.209123	0.825726	-1.21106	2221.92	104.015	17.4654	18.9603	16.3679	7.66115	11.0549	6.995	5.09332	4.70278	4.12758	3.25224	4.69851	3.63593
5	5580982	5664233	A330021E22Rik	Lognormal linear model	HC, gentamicin vs HC, control	0.00490138	1.17174	1.17174	NHC, gentamicin vs NHC, control	0.00554051	0.856448	-1.16761	13548	570.726	82.6846	78.6175	84.7289	104.895	91.9669	91.8514	6.82755	6.38716	6.17402	5.63655	5.45726	5.49866
1	195017399	195037909	A330023F24Rik	Poisson	HC, gentamicin vs HC, control	0.00828408	0.384194	-2.60285	NHC, gentamicin vs NHC, control	0.312385	0.733349	-1.36361	2329.96	106.725	12.0734	15.2833	17.4048	6.31892	5.60274	4.77061	5.961	9.54234	10.1362	6.14174	4.16027	9.32956
19	37173843	37196542	A330032B11Rik	Lognormal linear model	HC, gentamicin vs HC, control	0.110564	0.883433	-1.13195	NHC, gentamicin vs NHC, control	0.238313	0.915724	-1.09203	1792.14	83.8803	8.12314	7.86694	9.49617	7.61266	8.25406	6.65877	6.40033	6.58295	5.75009	5.54133	5.97765	5.61626
14	122097939	122106975	A330035P11Rik	Lognormal linear model	HC, gentamicin vs HC, control	0.306057	1.10752	1.10752	NHC, gentamicin vs NHC, control	0.165466	1.15322	1.15322	1054.95	53.885	5.30552	4.2712	5.114	6.17239	5.7357	4.44691	3.54959	3.62162	3.42135	3.73476	4.0283	4.48369
19	12585868	12596567	A330040F15Rik	Lognormal linear model	HC, gentamicin vs HC, control	0.268575	0.829871	-1.20501	NHC, gentamicin vs NHC, control	0.105408	0.751045	-1.33148	195	19.1514	1.26056	1.42764	1.13824	1.12368	1.04184	1	1.53729	3.13902	2.39004	1.65684	1.66306	1.77321
9	86695442	86701254	A330041J22Rik	Lognormal linear model	HC, gentamicin vs HC, control	0.556622	0.941329	-1.06233	NHC, gentamicin vs NHC, control	0.394976	0.915217	-1.09264	494	31.8378	4.34381	3.73693	3.76485	3.76229	3.76164	3.60186	1.53729	1.51495	1.54057	1.42502	1.11051	1.73806
13	48272418	48273885	A330048O09Rik	Lognormal linear model	HC, gentamicin vs HC, control	0.388908	0.872843	-1.14568	NHC, gentamicin vs NHC, control	0.649564	0.93194	-1.07303	689.645	40.1006	5.21234	4.29286	6.32069	5.12851	4.84957	3.78123	1.70261	1.51495	2.23559	1.85003	1.36837	1.84386
10	72973303	73086706	A330049N07Rik	Lognormal linear model	HC, gentamicin vs HC, control	0.00302437	0.761978	-1.31237	NHC, gentamicin vs NHC, control	0.227557	0.918766	-1.08842	335.428	24.8082	1.96697	1.82179	1.87554	1.54118	1.42233	1.35642	2.39045	2.70999	2.61124	2.69864	2.11367	2.3
3	35999913	36008829	A330050B17Rik	Lognormal linear model	HC, gentamicin vs HC, control	0.285853	0.869008	-1.15074	NHC, gentamicin vs NHC, control	0.399053	1.11557	1.11557	590.698	35.4212	3.45241	3.25469	3.98799	3.32365	3.14384	2.81436	2.95539	2.45406	1.91794	3.15215	2.29379	2.67092
17	69439326	69489234	A330050F15Rik	?	HC, gentamicin vs HC, control	?	?	?	NHC, gentamicin vs NHC, control	?	?	?	31	12.7554	1.04343	1.12829	1	1	1	1	1.12399	1.19806	1.07722	1.07728	1.03684	1.07029
2	91237146	91238358	A330069E16Rik	Lognormal linear model	HC, gentamicin vs HC, control	0.0380432	0.825562	-1.2113	NHC, gentamicin vs NHC, control	0.0205285	0.800543	-1.24915	1260.38	62.444	6.32955	5.87833	6.95016	6.00672	4.72235	5.12949	5.11402	5.6468	4.49922	4.12426	4.12303	3.92006
5	130378851	130384632	A330070K13Rik	?	HC, gentamicin vs HC, control	?	?	?	NHC, gentamicin vs NHC, control	?	?	?	13	12.0351	1	1	1	1	1	1	1	1	1	1	1	1.03515
13	44193589	44216488	A330076C08Rik	?	HC, gentamicin vs HC, control	?	?	?	NHC, gentamicin vs NHC, control	?	?	?	13	12.0386	1	1	1	1	1	1	1	1	1	1.03864	1	1
7	61943901	61982304	A330076H08Rik	Lognormal linear model	HC, gentamicin vs HC, control	0.00427519	0.729573	-1.37067	NHC, gentamicin vs NHC, control	0.0986311	1.16113	1.16113	597	35.0441	2.51992	2.28293	2.84323	2.03071	1.75318	1.78412	3.1905	3.33708	3.5484	3.97512	4.38899	3.38991
18	45683487	46045261	A330093E20Rik	Lognormal linear model	HC, gentamicin vs HC, control	0.00487752	0.601153	-1.66347	NHC, gentamicin vs NHC, control	?	1.01342	1.01342	245.947	21.9017	3.2431	2.17673	3.77077	1.85595	1.94488	1.6021	1.19487	1.23857	1.18836	1.09278	1.37819	1.2154
13	29014414	29040337	A330102I10Rik	Lognormal linear model	HC, gentamicin vs HC, control	0.531832	0.942226	-1.06132	NHC, gentamicin vs NHC, control	0.373566	0.917746	-1.08963	116.029	16.127	1.39084	1.25659	1.32257	1.28872	1.16737	1.28523	1.24798	1.63456	1.50196	1.46366	1.11063	1.4569
4	128759258	128769299	A3galt2	Lognormal linear model	HC, gentamicin vs HC, control	0.692432	0.964841	-1.03644	NHC, gentamicin vs NHC, control	?	0.974728	-1.02593	138	17.0492	1.69482	1.34212	1.41473	1.65965	1.25106	1.39206	1.49596	1.31689	1.38612	1.3091	1.2947	1.49204
4	153957237	153961925	A430005L14Rik	Lognormal linear model	HC, gentamicin vs HC, control	0.696866	0.933529	-1.0712	NHC, gentamicin vs NHC, control	0.482923	1.11128	1.11128	5410	224.146	11.3354	11.8622	12.2437	10.936	11.8792	10.16	31.2538	22.2319	20.3061	27.4284	33.1954	21.3142
5	138622859	138648906	A430033K04Rik	Lognormal linear model	HC, gentamicin vs HC, control	0.0205145	0.817165	-1.22374	NHC, gentamicin vs NHC, control	0.552929	1.04443	1.04443	5446.25	231.058	26.8418	22.4813	24.1095	20.231	20.8168	18.8495	15.5491	16.5194	15.6005	18.7638	16.8718	14.4237
6	8507059	8509162	A430035B10Rik	Lognormal linear model	HC, gentamicin vs HC, control	0.0284294	0.720313	-1.38829	NHC, gentamicin vs NHC, control	0.946656	1.00852	1.00852	688	38.9498	3.47529	3.90798	3.1658	2.52545	2.54819	2.49696	3.43848	3.0598	3.78007	4.0524	2.54715	3.95225
11	119820811	119834366	A430071A18Rik	?	HC, gentamicin vs HC, control	?	?	?	NHC, gentamicin vs NHC, control	?	?	?	27.3385	12.6316	1.09037	1.04379	1.13988	1	1.08556	1.07385	1.04165	1.04045	1.07824	1	1.03779	1
8	3353415	3390300	A430078G23Rik	Lognormal linear model	HC, gentamicin vs HC, control	0.116079	0.84752	-1.17991	NHC, gentamicin vs NHC, control	0.315126	0.904056	-1.10613	2866.85	128.317	16.6202	13.9458	16.3934	12.568	14.7649	12.465	8.10473	5.86923	7.95732	6.38815	6.44769	6.79246
15	80691025	80697611	A430088P11Rik	Lognormal linear model	HC, gentamicin vs HC, control	3.61572e-05	0.710025	-1.4084	NHC, gentamicin vs NHC, control	0.201137	1.05981	1.05981	200.054	19.7336	2.29087	2.15904	2.37379	1.54663	1.6229	1.67435	1.2968	1.2919	1.32298	1.29034	1.50851	1.35545
5	94302519	94955289	A430089I19Rik	?	HC, gentamicin vs HC, control	?	?	?	NHC, gentamicin vs NHC, control	?	?	?	12	12	1	1	1	1	1	1	1	1	1	1	1	1
13	114124348	114151593	A430090L17Rik	?	HC, gentamicin vs HC, control	?	?	?	NHC, gentamicin vs NHC, control	?	?	?	19.0002	12.2891	1	1	1.09217	1.04123	1.08369	1	1	1	1	1	1.03684	1.03515
2	44059238	44065325	A430092G05Rik	?	HC, gentamicin vs HC, control	?	?	?	NHC, gentamicin vs NHC, control	?	?	?	17.3682	12.2255	1.05554	1	1.0481	1	1.04261	1	1.04189	1	1	1	1.03734	1
19	10740947	10786044	A430093F15Rik	?	HC, gentamicin vs HC, control	?	?	?	NHC, gentamicin vs NHC, control	?	?	?	69	14.3673	1.30398	1.51317	1.27648	1.24737	1.54396	1.24949	1.04133	1.07922	1	1.03864	1.07367	1
2	118754145	118762662	A430105I19Rik	Poisson	HC, gentamicin vs HC, control	0.0179371	1.25058	1.25058	NHC, gentamicin vs NHC, control	0.581436	1.11667	1.11667	20613.2	853.796	107.872	105.862	117.4	114.628	154.941	144.498	15.3416	16.2108	20.4605	16.8802	14.5928	25.11
14	53665940	53668336	A430107P09Rik	Lognormal linear model	HC, gentamicin vs HC, control	0.0138156	0.737096	-1.35668	NHC, gentamicin vs NHC, control	0.242073	0.884495	-1.13059	838.295	45.5027	5.05601	4.48853	5.40757	3.72757	3.91067	3.37138	3.14237	3.10353	4.14245	2.82717	3.50187	2.82358
15	83226722	83251775	A4galt	Lognormal linear model	HC, gentamicin vs HC, control	0.837782	0.95627	-1.04573	NHC, gentamicin vs NHC, control	0.206309	0.758706	-1.31803	2630.4	113.623	1.23549	1.80276	1.14319	1.29989	1.20792	1.43655	27.9485	19.0312	13.6995	15.6321	17.6441	11.5418
9	99612502	99622368	A4gnt	?	HC, gentamicin vs HC, control	?	?	?	NHC, gentamicin vs NHC, control	?	?	?	12	12	1	1	1	1	1	1	1	1	1	1	1	1
2	147710693	147717633	A530006G24Rik	?	HC, gentamicin vs HC, control	?	?	?	NHC, gentamicin vs NHC, control	?	?	?	12	12	1	1	1	1	1	1	1	1	1	1	1	1
2	167691208	167697414	A530013C23Rik	?	HC, gentamicin vs HC, control	?	?	?	NHC, gentamicin vs NHC, control	?	?	?	41.0069	13.1362	1	1.08556	1	1.04124	1.08373	1	1.12403	1.31695	1	1.23186	1.14738	1.10546
12	112489448	112499928	A530016L24Rik	Lognormal linear model	HC, gentamicin vs HC, control	0.45212	0.891326	-1.12192	NHC, gentamicin vs NHC, control	?	1.1047	1.1047	1487	73.7896	10.4235	10.6648	13.3497	9.65794	13.3856	8.1284	1.12399	1.19806	1.57918	1.38638	1.2947	1.59748
1	85088139	85109854	A530032D15Rik	?	HC, gentamicin vs HC, control	?	?	?	NHC, gentamicin vs NHC, control	?	?	?	21.9139	12.3879	1	1	1	1	1	1	1.09072	1.04375	1.16964	1.04346	1.04037	1
13	15807243	15827538	A530046M15Rik	?	HC, gentamicin vs HC, control	?	?	?	NHC, gentamicin vs NHC, control	?	?	?	12	12	1	1	1	1	1	1	1	1	1	1	1	1
18	61470225	61484608	A530050N04Rik	?	HC, gentamicin vs HC, control	?	?	?	NHC, gentamicin vs NHC, control	?	?	?	59.0205	13.9774	1.21713	1.47045	1.46081	1.16493	1.25116	1.14258	1.04147	1.07925	1	1.03912	1.11051	1
6	60279043	60403708	A530053G22Rik	?	HC, gentamicin vs HC, control	?	?	?	NHC, gentamicin vs NHC, control	?	?	?	13	12.0368	1	1	1	1	1	1	1	1	1	1	1.03684	1
13	67617001	67637754	A530054K11Rik	Lognormal linear model	HC, gentamicin vs HC, control	0.00988232	1.32844	1.32844	NHC, gentamicin vs NHC, control	?	0.996103	-1.00391	6127.8	254.562	16.3544	15.4793	19.7842	21.8997	24.0833	22.2554	24.985	21.3132	21.1548	20.6424	25.2919	21.3188
2	114013565	114032293	A530058N18Rik	Lognormal linear model	HC, gentamicin vs HC, control	0.974358	0.995282	-1.00474	NHC, gentamicin vs NHC, control	?	0.929023	-1.0764	195	19.5111	1.65139	1.98358	2.29026	1.90702	2.12976	1.81977	1.49596	1.15845	1.34751	1.27047	1	1.4569
17	48151896	48167258	A530064D06Rik	Lognormal linear model	HC, gentamicin vs HC, control	?	0.902232	-1.10836	NHC, gentamicin vs NHC, control	?	1.0613	1.0613	160.47	17.7715	1.20969	1.29938	1.31652	1.24832	1.06556	1.14257	1.71754	1.64444	1.71259	1.68875	1.64584	2.08034
13	60029711	60116670	A530065N20Rik	?	HC, gentamicin vs HC, control	?	?	?	NHC, gentamicin vs NHC, control	?	?	?	69.1076	14.2625	1.04351	1.17149	1.23072	1.24776	1.20955	1.21443	1.29018	1.07931	1.27065	1.07757	1.11079	1.31656
4	16164110	16266226	A530072M11Rik	Lognormal linear model	HC, gentamicin vs HC, control	0.870685	1.01454	1.01454	NHC, gentamicin vs NHC, control	0.188234	1.13154	1.13154	237	20.8185	1.30398	1.47041	1.64513	1.53597	1.50212	1.4277	1.86793	2.06951	1.65641	1.85003	2.3998	2.08952
17	32403014	32404809	A530088E08Rik	?	HC, gentamicin vs HC, control	?	?	?	NHC, gentamicin vs NHC, control	?	?	?	32.0633	12.8168	1.10121	1.12464	1.10388	1.06471	1.04184	1.05594	1.04731	1.05562	1.10419	1.06343	1	1.05398
13	19727417	19732952	A530099J19Rik	?	HC, gentamicin vs HC, control	?	?	?	NHC, gentamicin vs NHC, control	?	?	?	16	12.1581	1	1	1	1	1	1	1.08266	1	1.03861	1	1.03684	1
1	85717083	85736607	A630001G21Rik	Lognormal linear model	HC, gentamicin vs HC, control	?	1.01766	1.01766	NHC, gentamicin vs NHC, control	0.0771517	1.20013	1.20013	147	17.1779	1.04343	1.04276	1.04608	1	1.08369	1.10693	1.70261	1.79223	1.42473	2.15914	2.17878	1.59748
19	56790963	56813684	A630007B06Rik	Lognormal linear model	HC, gentamicin vs HC, control	0.012226	1.25359	1.25359	NHC, gentamicin vs NHC, control	0.563249	0.954237	-1.04796	15729	646.793	68.8751	69.6797	68.3702	73.603	93.9754	93.2058	29.5178	32.808	29.2641	30.2876	29.917	27.2891
16	14562317	14621285	A630010A05Rik	?	HC, gentamicin vs HC, control	?	?	?	NHC, gentamicin vs NHC, control	?	?	?	18	12.2558	1.04343	1	1.04608	1.04123	1.08369	1	1.04133	1	1	1	1	1
X	52575843	52619048	A630012P03Rik	?	HC, gentamicin vs HC, control	?	?	?	NHC, gentamicin vs NHC, control	?	?	?	15	12.1161	1	1	1	1	1	1	1.04133	1.03961	1	1	1	1.03515
13	93094833	93098969	A630019I02Rik	?	HC, gentamicin vs HC, control	?	?	?	NHC, gentamicin vs NHC, control	?	?	?	16.5739	12.1954	1.11063	1	1	1	1.08479	1	1	1	1	1	1	1
15	3996039	4015859	A630020A06	Lognormal linear model	HC, gentamicin vs HC, control	0.676895	0.959096	-1.04265	NHC, gentamicin vs NHC, control	0.118594	0.844639	-1.18394	707.606	39.945	3.54404	3.01331	4.05862	3.68528	3.38089	3.06907	3.18992	4.05749	3.18027	2.71047	3.15668	2.89892
14	34051130	34102755	A630023A22Rik	?	HC, gentamicin vs HC, control	?	?	?	NHC, gentamicin vs NHC, control	?	?	?	25	12.4949	1	1.04276	1	1	1	1	1	1.03961	1.11584	1.11591	1.11051	1.07029
X	107148927	107173662	A630033H20Rik	Lognormal linear model	HC, gentamicin vs HC, control	?	0.96553	-1.0357	NHC, gentamicin vs NHC, control	0.183804	1.0946	1.0946	140.009	16.9478	1.14047	1.17571	1.28199	1.16825	1.08779	1.21754	1.38757	1.69063	1.64191	1.65104	1.64526	1.85965
10	7663371	7664624	A630066F11Rik	Lognormal linear model	HC, gentamicin vs HC, control	0.88209	1.01393	1.01393	NHC, gentamicin vs NHC, control	0.135615	1.16178	1.16178	679.458	38.9578	4.35699	3.62798	4.04664	4.1884	4.16612	3.82117	2.51566	1.96437	2.3369	2.21559	2.88224	2.83577
5	20950989	20956399	A630072M18Rik	Lognormal linear model	HC, gentamicin vs HC, control	0.00188994	0.633619	-1.57824	NHC, gentamicin vs NHC, control	0.0885741	1.21427	1.21427	2931.58	127.879	9.02114	11.6547	11.786	6.02597	7.03725	7.43821	12.5962	10.8771	10.3378	13.5629	15.3978	12.1439
6	132625111	132627512	A630073D07Rik	?	HC, gentamicin vs HC, control	?	?	?	NHC, gentamicin vs NHC, control	?	?	?	12	12	1	1	1	1	1	1	1	1	1	1	1	1
2	170061240	170070779	A630075F10Rik	Lognormal linear model	HC, gentamicin vs HC, control	0.197531	0.865089	-1.15595	NHC, gentamicin vs NHC, control	0.126555	0.838754	-1.19225	707.957	39.7315	3.28566	2.9653	3.63889	2.86454	2.61676	3.06213	4.11704	4.04749	3.37724	3.16971	2.68516	3.90162
3	107230614	107234032	A630076J17Rik	?	HC, gentamicin vs HC, control	?	?	?	NHC, gentamicin vs NHC, control	?	?	?	52	13.6195	1.08685	1.12829	1.2304	1	1.2929	1	1.20665	1.07922	1.07722	1.19319	1.18418	1.14058
4	43751859	43759465	A630077J23Rik	?	HC, gentamicin vs HC, control	?	?	?	NHC, gentamicin vs NHC, control	?	?	?	12	12	1	1	1	1	1	1	1	1	1	1	1	1
16	98062512	98082440	A630089N07Rik	Lognormal linear model	HC, gentamicin vs HC, control	0.799415	0.971394	-1.02945	NHC, gentamicin vs NHC, control	0.683523	1.05747	1.05747	9775.77	408.367	43.1386	38.8451	54.8529	49.3292	46.6677	36.6553	21.2256	23.8116	22.5188	24.5974	24.0147	22.7103
9	36635754	36638603	A630095E13Rik	?	HC, gentamicin vs HC, control	?	?	?	NHC, gentamicin vs NHC, control	?	?	?	12	12	1	1	1	1	1	1	1	1	1	1	1	1
1	75220095	75232094	A630095N17Rik	?	HC, gentamicin vs HC, control	?	?	?	NHC, gentamicin vs NHC, control	?	?	?	90	15.2275	1.30398	1.55594	1.69121	1.24737	1.54396	1.35642	1.04133	1.03961	1.27028	1	1.03684	1.14058
1	88264828	88277558	A730008H23Rik	Lognormal linear model	HC, gentamicin vs HC, control	0.61819	0.880485	-1.13574	NHC, gentamicin vs NHC, control	0.81342	0.951396	-1.05109	2262.18	100.049	4.91529	6.55932	3.35764	4.38678	3.66123	4.687	13.6252	13.764	9.64025	11.6455	14.6106	9.19584
18	59062381	59076961	A730017C20Rik	Poisson	HC, gentamicin vs HC, control	0.155727	1.08256	1.08256	NHC, gentamicin vs NHC, control	0.350056	0.848101	-1.17911	41141.4	1707.63	262.555	243.507	244.267	286.746	266.535	258.644	18.772	25.876	34.3996	23.7578	12.7878	29.7844
2	130872541	130906397	A730017L22Rik	Lognormal linear model	HC, gentamicin vs HC, control	0.250559	0.841031	-1.18902	NHC, gentamicin vs NHC, control	0.582918	1.08568	1.08568	6082.38	254.997	25.0316	19.7096	27.5851	18.7758	22.5206	19.4274	20.7474	16.6115	20.6598	18.082	24.4584	21.3876
12	112411023	112423199	A730018C14Rik	?	HC, gentamicin vs HC, control	?	?	?	NHC, gentamicin vs NHC, control	?	?	?	12	12	1	1	1	1	1	1	1	1	1	1	1	1
6	61175604	61180811	A730020E08Rik	Lognormal linear model	HC, gentamicin vs HC, control	0.0389903	0.828087	-1.2076	NHC, gentamicin vs NHC, control	?	0.891697	-1.12146	512.379	31.8455	2.53095	2.09391	2.83658	1.96263	1.98718	2.18871	3.21075	3.19987	3.22228	2.85061	2.62363	3.13842
3	121634936	121646454	A730020M07Rik	?	HC, gentamicin vs HC, control	?	?	?	NHC, gentamicin vs NHC, control	?	?	?	29	12.635	1	1	1	1	1	1	1	1.11883	1.07722	1.11591	1.14735	1.17573
2	129218969	129235607	A730036I17Rik	?	HC, gentamicin vs HC, control	?	?	?	NHC, gentamicin vs NHC, control	?	?	?	22	12.4091	1	1.04276	1	1.20614	1.08369	1	1.04133	1	1	1	1	1.03515
9	62242596	62244101	A730043L09Rik	?	HC, gentamicin vs HC, control	?	?	?	NHC, gentamicin vs NHC, control	?	?	?	20.1702	12.3397	1	1.04276	1.13824	1	1	1	1	1.04635	1.07722	1	1	1.03515
X	144153695	144166275	A730046J19Rik	?	HC, gentamicin vs HC, control	?	?	?	NHC, gentamicin vs NHC, control	?	?	?	27.0048	12.5657	1	1	1	1	1	1.03564	1.12399	1.07923	1	1.0773	1.07382	1.17574
7	73313806	73375775	A730056A06Rik	Lognormal linear model	HC, gentamicin vs HC, control	0.624191	0.944558	-1.0587	NHC, gentamicin vs NHC, control	0.382673	1.10895	1.10895	326.114	24.1236	1.26586	1.56794	1.32716	1.5002	1.25377	1.1802	2.09579	2.65464	2.85551	2.69504	2.46142	3.26605
7	114948650	114983968	A730082K24Rik	?	HC, gentamicin vs HC, control	?	?	?	NHC, gentamicin vs NHC, control	?	?	?	61	14.0345	1.21713	1.21382	1.50689	1.20614	1.16737	1.07128	1.08266	1.15845	1.11584	1.07728	1.14735	1.07029
4	98793768	98799038	A730085A09Rik	Lognormal linear model	HC, gentamicin vs HC, control	0.977268	0.997012	-1.003	NHC, gentamicin vs NHC, control	0.999615	1.00005	1.00005	223	20.5574	1.69482	1.727	2.15202	1.94825	2.08792	1.53463	1.61995	1.75262	1.34751	1.54093	1.58939	1.56233
9	122382022	122398802	A730085K08Rik	?	HC, gentamicin vs HC, control	?	?	?	NHC, gentamicin vs NHC, control	?	?	?	19	12.2806	1	1.04276	1	1.04123	1.08369	1.03564	1	1	1	1.07728	1	1
11	95145053	95159048	A730090H04Rik	?	HC, gentamicin vs HC, control	?	?	?	NHC, gentamicin vs NHC, control	?	?	?	21.0023	12.3484	1	1	1	1.08246	1.04184	1	1	1.03961	1.03861	1.03864	1.03692	1.07029
3	65324020	65349430	A730090N16Rik	Lognormal linear model	HC, gentamicin vs HC, control	0.848873	1.01726	1.01726	NHC, gentamicin vs NHC, control	0.899214	0.988699	-1.01143	733	42.0758	5.12548	5.5758	6.71402	5.74125	6.89988	5.09883	1.16532	1.15845	1.15445	1.11591	1.22102	1.10544
16	24529314	24534473	A730098P11Rik	Lognormal linear model	HC, gentamicin vs HC, control	0.936175	0.991715	-1.00835	NHC, gentamicin vs NHC, control	0.438523	0.921743	-1.0849	3424.86	146.233	7.68752	9.45252	8.383	7.76964	9.81203	7.78308	15.4891	16.5207	17.4254	12.9469	17.9211	15.0423
13	91368990	91388086	A830009L08Rik	?	HC, gentamicin vs HC, control	?	?	?	NHC, gentamicin vs NHC, control	?	?	?	26	12.544	1	1	1.04608	1.04123	1	1	1.08266	1	1.15445	1.07728	1.03684	1.10544
5	107497745	107512557	A830010M20Rik	Lognormal linear model	HC, gentamicin vs HC, control	0.557067	0.932743	-1.07211	NHC, gentamicin vs NHC, control	0.466545	0.917781	-1.08958	3384	145.501	8.86013	11.7766	9.57104	8.79214	10.4984	8.80559	14.267	18.3895	13.0084	14.3301	12.5299	14.6717
1	11414105	11975903	A830018L16Rik	Lognormal linear model	HC, gentamicin vs HC, control	0.568252	0.87063	-1.14859	NHC, gentamicin vs NHC, control	0.87105	1.0393	1.0393	813.044	43.3155	2.52162	2.99941	3.16734	2.62408	2.3697	2.53693	2.63621	4.31431	6.60604	4.16724	3.4679	5.90473
3	143243055	143257997	A830019L24Rik	?	HC, gentamicin vs HC, control	?	?	?	NHC, gentamicin vs NHC, control	?	?	?	15	12.1199	1	1	1.04608	1	1	1	1	1	1	1.03864	1	1.03515
18	32359057	32378285	A830052D11Rik	Lognormal linear model	HC, gentamicin vs HC, control	0.95269	0.994147	-1.00589	NHC, gentamicin vs NHC, control	0.784796	0.973282	-1.02745	129.947	16.6366	1.30398	1.12829	1.13824	1.2886	1.08378	1.17821	1.73995	1.55535	1.50278	1.92731	1.36837	1.42175
X	159532668	159593082	A830080D01Rik	Lognormal linear model	HC, gentamicin vs HC, control	0.000151887	2.07952	2.07952	NHC, gentamicin vs NHC, control	0.394432	1.11129	1.11129	7708	318.982	20.672	17.8492	26.9896	46.1862	47.8643	41.1685	18.028	18.5479	19.3794	19.894	22.1075	20.295
13	78198017	78236565	A830082K12Rik	Lognormal linear model	HC, gentamicin vs HC, control	0.0279828	1.24567	1.24567	NHC, gentamicin vs NHC, control	0.713204	0.969183	-1.0318	5593.7	234.179	16.659	17.9243	19.9528	20.7808	23.009	24.0947	20.1109	15.9378	20.8546	19.4518	17.3541	18.0489
10	33987216	33995056	A830082N09Rik	Lognormal linear model	HC, gentamicin vs HC, control	0.849775	1.01916	1.01916	NHC, gentamicin vs NHC, control	0.671633	0.958215	-1.04361	1648.3	77.0294	6.51924	5.76468	6.6797	5.58482	6.50821	7.31129	6.35426	7.10488	6.21649	5.23632	7.20398	6.5455
3	14971201	15002728	A930001A20Rik	?	HC, gentamicin vs HC, control	?	?	?	NHC, gentamicin vs NHC, control	?	?	?	18.0236	12.24	1	1	1	1.04123	1	1	1.12496	1	1	1.03864	1	1.03515
19	4439323	4448326	A930001C03Rik	Lognormal linear model	HC, gentamicin vs HC, control	0.273674	0.923452	-1.08289	NHC, gentamicin vs NHC, control	0.0240272	0.828463	-1.20705	123.23	16.4005	1.25315	1.22121	1.31764	1.26228	1.09352	1.1504	1.4731	1.90454	1.61057	1.34101	1.30563	1.46747
16	19876568	19884275	A930003A15Rik	Lognormal linear model	HC, gentamicin vs HC, control	0.538265	0.827661	-1.20822	NHC, gentamicin vs NHC, control	0.413028	0.784049	-1.27543	1509	69.014	1.34741	1.68423	1.18432	1.12368	1.12553	1.21385	7.36485	9.95222	16.4835	7.41391	5.27308	14.8474
5	22738911	22746885	A930003O13Rik	?	HC, gentamicin vs HC, control	?	?	?	NHC, gentamicin vs NHC, control	?	?	?	73.4535	14.5233	1.42381	1.4755	1.427	1.04145	1.19481	1.14832	1.08593	1.05282	1.22098	1.13344	1.14197	1.17724
2	18025189	18037742	A930004D18Rik	Lognormal linear model	HC, gentamicin vs HC, control	0.782178	0.979134	-1.02131	NHC, gentamicin vs NHC, control	0.6198	0.962666	-1.03878	2445.2	108.124	7.52577	6.61257	7.78339	7.13427	7.29327	6.98797	10.0133	10.3419	12.7032	11.1151	9.50755	11.1053
3	115881579	115888131	A930005H10Rik	Lognormal linear model	HC, gentamicin vs HC, control	0.331402	1.07626	1.07626	NHC, gentamicin vs NHC, control	0.112163	0.88087	-1.13524	1712	79.8465	6.25457	5.96068	6.71402	7.34916	6.69066	6.3463	7.61283	6.82289	7.0621	6.02293	7.33594	5.67439
2	103338601	103372765	A930006I01Rik	?	HC, gentamicin vs HC, control	?	?	?	NHC, gentamicin vs NHC, control	?	?	?	13	12.0428	1	1.04276	1	1	1	1	1	1	1	1	1	1
16	91465104	91470124	A930006K02Rik	Lognormal linear model	HC, gentamicin vs HC, control	0.179336	1.17988	1.17988	NHC, gentamicin vs NHC, control	0.393548	0.903614	-1.10667	518	32.2936	2.56334	2.58229	2.65891	3.80352	2.8411	2.67517	3.23183	2.58446	2.19698	2.27505	2.51031	2.37069
19	29503663	29521988	A930007I19Rik	Lognormal linear model	HC, gentamicin vs HC, control	0.00140279	0.716419	-1.39583	NHC, gentamicin vs NHC, control	0.270547	1.08621	1.08621	246	21.6276	2.56334	2.19741	2.79715	1.82457	1.71133	1.85541	1.37197	1.47534	1.3089	1.61821	1.55255	1.35146
10	115569986	115582455	A930009A15Rik	Lognormal linear model	HC, gentamicin vs HC, control	0.546782	1.07509	1.07509	NHC, gentamicin vs NHC, control	0.578008	0.935131	-1.06937	2929	133.117	19.5864	18.3624	19.8931	23.5519	22.34	16.8963	1.99192	2.14873	2.2742	2.00459	1.62623	2.44098
5	99297244	99729061	A930011G23Rik	Lognormal linear model	HC, gentamicin vs HC, control	0.629048	0.929444	-1.07591	NHC, gentamicin vs NHC, control	0.27019	0.841493	-1.18836	251.089	21.2787	1.34816	1.51321	1.23043	1.37108	1.0837	1.35642	1.82688	2.86174	2.58476	1.92762	1.66327	2.51146
14	64588115	64593962	A930011O12Rik	Lognormal linear model	HC, gentamicin vs HC, control	0.0615081	0.413918	-2.41594	NHC, gentamicin vs NHC, control	0.0398222	0.452348	-2.21069	2094.31	93.2066	2.95685	4.60841	3.9163	1.49504	1.54966	1.6198	9.89434	24.6712	17.4784	7.03763	3.6161	14.3628
18	44661665	44676272	A930012L18Rik	Lognormal linear model	HC, gentamicin vs HC, control	?	0.92888	-1.07657	NHC, gentamicin vs NHC, control	?	0.97572	-1.02488	117.022	16.1476	1.45623	1.09765	1.33717	1.27951	1.05065	1.27425	1.20402	1.48361	1.70513	1.59198	1.37235	1.29503
8	22634384	22636810	A930013F10Rik	Lognormal linear model	HC, gentamicin vs HC, control	5.01536e-05	0.377674	-2.64779	NHC, gentamicin vs NHC, control	0.26333	0.861587	-1.16065	2490.29	112.705	14.9861	13.8365	15.1117	5.20405	5.47577	5.93439	8.15976	12.0675	7.91963	7.22071	9.56806	7.22102
17	35994504	36038175	A930015D03Rik	Lognormal linear model	HC, gentamicin vs HC, control	0.0459587	1.32463	1.32463	NHC, gentamicin vs NHC, control	0.0260507	1.38428	1.38428	2042.21	92.7575	9.97045	6.36229	6.26424	9.02735	10.7134	9.54545	5.52397	5.58227	6.0261	8.30428	8.10999	7.32773
7	19417466	19421418	A930016O22Rik	Lognormal linear model	HC, gentamicin vs HC, control	0.109696	0.842006	-1.18764	NHC, gentamicin vs NHC, control	0.059769	0.811004	-1.23304	383.822	27.1276	3.33114	2.58658	2.66783	2.40637	2.63164	2.16686	1.79457	2.30196	2.1705	1.50732	1.76581	1.79695
15	44881394	44884744	A930017M01Rik	Lognormal linear model	HC, gentamicin vs HC, control	0.00352745	1.66754	1.66754	NHC, gentamicin vs NHC, control	0.47222	1.09917	1.09917	1022	53.0555	4.90835	4.59222	5.46984	6.64827	11.3771	7.55812	2.03325	2.0299	1.88808	2.35233	2.17878	2.01923
2	104122769	104124747	A930018P22Rik	?	HC, gentamicin vs HC, control	?	?	?	NHC, gentamicin vs NHC, control	?	?	?	19	12.2729	1	1	1	1.04123	1.04184	1	1	1.07922	1.03861	1	1.03684	1.03515
2	146259286	146267161	A930019D19Rik	?	HC, gentamicin vs HC, control	?	?	?	NHC, gentamicin vs NHC, control	?	?	?	46	13.381	1.1737	1.04276	1.2304	1.12368	1.16737	1.17821	1.16532	1.03961	1.11584	1.03864	1	1.10544
5	122989354	122998342	A930024E05Rik	Lognormal linear model	HC, gentamicin vs HC, control	0.0147752	1.59494	1.59494	NHC, gentamicin vs NHC, control	0.229268	0.821175	-1.21777	1380	66.909	4.73465	4.42116	5.70024	8.13249	8.74097	6.80964	5.17435	5.39688	4.78399	5.98429	3.3944	3.63594
5	107630250	107633851	A930041C12Rik	Lognormal linear model	HC, gentamicin vs HC, control	0.0422291	0.858396	-1.16496	NHC, gentamicin vs NHC, control	?	1.02124	1.02124	112	16.1398	1.65139	1.727	1.55297	1.49474	1.54396	1.21385	1.20665	1.11883	1.11584	1.19319	1.11051	1.21087
19	52923181	52926932	AA387883	Lognormal linear model	HC, gentamicin vs HC, control	0.0250251	0.632558	-1.58088	NHC, gentamicin vs NHC, control	0.535135	1.11444	1.11444	925	49.6384	7.90476	7.02979	6.48362	4.793	4.89141	3.887	1.53729	2.34679	3.20089	2.58416	2.36296	2.61671
17	33981492	33985359	AA388235	Lognormal linear model	HC, gentamicin vs HC, control	0.486922	1.07532	1.07532	NHC, gentamicin vs NHC, control	0.105026	1.19974	1.19974	719.045	40.2285	3.49059	2.8558	3.49983	4.07467	3.77188	2.82249	3.12693	2.87743	2.94961	3.75479	3.2568	3.74772
X	12936873	12938542	AA414768	Lognormal linear model	HC, gentamicin vs HC, control	0.203191	0.879811	-1.13661	NHC, gentamicin vs NHC, control	0.170027	1.14948	1.14948	1370.99	64.6821	2.47295	3.43025	2.74114	2.81404	2.1636	2.60093	7.81948	7.24778	7.46906	8.08038	9.07599	8.7665
4	119530315	119538770	AA415398	Lognormal linear model	HC, gentamicin vs HC, control	0.0117757	0.599903	-1.66694	NHC, gentamicin vs NHC, control	0.168731	0.788117	-1.26885	1583	75.5731	8.07846	7.54296	8.09645	4.46317	6.27223	3.81572	6.49691	7.17939	6.98488	7.18207	4.27848	5.18235
11	83291699	83294638	AA465934	Lognormal linear model	HC, gentamicin vs HC, control	0.061307	1.22214	1.22214	NHC, gentamicin vs NHC, control	?	0.918561	-1.08866	1018.03	53.3171	6.01373	5.5184	6.86256	8.33612	7.90113	6.31186	2.04907	2.17273	2.21337	2.03673	2.18618	1.71522
2	122637887	122641077	AA467197	?	HC, gentamicin vs HC, control	?	?	?	NHC, gentamicin vs NHC, control	?	?	?	50.1265	13.4472	1.04343	1.04276	1	1.04123	1.04184	1.07128	1.12399	1	1.34751	1.26447	1.08405	1.3866
10	39892760	39899239	AA474331	Lognormal linear model	HC, gentamicin vs HC, control	0.00764114	0.677655	-1.47568	NHC, gentamicin vs NHC, control	0.763001	1.03491	1.03491	808.561	44.121	4.51142	3.78788	5.13831	3.16085	2.98987	2.89136	4.38299	3.06112	3.2422	3.98027	3.26862	3.70612
14	123168503	123176177	AA536875	?	HC, gentamicin vs HC, control	?	?	?	NHC, gentamicin vs NHC, control	?	?	?	31.2756	12.7452	1	1.04693	1.05185	1.04552	1.09267	1.11674	1.04328	1.04161	1	1.12129	1.03864	1.14667
2	25327450	25332572	AA543186	Lognormal linear model	HC, gentamicin vs HC, control	0.234316	0.81898	-1.22103	NHC, gentamicin vs NHC, control	0.664838	1.07233	1.07233	496.982	31.8399	3.24686	3.29089	4.10592	2.92102	3.49382	2.36146	1.63	1.88274	2.48272	2.67916	1.89392	1.85139
6	10971468	10974379	AA545190	?	HC, gentamicin vs HC, control	?	?	?	NHC, gentamicin vs NHC, control	?	?	?	15	12.1307	1.04343	1	1.04608	1.04123	1	1	1	1	1	1	1	1
1	34633535	34636211	AA619741	?	HC, gentamicin vs HC, control	?	?	?	NHC, gentamicin vs NHC, control	?	?	?	17	12.1971	1.04343	1	1	1	1	1	1.04133	1	1.07722	1	1	1.03515
5	94377340	94384335	AA792892	Lognormal linear model	HC, gentamicin vs HC, control	?	0.978584	-1.02188	NHC, gentamicin vs NHC, control	0.940885	1.00814	1.00814	187.534	19.0849	1.60087	1.45376	2.04135	1.84875	1.69957	1.41693	1.33163	1.56715	1.59586	1.50805	1.37322	1.64776
1	130731976	130744623	AA986860	Lognormal linear model	HC, gentamicin vs HC, control	0.00215118	0.543426	-1.84018	NHC, gentamicin vs NHC, control	0.00407413	0.57949	-1.72566	518.002	32.1603	1.69492	2.96717	2.42851	1.20614	1.16737	1.39206	4.63705	4.92154	3.93452	2.85462	2.62082	2.33554
13	67589439	67609708	AA987161	Lognormal linear model	HC, gentamicin vs HC, control	1.05314e-05	1.97589	1.97589	NHC, gentamicin vs NHC, control	0.775181	1.02094	1.02094	6382.88	264.963	15.8147	14.3207	19.2039	33.0426	33.6616	30.1634	19.0376	20.0586	19.6479	20.2829	20.8315	18.8979
15	102338247	102350760	Aaas	Lognormal linear model	HC, gentamicin vs HC, control	0.0442879	0.866321	-1.15431	NHC, gentamicin vs NHC, control	0.505857	1.04281	1.04281	4552	188.532	7.12309	7.32914	6.5297	6.52459	6.1467	5.52653	26.4181	22.9844	23.7039	24.4146	27.6699	24.1611
5	125475873	125517404	Aacs	Poisson	HC, gentamicin vs HC, control	0.174921	1.1018	1.1018	NHC, gentamicin vs NHC, control	0.0139064	1.3527	1.3527	35061	1428.78	161.85	160.982	155.094	160.76	202.516	163.278	59.6062	57.0503	63.7061	69.8142	92.5028	81.6245
3	60031788	60040158	Aadac	?	HC, gentamicin vs HC, control	?	?	?	NHC, gentamicin vs NHC, control	?	?	?	12	12	1	1	1	1	1	1	1	1	1	1	1	1
3	60006743	60025421	Aadacl2	?	HC, gentamicin vs HC, control	?	?	?	NHC, gentamicin vs NHC, control	?	?	?	13	12.0418	1	1	1	1	1.04184	1	1	1	1	1	1	1
4	144453771	144463757	Aadacl3	?	HC, gentamicin vs HC, control	?	?	?	NHC, gentamicin vs NHC, control	?	?	?	12	12	1	1	1	1	1	1	1	1	1	1	1	1
8	60506124	60545678	Aadat	Lognormal linear model	HC, gentamicin vs HC, control	2.67829e-05	1.70856	1.70856	NHC, gentamicin vs NHC, control	?	0.961026	-1.04055	227	20.6817	1.78167	1.5987	1.82945	2.73159	3.17584	2.99595	1	1.19806	1.15445	1	1.11051	1.10544
13	64291836	64312711	Aaed1	Lognormal linear model	HC, gentamicin vs HC, control	0.991869	0.998621	-1.00138	NHC, gentamicin vs NHC, control	0.914034	1.01411	1.01411	4198	178.091	12.9856	11.0069	11.5986	13.2448	12.7998	9.73229	20.0945	16.9634	15.8271	20.9372	18.0186	14.8826
9	63602655	63641890	Aagab	Lognormal linear model	HC, gentamicin vs HC, control	0.973743	0.997775	-1.00223	NHC, gentamicin vs NHC, control	0.549406	0.958284	-1.04353	14705	603.038	60.9715	63.0085	59.7991	68.5731	57.0279	58.3123	36.7506	40.2154	43.2417	37.4356	36.1792	41.5231
6	86849517	87003228	Aak1	Poisson	HC, gentamicin vs HC, control	0.000555148	0.788168	-1.26877	NHC, gentamicin vs NHC, control	0.146017	0.89968	-1.11151	77545.6	3173.18	432.738	419.871	413.485	304.158	361.584	331.823	146.355	173.126	159.29	140.969	138.396	151.382
7	97550331	97579498	Aamdc	Lognormal linear model	HC, gentamicin vs HC, control	0.31106	0.903879	-1.10634	NHC, gentamicin vs NHC, control	0.72791	1.03421	1.03421	3098	134.617	10.8143	9.80947	10.0318	10.8948	8.5736	8.41353	14.3497	11.4574	11.6183	12.63	14.4454	11.5789
1	74279840	74284739	Aamp	Lognormal linear model	HC, gentamicin vs HC, control	0.946475	0.997305	-1.0027	NHC, gentamicin vs NHC, control	0.0381589	1.10041	1.10041	42289.9	1690.15	132.842	135.449	130.899	132.225	126.742	139.403	151.649	137.025	136.414	150.334	162.199	154.973
11	116593687	116597681	Aanat	?	HC, gentamicin vs HC, control	?	?	?	NHC, gentamicin vs NHC, control	?	?	?	51	13.5966	1.34741	1.12829	1.32257	1.04123	1.08369	1.21385	1.04133	1.15845	1.07722	1.03864	1.07367	1.07029
2	156547576	156568973	Aar2	Lognormal linear model	HC, gentamicin vs HC, control	0.00191741	1.19134	1.19134	NHC, gentamicin vs NHC, control	0.0197042	1.11891	1.11891	15482.1	632.551	65.3571	60.1858	58.6469	69.8517	72.9702	76.5264	36.8335	34.1551	37.1027	38.6721	41.8156	40.4341
15	52040107	52045723	Aard	Lognormal linear model	HC, gentamicin vs HC, control	0.736041	0.966236	-1.03494	NHC, gentamicin vs NHC, control	0.018194	1.33781	1.33781	2192	95.2564	1.04345	1.38488	1.18432	1.32983	1.08369	1.07128	13.8537	12.4873	11.3479	18.0007	17.7976	14.6717
8	111033967	111056871	Aars	Poisson	HC, gentamicin vs HC, control	0.557504	0.9607	-1.04091	NHC, gentamicin vs NHC, control	0.921196	0.993239	-1.00681	46712.5	1870.32	167.693	164.355	152.266	143.062	157.031	165.056	142.487	164.873	154.717	127.991	155.165	175.629
17	45506841	45520844	Aars2	Lognormal linear model	HC, gentamicin vs HC, control	0.540173	1.06483	1.06483	NHC, gentamicin vs NHC, control	0.738754	0.964998	-1.03627	11436.1	468.074	40.5612	40.0867	43.2598	42.723	44.8934	44.305	32.7416	37.7595	37.3726	28.5102	35.8845	39.9767
11	101406840	101417434	Aarsd1	Lognormal linear model	HC, gentamicin vs HC, control	0.090295	0.887534	-1.12672	NHC, gentamicin vs NHC, control	0.00378848	1.28528	1.28528	9891	407.425	43.5142	40.8992	38.1872	33.7352	38.3659	36.7133	23.8969	25.1234	27.9899	30.7512	36.1792	32.0689
5	76875935	76905515	Aasdh	Lognormal linear model	HC, gentamicin vs HC, control	0.184995	1.18263	1.18263	NHC, gentamicin vs NHC, control	0.92764	0.988511	-1.01162	6745	282.438	24.1461	25.8462	24.5473	30.1072	32.8426	25.5217	21.9131	21.3999	16.7151	22.2895	20.1183	16.9913
9	4294793	4309495	Aasdhppt	Lognormal linear model	HC, gentamicin vs HC, control	0.000519084	1.33872	1.33872	NHC, gentamicin vs NHC, control	0.741404	1.01802	1.01802	9478.49	390.586	32.797	28.6984	35.4327	45.4233	43.2019	40.7765	27.8066	26.2183	27.369	27.0818	28.6512	27.1296
6	23072173	23132987	Aass	Lognormal linear model	HC, gentamicin vs HC, control	0.353696	0.797175	-1.25443	NHC, gentamicin vs NHC, control	0.60288	0.884668	-1.13037	754.156	40.94	2.38964	2.71058	2.70499	1.82457	2.04608	2.39004	2.7772	4.72348	7.10674	3.27964	3.91011	5.07691
11	84422856	84513502	Aatf	Lognormal linear model	HC, gentamicin vs HC, control	2.50739e-07	2.07439	2.07439	NHC, gentamicin vs NHC, control	0.00151538	1.24225	1.24225	4976	207.108	10.7275	10.8358	9.75536	21.6141	22.3818	20.9239	17.4081	15.2205	16.831	21.0145	21.2603	19.1352
11	120007316	120047146	Aatk	Negative binomial	HC, gentamicin vs HC, control	0.0300265	0.654665	-1.5275	NHC, gentamicin vs NHC, control	0.788595	0.961531	-1.04001	30549	1204.73	61.4488	75.4105	66.2973	40.2081	33.0518	60.8787	109.78	170.732	162.203	116.025	157.229	151.462
15	100353200	100384436	AB099516	?	HC, gentamicin vs HC, control	?	?	?	NHC, gentamicin vs NHC, control	?	?	?	53.2206	13.6329	1.19902	1.02639	1.08209	1.24653	1.25215	1.27339	1.05164	1.09313	1.1522	1.10661	1	1.14977
9	21526177	21545332	AB124611	Lognormal linear model	HC, gentamicin vs HC, control	0.54009	1.05578	1.05578	NHC, gentamicin vs NHC, control	0.813543	1.02089	1.02089	1539.01	74.934	9.55497	10.2799	10.4466	10.4413	11.7118	9.87485	2.07458	2.26757	1.88808	1.77292	2.21562	2.40583
16	8513429	8621568	Abat	Poisson	HC, gentamicin vs HC, control	0.00296694	0.722037	-1.38497	NHC, gentamicin vs NHC, control	0.0244172	1.42627	1.42627	23320	962.254	136.185	133.997	143.527	86.6312	96.0247	115.839	37.2052	33.5212	32.3147	40.488	63.6971	42.8237
4	53030789	53159896	Abca1	Poisson	HC, gentamicin vs HC, control	0.038191	0.76679	-1.30414	NHC, gentamicin vs NHC, control	0.575422	0.966825	-1.03431	42445	1668.22	65.1404	60.8703	79.9365	56.5345	34.0561	67.2941	227.737	238.431	196.841	225.989	223.9	191.49
1	71243090	71414911	Abca12	?	HC, gentamicin vs HC, control	?	?	?	NHC, gentamicin vs NHC, control	?	?	?	21	12.3414	1	1	1	1	1	1.03564	1.04133	1.03961	1.03861	1.11591	1	1.07029
11	9191942	9684260	Abca13	Lognormal linear model	HC, gentamicin vs HC, control	0.544817	1.06066	1.06066	NHC, gentamicin vs NHC, control	0.162321	1.15414	1.15414	104	15.5811	1.13028	1.12829	1.27648	1.41228	1.16737	1.17821	1.28931	1.15845	1.38612	1.38638	1.2947	1.77321
7	120203964	120325353	Abca14	?	HC, gentamicin vs HC, control	?	?	?	NHC, gentamicin vs NHC, control	?	?	?	51	13.5736	1.21713	1.04276	1.32257	1.16491	1.16737	1.4277	1.04133	1.07922	1	1.03864	1.03684	1.03515
7	120328684	120407688	Abca15	?	HC, gentamicin vs HC, control	?	?	?	NHC, gentamicin vs NHC, control	?	?	?	23	12.4502	1.1737	1	1	1	1	1.03564	1.12399	1.03961	1.07722	1	1	1
7	120421701	120544812	Abca16	?	HC, gentamicin vs HC, control	?	?	?	NHC, gentamicin vs NHC, control	?	?	?	15	12.12	1	1.04276	1	1	1	1	1	1	1.07722	1	1	1
17	24264279	24347253	Abca17	?	HC, gentamicin vs HC, control	?	?	?	NHC, gentamicin vs NHC, control	?	?	?	20.2728	12.3283	1.04463	1	1.04766	1	1	1.03685	1.04278	1	1.08016	1.04012	1	1.03611
2	25428674	25448540	Abca2	Poisson	HC, gentamicin vs HC, control	3.35815e-06	0.578704	-1.728	NHC, gentamicin vs NHC, control	0.919224	1.00754	1.00754	67271	2760.51	417.109	413.805	413.469	217.778	227.664	273.59	113.583	132.352	151.163	126.689	117.036	156.274
17	24352046	24410202	Abca3	Poisson	HC, gentamicin vs HC, control	0.00372246	0.723392	-1.38238	NHC, gentamicin vs NHC, control	0.203337	0.899557	-1.11166	33422.7	1345.98	117.992	133.082	124.562	87.6579	94.5866	89.1941	98.6798	136.423	133.424	101.577	103.849	124.956
3	122044460	122180062	Abca4	Lognormal linear model	HC, gentamicin vs HC, control	0.0331584	0.778682	-1.28422	NHC, gentamicin vs NHC, control	?	0.978543	-1.02193	1012	50.7017	2.30278	2.45399	2.24418	1.90702	1.54396	2.03362	5.7943	6.10988	7.40961	5.63655	6.00982	7.25595
11	110269369	110337717	Abca5	Poisson	HC, gentamicin vs HC, control	0.802401	1.01752	1.01752	NHC, gentamicin vs NHC, control	0.694977	0.954793	-1.04735	30234	1244.94	143.394	146.699	180.853	152.143	169.084	158.11	46.3392	59.5854	44.5545	45.5882	50.1404	48.4468
11	110176821	110251777	Abca6	Lognormal linear model	HC, gentamicin vs HC, control	?	0.981063	-1.0193	NHC, gentamicin vs NHC, control	0.759138	0.929027	-1.0764	858.437	45.3201	2.16198	2.79742	3.02756	2.95312	2.51801	2.32003	6.01563	4.88907	3.96458	3.58874	7.75155	3.33242
10	79997615	80015573	Abca7	Poisson	HC, gentamicin vs HC, control	0.00896507	0.718091	-1.39258	NHC, gentamicin vs NHC, control	0.00959311	0.633769	-1.57786	16387	679.266	81.0778	93.2002	85.374	60.5749	69.3298	55.5679	38.1558	55.347	49.4968	28.4329	23.4705	39.2386
[truncated: 21,635 more rows]

## Sheet: Column legends
Colunm lable	Colunm name	content	note
[truncated: 27 more rows]
