# Supplementary material for: Early transcriptional response to aminoglycoside antibiotic suggests alternate pathways leading to apoptosis in sensory hair cells in the mouse inner ear
Source: Front Cell Neurosci. 2015 May 21;9:190. doi: 10.3389/fncel.2015.00190 (PMC4439550; doi:10.3389/fncel.2015.00190)
Supplement: Table S2 — IPA canonical pathways that were affected by gentamicin in hair cells (pathways discussed in text are highlighted in yellow). [file Table2.XLS]

## Sheet: Pathways
Ingenuity Canonical Pathways	p value	Ratio	Genes
P2Y Purigenic Receptor Signaling Pathway	4.57088e-09	0.345	JUN,PLCD4,ATF2,AKT3,AKT1,PIK3C2A,ADCY6,GNG7,PRKAG2,MAP2K1,GNAI3,FOS,ADCY1,GNAI2,PIK3CA,ADCY3,CREB3,PLCB3,PRKCB,CREBBP,PRKCH,MAPK3,PRKCE,KRAS,NFKB1,PIK3R3,GNB2L1,ADCY5,ATM,PLCB4,EP300,PIK3C2B,ATF4,GNAS,CREB5,PIK3R2,PDIA3,PLCG1,GNG2,PRKACA,RRAS
Cardiac Hypertrophy Signaling	2.81838e-08	0.274	PLCD4,PIK3C2A,ADCY6,GNG7,MAP3K10,PRKAG2,MAP2K1,GNAI3,ELK1,ADCY1,ADCY3,RHOT1,PIK3R3,PLCB4,PIK3C2B,ATF6,ADSS,IGF1R,TGFBR2,Calm1 (includes others),PPP3R1,PIK3R2,PDIA3,MAP3K4,JUN,ATF2,AKT1,GNA12,EIF2B3,PPP3CC,GNAI2,PIK3CA,PLCB3,EIF2B1,CREBBP,ROCK1,MAPK8,EIF2B2,MAP3K3,MAPK3,KRAS,NFATC4,MAP3K5,GNB2L1,ADCY5,ATM,MAP3K14,EP300,MYL12A,SOS1,MAP3K9,RHOG,GNAS,CACNA1C,TAB1,PLCG1,GNG2,EIF4E,PRKACA,EIF2B4,RRAS
GNRH Signaling	6.30957e-08	0.318	JUN,ATF2,ADCY6,MAP3K10,PRKAG2,MAP2K1,DNM1,GNAI3,ELK1,FOS,ADCY1,GNAI2,ADCY3,CREB3,PLCB3,PRKCB,CREBBP,MAPK8,PRKCH,MAP3K3,MAPK3,PRKCE,KRAS,NFKB1,MAP3K5,ADCY5,PAK1,PLCB4,EP300,MAP3K14,EGR1,SOS1,MAP3K9,ATF4,GNAS,CREB5,ITPR3,CAMK2G,MAP3K4,PRKACA,RRAS
HGF Signaling	1.54882e-07	0.333	JUN,ATF2,AKT3,AKT1,PIK3C2A,MAP3K10,ELF2,MAP2K1,ELK1,FOS,PIK3CA,ITGB1,CDKN1A,MET,PRKCB,MAPK8,PRKCH,MAP3K3,MAPK3,PRKCE,KRAS,MAP3K5,PIK3R3,PAK1,ATM,MAP3K14,PIK3C2B,SOS1,MAP3K9,PIK3R2,ELK3,RAP1B,PLCG1,MAP3K4,RRAS
Molecular Mechanisms of Cancer	2.04174e-07	0.233	E2F6,LRP5,PIK3C2A,ADCY6,SMAD6,PRKAG2,MAP2K1,GNAI3,ELK1,NBN,FOS,ADCY1,ADCY3,FZD1,NFKBIB,PRKCB,LRP6,RHOT1,LRP1,PRKCH,NF1,STK36,PRKCE,E2F5,ARHGEF3,PIK3R3,CCND2,JAK2,PLCB4,PIK3C2B,FZD4,ABL1,BMPR2,TGFBR2,BRAF,PIK3R2,CAMK2G,RAP1B,CASP3,ARHGEF9,JUN,ARHGEF11,AKT3,AKT1,PTCH1,ARHGEF12,GNA12,AXIN1,CBL,MAX,APC,GNAI2,SMAD7,ARHGEF17,PIK3CA,ARHGEF7,ITGB1,CDKN1A,PLCB3,CREBBP,FZD3,MAPK8,MAPK3,KRAS,NFKB1,MAP3K5,CD…
NGF Signaling	2.5704e-07	0.327	ATF2,AKT3,AKT1,PIK3C2A,MAP3K10,MAP2K1,ELK1,PIK3CA,CREB3,TRIO,CREBBP,ROCK1,MAPK8,MAP3K3,MAPK3,KRAS,NFKB1,MAP3K5,CHUK,PIK3R3,ATM,EP300,MAP3K14,PIK3C2B,SOS1,MAP3K9,RHOG,ATF4,CREB5,PIK3R2,RAP1B,PLCG1,MAP3K4,SMPD4,RRAS
Gap Junction Signaling	2.88403e-07	0.29	CSNK1A1,PLCD4,AKT3,AKT1,PIK3C2A,ADCY6,CSNK1G2,PRKAG2,MAP2K1,PPP3CC,GNAI3,ADCY1,CSNK1D,GNAI2,PIK3CA,ADCY3,ACTB,PLCB3,PRKCB,PRKCH,MAPK3,HTR2A,CSNK1E,PRKCE,KRAS,PIK3R3,GUCY1A2,TUBB,ADCY5,ATM,PLCB4,PIK3C2B,SP1,SOS1,TUBB4B,TUBB4A,GNAS,PPP3R1,ITPR3,PIK3R2,TUBA1B,PDIA3,PLCG1,PRKACA,RRAS
Endoplasmic Reticulum Stress Pathway	3.31131e-07	0.619	EIF2S1,TRAF2,MAP3K5,HSP90B1,CASP9,TAOK3,ATF6,CALR,ATF4,HSPA5,CASP3,DDIT3,MAPK8
Breast Cancer Regulation by Stathmin1	3.38844e-07	0.272	E2F6,PIK3C2A,ADCY6,LIMK1,GNG7,PRKAG2,MAP2K1,GNAI3,ADCY1,PPP1R10,ADCY3,PPP2CB,PRKCB,PRKCH,PRKCE,E2F5,ARHGEF3,PIK3R3,PLCB4,PIK3C2B,CAMK1D,TUBB4B,Calm1 (includes others),PIK3R2,CAMK2G,TUBA1B,ARHGEF9,ARHGEF11,ARHGEF12,GNAI2,ARHGEF17,PIK3CA,ARHGEF7,CDKN1A,PLCB3,ROCK1,MAPK3,KRAS,GNB2L1,TUBB,ADCY5,PPP1R12A,PAK1,ATM,PPP2R2A,SOS1,TUBB4A,GNAS,ITPR3,GNG2,PRKACA,RRAS
Prostate Cancer Signaling	4.2658e-07	0.354	ATF2,AKT3,AKT1,PIK3C2A,MAP2K1,PIK3CA,CREB3,NFKBIB,CDKN1A,CREBBP,GSTP1,MAPK3,KRAS,NFKB1,CHUK,PIK3R3,HSP90B1,ATM,EP300,CASP9,PIK3C2B,SOS1,ABL1,ATF4,CREB5,PIK3R2,MDM2,HSP90AB1,RRAS
Erythropoietin Signaling	8.31764e-07	0.373	JUN,AKT3,AKT1,PIK3C2A,MAP2K1,CBL,ELK1,FOS,PIK3CA,NFKBIB,PRKCB,PRKCH,MAPK3,PRKCE,KRAS,NFKB1,PIK3R3,JAK2,ATM,PIK3C2B,SOS1,PIK3R2,SOCS1,PLCG1,RRAS
Neurotrophin/TRK Signaling	8.31764e-07	0.373	JUN,ATF2,AKT1,PIK3C2A,MAP2K1,FOS,PIK3CA,CREB3,FRS2,CREBBP,MAPK8,BDNF,MAPK3,KRAS,MAP3K5,PIK3R3,ATM,EP300,PIK3C2B,SOS1,ATF4,CREB5,PIK3R2,PLCG1,RRAS
SAPK/JNK Signaling	1e-06	0.33	JUN,TRAF2,DUSP8,ATF2,MAP4K2,PIK3C2A,MAP4K5,GNG7,GNA12,MAP3K10,ELK1,PIK3CA,MAPK8IP1,MAPK8,MAP3K3,KRAS,MAP4K4,MAP3K5,PIK3R3,ATM,PIK3C2B,NFATC1,SOS1,MAP3K9,PIK3R2,TAB1,GADD45A,GNG2,MAP3K4,RRAS,MINK1
CXCR4 Signaling	1.12202e-06	0.283	JUN,CXCL12,ARHGEF11,AKT3,AKT1,PIK3C2A,ADCY6,GNG7,GNA12,MAP2K1,GNAI3,ELK1,FOS,ADCY1,CXCR4,GNAI2,PIK3CA,ADCY3,PLCB3,PRKCB,RHOT1,ROCK1,MAPK8,PRKCH,MAPK3,PRKCE,KRAS,PIK3R3,GNB2L1,ADCY5,PAK1,ATM,PLCB4,ELMO2,MYL12A,PIK3C2B,EGR1,RHOG,GNAS,ITPR3,PIK3R2,GNG2,RRAS
IGF-1 Signaling	2.13796e-06	0.32	JUN,GRB10,IGFBP4,AKT3,AKT1,PIK3C2A,SOCS4,PRKAG2,MAP2K1,ELK1,FOS,PIK3CA,MAPK8,MAPK3,KRAS,SFN,PIK3R3,JAK2,ATM,CASP9,PIK3C2B,IGFBP5,SOS1,CSNK2A1,IGF1R,IGFBP7,PIK3R2,SOCS1,RASA1,PRKACA,RRAS
B Cell Receptor Signaling	2.18776e-06	0.267	JUN,ATF2,AKT3,AKT1,PIK3C2A,MAP3K10,INPPL1,MAP2K1,PPP3CC,ELK1,MALT1,PIK3CA,BCL10,CREB3,NFKBIB,PRKCB,CREBBP,MAPK8,SYNJ1,MAP3K3,MAPK3,KRAS,NFATC4,NFKB1,MAP3K5,CHUK,PIK3R3,INPP5F,ATM,EP300,MAP3K14,PIK3C2B,EGR1,NFATC1,SOS1,MAP3K9,ABL1,Calm1 (includes others),ATF4,PPP3R1,CREB5,PIK3R2,CSK,CAMK2G,RAP1B,MAP3K4,RRAS
RANK Signaling in Osteoclasts	2.29087e-06	0.33	JUN,TRAF2,AKT3,AKT1,PIK3C2A,MAP3K10,MAP2K1,CBL,PPP3CC,ELK1,FOS,PIK3CA,NFKBIB,MAPK8,MAP3K3,MAPK3,NFKB1,MAP3K5,CHUK,PIK3R3,ATM,MAP3K14,PIK3C2B,NFATC1,MAP3K9,Calm1 (includes others),PPP3R1,PIK3R2,MAP3K4
CREB Signaling in Neurons	2.29087e-06	0.269	PLCD4,ATF2,AKT3,AKT1,PIK3C2A,ADCY6,GNG7,GNA12,PRKAG2,MAP2K1,GNAI3,ELK1,ADCY1,GNAI2,PIK3CA,ADCY3,CREB3,PLCB3,PRKCB,CREBBP,PRKCH,MAPK3,PRKCE,KRAS,GRIK5,PIK3R3,GNB2L1,ADCY5,POLR2H,ATM,PLCB4,EP300,PIK3C2B,SOS1,Calm1 (includes others),ATF4,GNAS,CREB5,ITPR3,PIK3R2,CAMK2G,PDIA3,PLCG1,GNG2,PRKACA,RRAS
Estrogen-Dependent Breast Cancer Signaling	2.5704e-06	0.371	JUN,KRAS,NFKB1,ATF2,PIK3R3,AKT3,PIK3C2A,AKT1,ATM,EP300,PIK3C2B,SP1,ELK1,FOS,IGF1R,ATF4,PIK3CA,CREB5,CREB3,PIK3R2,CREBBP,RRAS,MAPK3
14-3-3-mediated Signaling	2.75423e-06	0.299	JUN,TRAF2,PLCD4,AKT3,AKT1,PIK3C2A,MAP2K1,EDC3,CBL,ELK1,VIM,FOS,PIK3CA,PLCB3,PRKCB,MAPK8,MAPT,PRKCH,MAPK3,PRKCE,KRAS,SFN,MAP3K5,PIK3R3,TUBB,ATM,PLCB4,PIK3C2B,TUBB4B,TUBB4A,PIK3R2,TUBA1B,PDIA3,PLCG1,RRAS
Role of NFAT in Cardiac Hypertrophy	3.63078e-06	0.263	CSNK1A1,PLCD4,AKT3,AKT1,PIK3C2A,ADCY6,RCAN3,GNG7,PRKAG2,MAP2K1,PPP3CC,GNAI3,ADCY1,GNAI2,PIK3CA,ADCY3,PLCB3,PRKCB,MAPK8,PRKCH,HDAC4,MAPK3,PRKCE,KRAS,NFATC4,PIK3R3,GNB2L1,ADCY5,ATM,PLCB4,EP300,PIK3C2B,CAMK1D,SOS1,IGF1R,Calm1 (includes others),TGFBR2,GNAS,PPP3R1,ITPR3,PIK3R2,CAMK2G,PDIA3,PLCG1,GNG2,PRKACA,RRAS
PDGF Signaling	4.46684e-06	0.338	JUN,PIK3C2A,INPPL1,MAP2K1,ELK1,FOS,PIK3CA,PRKCB,MAPK8,SYNJ1,MAPK3,KRAS,PDGFRB,PIK3R3,JAK2,INPP5F,ATM,PIK3C2B,TYK2,SOS1,CSNK2A1,ABL1,PIK3R2,PLCG1,RASA1,RRAS
Protein Kinase A Signaling	6.60693e-06	0.216	DUSP8,AKAP13,PLCD4,ADD1,ADCY6,GNG7,PRKAG2,MAP2K1,GNAI3,ELK1,HIST1H3C,ADCY1,PPP1R10,ADCY3,CREB3,NFKBIB,PRKCB,PTPRA,PRKCH,PTPRS,AKAP1,DUSP16,PDE12,PRKCE,Ptprd,PTPN14,AKAP2,FLNA,PLCB4,H3F3A/H3F3B,PHKG2,EYA3,ANAPC10,TGFBR2,Calm1 (includes others),BRAF,PPP3R1,CREB5,PTPN12,CAMK2G,RAP1B,PDIA3,DUSP6,H1F0,ATF2,PHKA2,PTCH1,PDE4B,PPP3CC,HIST1H1C,GNAI2,KDELR1,PLCB3,CREBBP,ROCK1,MAPK3,DUSP12,NFATC4,PTPN9,NFKB…
PPARα/RXRα Activation	8.51138e-06	0.257	JUN,NCOR2,PLCD4,ADCY6,PRKAA1,ADIPOR1,PRKAB1,BCL3,PRKAG2,MAP2K1,ADCY1,ADCY3,NFKBIB,PLCB3,PRKCB,CREBBP,MAPK8,CKAP5,MAPK3,SLC27A1,KRAS,NFKB1,MAP4K4,CHUK,JAK2,ADCY5,HSP90B1,MED1,PLCB4,EP300,MAP3K14,INSR,SOS1,BMPR2,TGS1,TGFBR2,GNAS,NR2F1,PDIA3,PLCG1,MED23,CAND1,HSP90AB1,PRKACA,RRAS,ACVR1
IL-3 Signaling	1.02329e-05	0.338	JUN,PRKCE,KRAS,PIK3R3,AKT3,PIK3C2A,JAK2,AKT1,PAK1,ATM,PIK3C2B,MAP2K1,PPP3CC,SOS1,ELK1,FOS,PIK3CA,PPP3R1,PIK3R2,STAT6,PRKCB,PRKCH,RRAS,MAPK3
Thrombin Signaling	1.04713e-05	0.251	ARHGEF11,PLCD4,AKT3,AKT1,PIK3C2A,ADCY6,GNG7,ARHGEF12,GNA12,MAP2K1,GNAI3,ELK1,MPRIP,ADCY1,F2R,GNAI2,PIK3CA,ADCY3,PLCB3,PRKCB,RHOT1,ROCK1,PRKCH,MAPK3,PRKCE,KRAS,NFKB1,ARHGEF3,PIK3R3,GNB2L1,PPP1R12A,ADCY5,ATM,PLCB4,MYL12A,PIK3C2B,CAMK1D,SOS1,RHOG,GNAS,ITPR3,PIK3R2,CAMK2G,PDIA3,PLCG1,GNG2,ARHGEF9,RRAS
Glioma Signaling	1.23027e-05	0.305	E2F6,AKT3,AKT1,PIK3C2A,MAP2K1,PIK3CA,CDKN1A,PRKCB,PRKCH,MAPK3,PRKCE,KRAS,E2F5,PDGFRB,PIK3R3,ATM,PIK3C2B,CAMK1D,SOS1,IGF2R,IGF2,ABL1,IGF1R,Calm1 (includes others),PIK3R2,CAMK2G,PLCG1,MDM2,RRAS
JAK/Stat Signaling	1.31826e-05	0.333	JUN,KRAS,NFKB1,PIK3R3,AKT3,PIK3C2A,JAK2,AKT1,SOCS4,ATM,PIK3C2B,CISH,MAP2K1,TYK2,SOS1,FOS,PIAS4,PIK3CA,PIK3R2,STAT6,CDKN1A,SOCS1,RRAS,MAPK3
LPS-stimulated MAPK Signaling	1.7378e-05	0.329	JUN,PRKCE,KRAS,NFKB1,ATF2,MAP3K5,PIK3R3,CHUK,PIK3C2A,PAK1,ATM,MAP3K14,PIK3C2B,MAP2K1,ELK1,FOS,PIK3CA,PIK3R2,NFKBIB,PRKCB,MAPK8,PRKCH,RRAS,MAPK3
Glucocorticoid Receptor Signaling	1.8197e-05	0.23	NCOR2,PIK3C2A,PRKAA1,SMARCA4,PRKAG2,MAP2K1,ELK1,FOS,NFKBIB,TAF6,GTF2E1,PIK3R3,JAK2,POLR2H,MED1,HSP90B1,PIK3C2B,TGFBR2,PPP3R1,GTF2F2,PIK3R2,GTF2H1,JUN,TRAF2,AKT3,AKT1,PRKAB1,TAF3,TAF9B,TAF5,HSPA14,PPP3CC,GTF2H2,FKBP5,GTF2F1,PIK3CA,HSPA8,CDKN1A,CREBBP,MAPK8,MAPK3,KRAS,NFATC4,NFKB1,CHUK,CDK7,TAF2,ATM,MNAT1,MAP3K14,EP300,BAG1,NFATC1,SOS1,CCNH,HSPA5,TAB1,PRKACA,HSP90AB1,RRAS
Corticotropin Releasing Hormone Signaling	2.04174e-05	0.286	JUN,ATF2,PTCH1,ADCY6,PRKAG2,MAP2K1,GNAI3,ELK1,FOS,ADCY1,GNAI2,JUND,ADCY3,CREB3,PRKCB,CREBBP,PRKCH,BDNF,MAPK3,PRKCE,GUCY1A2,ADCY5,EP300,Calm1 (includes others),BRAF,ATF4,GNAS,CREB5,ITPR3,RAP1B,PLCG1,PRKACA
PI3K Signaling in B Lymphocytes	2.39883e-05	0.273	JUN,PLCD4,ATF2,AKT3,AKT1,MAP2K1,CBL,PPP3CC,ELK1,MALT1,FOS,PIK3CA,BCL10,NFKBIB,PLCB3,PRKCB,CD81,MAPK3,KRAS,NFATC4,NFKB1,CHUK,PLCB4,ATF6,NFATC1,ABL1,Calm1 (includes others),ATF4,PPP3R1,ITPR3,PIK3R2,CAMK2G,PDIA3,PLCG1,RRAS
PTEN Signaling	2.45471e-05	0.28	FGFR1,AKT3,AKT1,FOXO4,INPPL1,MAP2K1,MAGI2,CBL,PREX2,PIK3CA,ITGB1,CDKN1A,CNKSR3,SYNJ1,MAPK3,KRAS,NFKB1,PDGFRB,CHUK,PIK3R3,INPP5F,CASP9,INSR,SOS1,CSNK2A1,MAST2,IGF2R,IGF1R,BMPR2,TGFBR2,PIK3R2,CASP3,RRAS
Huntington's Disease Signaling	2.51189e-05	0.235	NCOR2,PIK3C2A,GNG7,MAP3K10,DNM1,CREB3,PRKCB,PRKCH,CTSD,BDNF,PRKCE,PIK3R3,POLR2H,PLCB4,PIK3C2B,ZDHHC17,IGF1R,CREB5,PIK3R2,CASP3,JUN,ATF2,AKT3,AKT1,GOSR1,YKT6,TAF9B,STX16,DCTN1,HSPA14,VAMP3,PIK3CA,TCERG1,HSPA8,HAP1,HIP1,PLCB3,CREBBP,MAPK8,HDAC4,CASP2,MAPK3,GNB2L1,ATM,PACSIN1,EP300,CASP9,SP1,SOS1,DLG4,ATF4,HSPA5,RASA1,GNG2
RAR Activation	2.75423e-05	0.25	JUN,NCOR2,AKT3,AKT1,ADCY6,SMAD6,NSD1,SMARCA4,PRKAG2,MAP2K1,TRIM24,FOS,ADCY1,GTF2H2,PNRC1,SMAD7,PIK3CA,ADCY3,SNW1,PRKCB,CREBBP,MAPK8,PRKCH,PRKCE,NFKB1,MAP3K5,PIK3R3,JAK2,CDK7,ADCY5,MED1,MNAT1,EP300,RXRB,CSNK2A1,CITED2,GNAS,RDH12,CCNH,PIK3R2,CSK,NR2F1,PRKACA,GTF2H1
Renin-Angiotensin Signaling	3.01995e-05	0.284	JUN,ATF2,PIK3C2A,ADCY6,PRKAG2,MAP2K1,ELK1,FOS,ADCY1,PIK3CA,ADCY3,PRKCB,MAPK8,PRKCH,MAPK3,PRKCE,KRAS,NFKB1,PIK3R3,JAK2,ADCY5,PAK1,ATM,PIK3C2B,SOS1,GNAS,ITPR3,PIK3R2,PLCG1,PRKACA,RRAS
IL-2 Signaling	3.31131e-05	0.358	JUN,KRAS,PIK3R3,AKT3,PIK3C2A,AKT1,ATM,PIK3C2B,MAP2K1,SOS1,CSNK2A1,ELK1,FOS,PIK3CA,PIK3R2,SOCS1,MAPK8,RRAS,MAPK3
GM-CSF Signaling	3.46737e-05	0.339	KRAS,PIK3R3,AKT3,PIK3C2A,JAK2,AKT1,GNB2L1,ATM,PIK3C2B,CISH,MAP2K1,PPP3CC,SOS1,ELK1,PIK3CA,PPP3R1,PIK3R2,CAMK2G,PRKCB,RRAS,MAPK3
NF-κB Signaling	3.98107e-05	0.249	FGFR1,TRAF2,AKT3,AKT1,PIK3C2A,TBK1,MALT1,PIK3CA,BCL10,NFKBIB,PRKCB,CREBBP,MAPK8,MAP3K3,IL33,KRAS,TANK,NFKB1,PDGFRB,MAP4K4,CHUK,TAB3,PIK3R3,ATM,EP300,UBE2V1,MAP3K14,INSR,PIK3C2B,BTRC,TRAF3,CSNK2A1,IGF2R,IRAK4,IGF1R,BMPR2,TGFBR2,BRAF,PIK3R2,AZI2,TAB1,PRKACA,RRAS
Gαq Signaling	4.36516e-05	0.259	AKT3,AKT1,PIK3C2A,PLD3,GNG7,MAP2K1,PLD1,PPP3CC,ELK1,PIK3CA,NFKBIB,PLCB3,PRKCB,RHOT1,ROCK1,PRKCH,MAPK3,HTR2A,PRKCE,NFATC4,NFKB1,CHUK,PIK3R3,GNB2L1,ATM,PLCB4,ARHGEF25,PIK3C2B,NFATC1,RHOG,Calm1 (includes others),GNAS,PPP3R1,ITPR3,PIK3R2,CSK,PLCG1,GNG2
GDNF Family Ligand-Receptor Interactions	5.01187e-05	0.324	JUN,KRAS,PIK3R3,PIK3C2A,GFRA1,ATM,GFRA2,PIK3C2B,MAP2K1,SOS1,FOS,ARTN,PIK3CA,ITPR3,PDLIM7,PIK3R2,FRS2,PLCG1,MAPK8,RASA1,RRAS,MAPK3
ATM Signaling	5.24807e-05	0.339	JUN,ATF2,TLK2,CBX5,ATM,EP300,MDC1,CCNB2,SMC3,NBN,ABL1,ATF4,CREB5,CREB3,CDKN1A,CREBBP,MAPK8,MDM2,GADD45A,GADD45G
T Cell Receptor Signaling	5.37032e-05	0.289	JUN,PIK3C2A,MAP2K1,CBL,PPP3CC,ELK1,MALT1,FOS,PIK3CA,BCL10,MAPK8,MAPK3,KRAS,NFATC4,NFKB1,CHUK,PIK3R3,ATM,PIK3C2B,NFATC1,SOS1,Calm1 (includes others),PPP3R1,PIK3R2,CSK,PLCG1,RASA1,RRAS
Prolactin Signaling	5.49541e-05	0.315	JUN,PRKCE,KRAS,PIK3R3,PIK3C2A,JAK2,SOCS4,ATM,EP300,PIK3C2B,MAP2K1,SP1,SOS1,FOS,PIK3CA,PIK3R2,PRKCB,SOCS1,CREBBP,PLCG1,PRKCH,RRAS,MAPK3
fMLP Signaling in Neutrophils	6.45654e-05	0.278	PIK3C2A,GNG7,MAP2K1,PPP3CC,GNAI3,ELK1,GNAI2,PIK3CA,NFKBIB,PLCB3,PRKCB,PRKCH,MAPK3,PRKCE,KRAS,NFATC4,NFKB1,PIK3R3,GNB2L1,ATM,PLCB4,PIK3C2B,NFATC1,Calm1 (includes others),GNAS,PPP3R1,ITPR3,PIK3R2,GNG2,RRAS
p53 Signaling	6.60693e-05	0.286	JUN,AKT3,AKT1,PIK3C2A,GNL3,CSNK1D,STAG1,PIK3CA,TP53BP2,CDKN1A,MAPK8,GADD45G,SIRT1,SFN,PIK3R3,CCND2,ATM,MED1,EP300,PIK3C2B,RPRM,TNFRSF10A,CCNK,PIK3R2,HIF1A,GADD45A,MDM2,HIPK2
FLT3 Signaling in Hematopoietic Progenitor Cells	6.91831e-05	0.311	KRAS,ATF2,PIK3R3,AKT3,PIK3C2A,AKT1,ATM,EP300,PIK3C2B,MAP2K1,CBL,SOS1,ELK1,ATF4,PIK3CA,CREB5,CREB3,PIK3R2,STAT6,CREBBP,EIF4E,RRAS,MAPK3
Leptin Signaling in Obesity	6.91831e-05	0.311	PLCD4,PIK3R3,AKT3,PIK3C2A,JAK2,AKT1,ADCY6,ADCY5,PLCB4,ATM,PIK3C2B,PRKAG2,MAP2K1,ADCY1,GNAS,PIK3CA,ADCY3,PIK3R2,PLCB3,PDIA3,PLCG1,PRKACA,MAPK3
Melanocyte Development and Pigmentation Signaling	7.58578e-05	0.298	ATF2,PIK3C2A,ADCY6,PRKAG2,MAP2K1,ADCY1,PIK3CA,ADCY3,CREB3,CREBBP,MAPK3,KRAS,PIK3R3,ADCY5,ATM,EP300,PIK3C2B,SOS1,ATF4,GNAS,CREB5,PIK3R2,PLCG1,PRKACA,RRAS
EGF Signaling	7.76247e-05	0.339	JUN,PIK3R3,AKT3,PIK3C2A,AKT1,ATM,PIK3C2B,MAP2K1,SOS1,CSNK2A1,ELK1,FOS,PIK3CA,ITPR3,PIK3R2,PLCG1,MAPK8,RASA1,MAPK3
FGF Signaling	9.54993e-05	0.294	FGFR1,ATF2,AKT3,FGF1,AKT1,PIK3C2A,MAP2K1,PIK3CA,CREB3,FRS2,MET,CREBBP,MAPK8,MAPK3,MAP3K5,PIK3R3,ATM,EP300,PIK3C2B,SOS1,ATF4,CREB5,PIK3R2,PLCG1,FGF8
VEGF Signaling	0.00011749	0.286	EIF2S1,AKT3,AKT1,PIK3C2A,EIF2B3,MAP2K1,PIK3CA,ACTB,EIF2B1,PRKCB,ROCK1,EIF2B2,VEGFB,MAPK3,KRAS,SFN,PIK3R3,ATM,PIK3C2B,SOS1,PIK3R2,HIF1A,PLCG1,EIF2B4,Actn3,RRAS
UVB-Induced MAPK Signaling	0.00011749	0.34	JUN,PRKCE,PIK3R3,PIK3C2A,AKT1,ATM,H3F3A/H3F3B,PIK3C2B,MAP2K1,HIST1H3C,FOS,PIK3CA,PIK3R2,PRKCB,MAPK8,EIF4E,PRKCH,MAPK3
Estrogen Receptor Signaling	0.000120226	0.26	NCOR2,TAF3,SMARCA4,HNRNPD,TAF9B,MAP2K1,TAF5,HIST1H3C,GTF2H2,GTF2F1,TAF6,CREBBP,GTF2E1,TRRAP,MAPK3,KRAS,CDK7,POLR2H,TAF2,MED1,MNAT1,EP300,H3F3A/H3F3B,MED17,SOS1,SPEN,THRAP3,GTF2F2,CCNH,CTBP2,MED23,RRAS,GTF2H1
Type II Diabetes Mellitus Signaling	0.000128825	0.265	TRAF2,AKT3,AKT1,PIK3C2A,SOCS4,PRKAA1,ADIPOR1,PRKAB1,SLC27A4,PRKAG2,NSMAF,PIK3CA,NFKBIB,PRKCB,MAPK8,PRKCH,MAPK3,PRKCE,SLC27A1,NFKB1,MAP3K5,CHUK,PIK3R3,ATM,MAP3K14,INSR,PIK3C2B,PIK3R2,ACSL3,SOCS1,SMPD4
Role of NFAT in Regulation of the Immune Response	0.000138038	0.24	JUN,CSNK1A1,ATF2,AKT3,AKT1,PIK3C2A,RCAN3,GNG7,GNA12,CSNK1G2,MAP2K1,PPP3CC,GNAI3,FOS,CSNK1D,GNAI2,PIK3CA,NFKBIB,PLCB3,MAPK3,CSNK1E,KRAS,NFATC4,NFKB1,CHUK,PIK3R3,GNB2L1,ATM,PLCB4,PIK3C2B,NFATC1,SOS1,Calm1 (includes others),XPO1,GNAS,PPP3R1,ITPR3,PIK3R2,PLCG1,GNG2,RRAS
α-Adrenergic Signaling	0.000141254	0.287	PHKA2,ADCY6,GNG7,PRKAG2,MAP2K1,GNAI3,ADCY1,GNAI2,ADCY3,PRKCB,PRKCH,MAPK3,PRKCE,KRAS,PYGL,GNB2L1,ADCY5,PHKG2,Calm1 (includes others),GNAS,ITPR3,PLCG1,GNG2,PRKACA,RRAS
Lymphotoxin β Receptor Signaling	0.000154882	0.333	TRAF2,NFKB1,PIK3R3,AKT3,CHUK,PIK3C2A,AKT1,ATM,MAP3K14,EP300,CASP9,PIK3C2B,TRAF3,PIK3CA,PIK3R2,CASP3,CREBBP,MAPK3
IL-8 Signaling	0.000158489	0.235	JUN,IQGAP1,AKT3,AKT1,ITGAV,PIK3C2A,MMP2,PLD3,GNG7,LIMK1,GNA12,MAP2K1,PLD1,GNAI3,FOS,GNAI2,PIK3CA,NFKBIB,PRKCB,RHOT1,ROCK1,MAPK8,PRKCH,IRAK2,VEGFB,MAPK3,PRKCE,KRAS,NFKB1,MAP4K4,CHUK,PIK3R3,CCND2,GNB2L1,ATM,PIK3C2B,IRAK4,RHOG,BRAF,GNAS,PIK3R2,GNG2,RRAS
Insulin Receptor Signaling	0.000158489	0.254	GRB10,AKT3,AKT1,PIK3C2A,VAMP2,FOXO4,EIF2B3,INPPL1,PRKAG2,MAP2K1,CBL,PPP1R10,PIK3CA,EIF2B1,MAPK8,EIF2B2,SYNJ1,MAPK3,KRAS,PIK3R3,JAK2,INPP5F,PPP1R12A,ATM,INSR,PIK3C2B,SOS1,PIK3R2,STXBP4,LIPE,EIF4E,PRKACA,EIF2B4,RRAS
Endothelin-1 Signaling	0.000158489	0.238	JUN,PLCD4,PIK3C2A,ADCY6,PLD3,GNA12,PLA2G6,PLD1,GNAI3,FOS,ADCY1,MAPK4,GNAI2,PNPLA3,PIK3CA,ADCY3,PLCB3,PRKCB,PNPLA8,MAPK8,PRKCH,CASP2,MAPK3,PRKCE,KRAS,PIK3R3,GUCY1A2,ADCY5,ATM,PLCB4,CASP9,PIK3C2B,SOS1,BRAF,GNAS,ITPR3,PIK3R2,PDIA3,CASP3,PLCG1,RRAS
Sphingosine-1-phosphate Signaling	0.000194984	0.266	PLCD4,AKT3,AKT1,PIK3C2A,ADCY6,GNA12,GNAI3,ADCY1,GNAI2,PIK3CA,ADCY3,PLCB3,RHOT1,CASP2,MAPK3,PDGFRB,PIK3R3,ADCY5,ATM,PLCB4,CASP9,PIK3C2B,RHOG,GNAS,PIK3R2,PDIA3,CASP3,PLCG1,SMPD4
Thrombopoietin Signaling	0.000204174	0.327	JUN,PRKCE,KRAS,PIK3R3,PIK3C2A,JAK2,ATM,PIK3C2B,MAP2K1,SOS1,FOS,PIK3CA,PIK3R2,PRKCB,PLCG1,PRKCH,RRAS,MAPK3
Melanoma Signaling	0.000229087	0.357	KRAS,PIK3R3,AKT3,PIK3C2A,AKT1,ATM,PIK3C2B,MAP2K1,BRAF,PIK3CA,PIK3R2,CDKN1A,MDM2,RRAS,MAPK3
Hypoxia Signaling in the Cardiovascular System	0.000234423	0.308	JUN,ATF2,UBE2F,AKT1,UBE2G2,HSP90B1,ATM,EP300,UBE2V1,UBE2D3,CSNK1D,ATF4,CREB5,CREB3,HIF1A,NFKBIB,CREBBP,MDM2,HSP90AB1,P4HB
Notch Signaling	0.000251189	0.368	MFNG,DTX1,DTX2,JAG2,DTX3,DLL4,DLL1,HES5,MAML1,HES1,HEY1,FURIN,NOTCH3,LFNG
ERK/MAPK Signaling	0.000263027	0.23	ATF2,PIK3C2A,MYCN,MKNK2,ELF2,PLA2G6,PRKAG2,MAP2K1,ELK1,HIST1H3C,FOS,PPP1R10,PIK3CA,CREB3,ITGB1,PPP2CB,PRKCB,CREBBP,MAPK3,PRKCE,KRAS,PIK3R3,TLN1,PPP1R12A,PAK1,ATM,EP300,H3F3A/H3F3B,PIK3C2B,NFATC1,PPP2R2A,SOS1,BRAF,ATF4,CREB5,PIK3R2,ELK3,RAP1B,PLCG1,DUSP6,EIF4E,PRKACA,RRAS
Phospholipase C Signaling	0.000275423	0.218	PEBP1,ADCY6,PLD3,GNG7,PLD1,MAP2K1,MPRIP,ADCY1,ADCY3,CREB3,PRKCB,RHOT1,PRKCH,PRKCE,ARHGEF3,PLCB4,Calm1 (includes others),PPP3R1,CREB5,RAP1B,ARHGEF9,ARHGEF11,ATF2,ARHGEF12,PLA2G6,PPP3CC,ARHGEF17,ARHGEF7,ITGB1,PLCB3,CREBBP,HDAC4,MAPK3,KRAS,NFATC4,NFKB1,GNB2L1,ADCY5,PPP1R12A,EP300,MYL12A,NFATC1,SOS1,RALGDS,RHOG,ATF4,GNAS,ITPR3,PLCG1,GNG2,RRAS,AHNAK
Endometrial Cancer Signaling	0.00030903	0.327	KRAS,PIK3R3,AKT3,PIK3C2A,AKT1,ATM,AXIN1,CASP9,PIK3C2B,MAP2K1,SOS1,ELK1,PIK3CA,PIK3R2,RRAS,APC2,MAPK3
Renal Cell Carcinoma Signaling	0.00030903	0.296	JUN,KRAS,PIK3R3,AKT3,PIK3C2A,AKT1,PAK1,ATM,EP300,PIK3C2B,MAP2K1,SOS1,CUL2,FOS,PIK3CA,PIK3R2,HIF1A,MET,CREBBP,RRAS,MAPK3
Chemokine Signaling	0.00030903	0.296	JUN,CXCL12,KRAS,PPP1R12A,PLCB4,LIMK1,CAMK1D,MAP2K1,GNAI3,MPRIP,FOS,Calm1 (includes others),CXCR4,GNAI2,CAMK2G,PLCB3,PRKCB,PLCG1,MAPK8,RRAS,MAPK3
HER-2 Signaling in Breast Cancer	0.00030903	0.289	PRKCE,KRAS,MAP3K5,PIK3R3,AKT3,PIK3C2A,MMP2,AKT1,PARD3,ATM,CASP9,PIK3C2B,SOS1,PIK3CA,PIK3R2,ITGB1,CDKN1A,PRKCB,PLCG1,MDM2,PRKCH,RRAS
Dopamine-DARPP32 Feedback in cAMP Signaling	0.000331131	0.236	CSNK1A1,PLCD4,ATF2,ADCY6,CSNK1G2,PRKAG2,PPP3CC,GNAI3,ADCY1,CSNK1D,GNAI2,PPP1R10,ADCY3,CREB3,PPP2CB,PLCB3,PRKCB,CREBBP,PRKCH,CSNK1E,PRKCE,GUCY1A2,PPP1R12A,ADCY5,PLCB4,EP300,PAWR,PPP2R2A,Calm1 (includes others),ATF4,GNAS,PPP3R1,CREB5,ITPR3,CACNA1C,PDIA3,PLCG1,PRKACA
PKCδ Signaling in T Lymphocytes	0.000363078	0.254	JUN,PIK3C2A,MAP3K10,PPP3CC,MALT1,FOS,PIK3CA,BCL10,NFKBIB,MAPK8,MAP3K3,MAPK3,KRAS,NFATC4,NFKB1,MAP3K5,CHUK,PIK3R3,ATM,MAP3K14,PIK3C2B,NFATC1,SOS1,MAP3K9,PPP3R1,PIK3R2,CAMK2G,PLCG1,MAP3K4,RRAS
Relaxin Signaling	0.00040738	0.244	JUN,AKT3,AKT1,PIK3C2A,ADCY6,GNG7,GNA12,PRKAG2,MAP2K1,PDE4B,GNAI3,ELK1,FOS,ADCY1,GNAI2,PIK3CA,ADCY3,NFKBIB,MAPK3,PDE12,NFKB1,PIK3R3,GUCY1A2,GNB2L1,ADCY5,ATM,PIK3C2B,BRAF,GNAS,PIK3R2,RAP1B,GNG2,PRKACA
Synaptic Long Term Potentiation	0.00042658	0.252	PLCD4,ATF2,PRKAG2,MAP2K1,PPP3CC,ADCY1,PPP1R10,CREB3,PLCB3,PRKCB,CREBBP,PRKCH,MAPK3,PRKCE,KRAS,PPP1R12A,PLCB4,EP300,Calm1 (includes others),ATF4,PPP3R1,CREB5,ITPR3,CAMK2G,RAP1B,CACNA1C,PDIA3,PLCG1,PRKACA,RRAS
p70S6K Signaling	0.00042658	0.252	PLCD4,AKT3,AKT1,PIK3C2A,MAP2K1,PLD1,EEF2,GNAI3,F2R,GNAI2,PIK3CA,PPP2CB,PLCB3,PRKCB,MAPT,PRKCH,MAPK3,PRKCE,KRAS,SFN,PIK3R3,ATM,PLCB4,PIK3C2B,PPP2R2A,SOS1,PIK3R2,PDIA3,PLCG1,RRAS
Ephrin Receptor Signaling	0.00042658	0.23	CXCL12,ATF2,AKT3,FGF1,AKT1,GNG7,LIMK1,GNA12,AXIN1,MAP2K1,GNAI3,CXCR4,GNAI2,CREB3,ITGB1,ABI1,CREBBP,ROCK1,VEGFB,MAPK3,KRAS,MAP4K4,JAK2,GNB2L1,PAK1,EP300,MAP3K14,EPHA4,SOS1,ABL1,ATF4,GNAS,EPHA1,CREB5,NCK2,SORBS1,RAP1B,RASA1,GNG2,RRAS
Superpathway of Inositol Phosphate Compounds	0.00042658	0.225	DUSP8,PLCD4,PPP1R8,IP6K2,PIK3C2A,PPM1F,PPP4R1,INPPL1,FIG4,Ppp2r3d,PIK3CA,ITPKB,TNS3,SACM1L,PIP5K1A,PLCB3,ITPKC,MTMR6,SYNJ1,PPFIBP2,INPP5A,DUSP16,PIK3R3,INPP5F,PPP1R12A,ATM,PLCB4,PTPN2,PIK3C2B,PAWR,PTPRJ,PIP4K2A,PDXP,IPPK,PTPN12,PIK3R2,RNGTT,EYA4,PLCG1,RASA1,SET,PGAM5,PPAPDC3
NRF2-mediated Oxidative Stress Response	0.000436516	0.228	JUN,AKT1,PIK3C2A,DNAJC11,DNAJC17,DNAJC16,MAFK,SCARB1,MAP2K1,FOS,JUND,FKBP5,PIK3CA,ACTB,GSTM5,PRKCB,MAFG,CREBBP,MAPK8,PRKCH,GSTP1,CUL3,MGST3,MAPK3,PRKCE,KRAS,CLPP,MAP3K5,PIK3R3,BACH1,ATM,EP300,PIK3C2B,ATF4,DNAJA2,PIK3R2,FTL,DNAJB4,FTH1,RRAS,DNAJC7
Aldosterone Signaling in Epithelial Cells	0.000436516	0.237	PLCD4,PIK3C2A,DNAJC11,DNAJC17,DNAJC16,DNAJC2,MAP2K1,HSPA14,PIK3CA,HSPA8,PIP5K1A,PLCB3,PRKCB,PRKCH,MAPK3,PRKCE,KRAS,DNAJC30,PIK3R3,HSP90B1,ATM,PLCB4,DNAJC25,PIK3C2B,SOS1,PIP4K2A,ITPR3,DNAJC28,PIK3R2,HSPA5,PDIA3,PLCG1,DNAJB4,ICMT,HSP90AB1,DNAJC7
NF-κB Activation by Viruses	0.000467735	0.288	PRKCE,KRAS,TRAF2,NFKB1,PIK3R3,AKT3,CHUK,PIK3C2A,AKT1,ITGAV,ATM,MAP3K14,PIK3C2B,PIK3CA,PIK3R2,ITGB1,NFKBIB,PRKCB,PRKCH,RRAS,MAPK3
STAT3 Pathway	0.000467735	0.288	FGFR1,KRAS,PDGFRB,JAK2,SOCS4,PTPN2,INSR,MAP3K10,CISH,MAP2K1,TYK2,MAP3K9,IGF2R,IGF1R,BMPR2,TGFBR2,CDKN1A,SOCS1,MAPK8,RRAS,MAPK3
Axonal Guidance Signaling	0.000467735	0.192	C9orf3,SEMA4G,PLCD4,MMP2,PIK3C2A,LIMK1,GNG7,SLIT3,PRKAG2,MAP2K1,GNAI3,CXCR4,FZD1,ADAMTS13,ADAM11,PRKCB,PRKCH,STK36,BDNF,PRKCE,PIK3R3,PLCB4,BRCC3,PIK3C2B,DPYSL2,TUBB4B,FZD4,ABL1,PLXNA1,PLXND1,PPP3R1,EPHA1,PIK3R2,NCK2,SHANK2,TUBA1B,RAP1B,PDIA3,CXCL12,ARHGEF11,AKT3,AKT1,PTCH1,SEMA3F,ARHGEF12,GNA12,SEMA6D,PPP3CC,GNAI2,PIK3CA,ARHGEF7,PLXNB2,ITGB1,SEMA7A,MET,PLCB3,PSMD14,ROCK1,FZD3,VEGFB,MAPK3,KRAS,NFA…
Telomerase Signaling	0.000512861	0.263	AKT3,TERF2,AKT1,PIK3C2A,ELF2,MAP2K1,PIK3CA,TERF1,CDKN1A,PPP2CB,HDAC4,MAPK3,KRAS,PIK3R3,HSP90B1,ATM,PIK3C2B,SP1,PPP2R2A,SOS1,ABL1,PIK3R2,ELK3,HSP90AB1,RRAS,TERF2IP
PPAR Signaling	0.000524807	0.266	JUN,NCOR2,TRAF2,MAP2K1,FOS,NFKBIB,CREBBP,IL33,MAPK3,KRAS,NFKB1,PDGFRB,MAP4K4,CHUK,HSP90B1,MED1,EP300,MAP3K14,INSR,SOS1,CITED2,NR2F1,TAB1,HSP90AB1,RRAS
Reelin Signaling in Neurons	0.000562341	0.278	ARHGEF11,ARHGEF3,PIK3R3,PAFAH1B1,PIK3C2A,AKT1,VLDLR,ATM,ARHGEF12,PIK3C2B,APP,MAP3K10,MAP3K9,PIK3CA,MAPK8IP1,PIK3R2,ITGB1,APOE,MAPK8,MAPT,ARHGEF9,YES1
Regulation of IL-2 Expression in Activated and Anergic T Lymphocytes	0.000562341	0.278	JUN,KRAS,NFATC4,NFKB1,CHUK,TOB1,MAP2K1,NFATC1,PPP3CC,SOS1,ELK1,MALT1,FOS,Calm1 (includes others),TGFBR2,BCL10,PPP3R1,NFKBIB,PLCG1,MAPK8,RRAS,MAPK3
IL-6 Signaling	0.00060256	0.25	JUN,TRAF2,AKT3,AKT1,MCL1,PIK3C2A,MAP2K1,ELK1,FOS,PIK3CA,NFKBIB,MAPK8,IL33,MAPK3,KRAS,NFKB1,MAP4K4,CHUK,PIK3R3,JAK2,ATM,MAP3K14,PIK3C2B,SOS1,CSNK2A1,PIK3R2,SOCS1,TAB1,RRAS
Androgen Signaling	0.000645654	0.252	JUN,GNG7,GNA12,PRKAG2,GNAI3,GTF2H2,GNAI2,GTF2F1,PRKCB,CREBBP,GTF2E1,PRKCH,MAPK3,PRKCE,NFKB1,CDK7,GNB2L1,POLR2H,TAF2,MNAT1,EP300,CALR,Calm1 (includes others),GNAS,CCNH,GNG2,PRKACA,GTF2H1
TR/RXR Activation	0.000660693	0.271	UCP2,NCOR2,PIK3R3,AKT3,PIK3C2A,AKT1,COL6A3,MED1,THRA,ATM,EP300,PIK3C2B,BCL3,RXRB,SCARB1,SYT2,SREBF2,STRBP,PIK3CA,PIK3R2,HIF1A,ME1,MDM2
Pancreatic Adenocarcinoma Signaling	0.000676083	0.255	E2F6,AKT3,AKT1,PIK3C2A,PLD3,MAP2K1,PLD1,ELK1,PIK3CA,CDKN1A,MAPK8,VEGFB,MAPK3,KRAS,E2F5,NFKB1,PIK3R3,JAK2,ATM,CASP9,PIK3C2B,TYK2,RALGDS,ABL1,TGFBR2,PIK3R2,MDM2
Non-Small Cell Lung Cancer Signaling	0.000691831	0.292	KRAS,PIK3R3,AKT3,PIK3C2A,AKT1,ATM,CASP9,PIK3C2B,RXRB,MAP2K1,SOS1,ABL1,PIK3CA,ITPR3,PIK3R2,RASSF1,PLCG1,RRAS,MAPK3
CCR3 Signaling in Eosinophils	0.000707946	0.248	PIK3C2A,GNG7,LIMK1,PLA2G6,MAP2K1,GNAI3,MPRIP,GNAI2,PIK3CA,PLCB3,PRKCB,ROCK1,PRKCH,MAPK3,PRKCE,KRAS,PIK3R3,GNB2L1,PPP1R12A,PAK1,ATM,PLCB4,PIK3C2B,Calm1 (includes others),GNAS,ITPR3,PIK3R2,GNG2,RRAS
PI3K/AKT Signaling	0.000758578	0.244	AKT3,AKT1,MCL1,INPPL1,MAP2K1,PIK3CA,MAPK8IP1,ITGB1,NFKBIB,CDKN1A,PPP2CB,SYNJ1,MAPK3,KRAS,NFKB1,SFN,MAP3K5,CHUK,PIK3R3,JAK2,INPP5F,HSP90B1,TYK2,PPP2R2A,SOS1,PIK3R2,EIF4E,MDM2,HSP90AB1,RRAS
EIF2 Signaling	0.000794328	0.222	EIF2S1,AKT3,AKT1,PIK3C2A,RPL13A,EIF2B3,RPL23,RPS5,MAP2K1,RPL8,EIF2AK1,PIK3CA,RPL21,EIF2B1,RPS4Y1,EIF2B2,EIF4A3,EIF3J,RPLP0,MAPK3,KRAS,PIK3R3,EIF3A,ATM,RPL22,PABPC1,INSR,PIK3C2B,FAU,RPL13,SOS1,EIF5,PIK3R2,EIF3H,PPP1R15A,EIF4E,EIF2B4,RRAS,EIF3F,RPL10,RPL27A
IL-4 Signaling	0.000831764	0.276	KRAS,HMGA1,NFATC4,PIK3R3,AKT3,PIK3C2A,JAK2,AKT1,INPP5F,ATM,PIK3C2B,INPPL1,TYK2,NFATC1,SOS1,PIK3CA,PIK3R2,STAT6,SOCS1,RRAS,SYNJ1
Role of Macrophages, Fibroblasts and Endothelial Cells in Rheumatoid Arthritis	0.000831764	0.201	PLCD4,LRP5,PIK3C2A,MAP2K1,FOS,CREB3,FZD1,NFKBIB,PRKCB,LRP6,LRP1,PRKCH,PRKCE,PIK3R3,JAK2,PLCB4,PIK3C2B,TRAF3,FZD4,Calm1 (includes others),PPP3R1,CREB5,PIK3R2,CAMK2G,PDIA3,JUN,CSNK1A1,CXCL12,TRAF2,ATF2,AKT3,AKT1,AXIN1,PPP3CC,APC,PIK3CA,PLCB3,CREBBP,ROCK1,FZD3,IRAK2,VEGFB,IL33,MAPK3,KRAS,NFATC4,NFKB1,CHUK,ATM,MAP3K14,EP300,NFATC1,IRAK4,ATF4,CSF1,SOCS1,PLCG1,RRAS,APC2,IL17RC
Glioblastoma Multiforme Signaling	0.000870964	0.233	E2F6,PLCD4,AKT3,AKT1,PIK3C2A,AXIN1,MAP2K1,APC,PIK3CA,FZD1,CDKN1A,PLCB3,RHOT1,FZD3,NF1,MAPK3,KRAS,E2F5,PDGFRB,PIK3R3,ATM,PLCB4,PIK3C2B,SOS1,IGF2,FZD4,RHOG,IGF1R,ITPR3,PIK3R2,PDIA3,PLCG1,MDM2,RRAS
CD27 Signaling in Lymphocytes	0.000954993	0.308	JUN,TRAF2,NFKB1,MAP3K5,CHUK,MAP3K14,CASP9,MAP3K10,MAP2K1,MAP3K9,FOS,NFKBIB,CASP3,MAPK8,MAP3K4,MAP3K3
Signaling by Rho Family GTPases	0.001	0.209	IQGAP1,PARD3,PIK3C2A,LIMK1,GNG7,MAP3K10,PLD1,MAP2K1,GNAI3,ELK1,FOS,ACTB,PIP5K1A,RHOT1,CDC42EP3,ARHGEF3,PIK3R3,PIK3C2B,PIP4K2A,PIK3R2,ARHGEF9,JUN,ARHGEF11,ARHGEF12,GNA12,WASF1,VIM,GNAI2,ARHGEF17,PIK3CA,ARHGEF7,ITGB1,ROCK1,MAPK8,CDH11,MAPK3,NFKB1,GNB2L1,PPP1R12A,PAK1,ATM,MYL12A,MSN,MAP3K9,RHOG,GNAS,CIT,CDC42EP2,GNG2
IL-17 Signaling	0.00102329	0.278	JUN,KRAS,NFKB1,ATF2,PIK3R3,AKT3,PIK3C2A,JAK2,AKT1,ATM,MAP3K14,PIK3C2B,MAP2K1,ELK1,PIK3CA,PIK3R2,MAPK8,RRAS,IL17RC,MAPK3
mTOR Signaling	0.00109648	0.218	AKT3,AKT1,PIK3C2A,PRKAA1,PLD3,RICTOR,EIF4B,PRKAB1,PRKAG2,RPS5,PLD1,ULK1,PIK3CA,PPP2CB,PRKCB,RHOT1,MLST8,RPS4Y1,DGKZ,PRKCH,EIF4A3,VEGFB,PRR5,EIF3J,MAPK3,PRKCE,KRAS,PIK3R3,EIF3A,ATM,INSR,PIK3C2B,FAU,PPP2R2A,RHOG,PIK3R2,HIF1A,EIF3H,EIF4E,RRAS,EIF3F
UVA-Induced MAPK Signaling	0.00112202	0.261	JUN,PARP16,KRAS,PLCD4,PIK3R3,PIK3C2A,PARP4,PLCB4,ATM,CASP9,PIK3C2B,PARP6,FOS,PIK3CA,PIK3R2,PLCB3,CASP3,PDIA3,PLCG1,MAPK8,SMPD4,RRAS,MAPK3
CDK5 Signaling	0.00120226	0.253	ADCY6,LAMB1,LAMC1,PRKAG2,MAP2K1,CABLES1,ADCY1,MAPK4,PPP1R10,ADCY3,ITGB1,PPP2CB,MAPK8,MAPT,BDNF,MAPK3,KRAS,PPP1R12A,ADCY5,EGR1,PPP2R2A,ABL1,GNAS,PRKACA,RRAS
Germ Cell-Sertoli Cell Junction Signaling	0.00120226	0.225	IQGAP1,AKT1,PIK3C2A,TJP1,LIMK1,AXIN1,MAP3K10,MAP2K1,PIK3CA,ACTB,ITGB1,RHOT1,MAPK8,MAP3K3,MAPK3,KRAS,MAP3K5,PIK3R3,TUBB,PAK1,ATM,MAP3K14,PIK3C2B,FER,EPN1,MAP3K9,TUBB4B,RHOG,TUBB4A,TGFBR2,PIK3R2,SORBS1,TUBA1B,MAP3K4,Actn3,RRAS
Colorectal Cancer Metastasis Signaling	0.00120226	0.208	LRP5,MMP2,PIK3C2A,ADCY6,GNG7,PRKAG2,MAP2K1,FOS,ADCY1,ADCY3,FZD1,LRP6,RHOT1,LRP1,PIK3R3,JAK2,PIK3C2B,FZD4,MSH3,TGFBR2,BRAF,PIK3R2,CASP3,JUN,AKT3,AKT1,AXIN1,APC,PIK3CA,FZD3,MAPK8,VEGFB,MAPK3,KRAS,NFKB1,GNB2L1,ADCY5,ATM,CASP9,TYK2,SOS1,RALGDS,SIAH1,RHOG,GNAS,GNG2,PRKACA,RRAS,MMP14
Macropinocytosis Signaling	0.00125893	0.279	PRKCE,KRAS,PIK3R3,PIK3C2A,PAK1,ATM,PIK3C2B,ANKFY1,PIK3CA,PIK3R2,ITGB1,CSF1,MET,ABI1,PRKCB,PLCG1,PRKCH,ARF6,RRAS
Antiproliferative Role of Somatostatin Receptor 2	0.00125893	0.286	KRAS,PIK3R3,PIK3C2A,GUCY1A2,GNB2L1,ATM,GNG7,PIK3C2B,MAP2K1,ELK1,BRAF,PIK3CA,PIK3R2,CDKN1A,RAP1B,GNG2,RRAS,MAPK3
Mouse Embryonic Stem Cell Pluripotency	0.00147911	0.253	KRAS,PIK3R3,AKT3,PIK3C2A,JAK2,AKT1,ATM,AXIN1,PIK3C2B,MAP2K1,TYK2,SOS1,APC,FZD4,BMPR2,PIK3CA,FZD1,PIK3R2,CREBBP,FOXD3,TAB1,FZD3,RRAS,MAPK3
Pyridoxal 5'-phosphate Salvage Pathway	0.00151356	0.281	PRKCE,CSNK1A1,CDK7,PAK1,PRKAA1,LIMK1,MAP2K1,DYRK1A,MAP3K9,PRKX,CSNK1D,GRK5,BRAF,MAPK8,PRKCH,FAM20B,GRK6,MAPK3
4-1BB Signaling in T Lymphocytes	0.00165959	0.355	JUN,TRAF2,NFKB1,ATF2,MAP3K5,CHUK,MAP3K14,NFKBIB,MAPK8,MAP2K1,MAPK3
Ceramide Signaling	0.00169824	0.263	JUN,KRAS,NFKB1,PIK3R3,AKT3,PIK3C2A,AKT1,ATM,PIK3C2B,MAP2K1,NSMAF,PPP2R2A,FOS,PIK3CA,PIK3R2,PPP2CB,MAPK8,CTSD,SMPD4,RRAS,MAPK3
Wnt/β-catenin Signaling	0.0017378	0.219	JUN,CSNK1A1,LRP5,AKT3,AKT1,AXIN1,CSNK1G2,SOX13,APC,CSNK1D,SOX12,FZD1,PPP2CB,LRP6,CREBBP,LRP1,FZD3,BCL9,PIN1,CSNK1E,SOX6,MARK2,EP300,BTRC,PPP2R2A,CSNK2A1,FZD4,BMPR2,TGFBR2,TLE3,SOX9,TAB1,MDM2,SOX4,ACVR1,APC2,GJA1
IL-1 Signaling	0.0018197	0.253	JUN,NFKB1,CHUK,GNB2L1,ADCY6,ADCY5,MAP3K14,GNA12,GNG7,PRKAG2,GNAI3,IRAK4,FOS,ADCY1,GNAI2,GNAS,ADCY3,NFKBIB,TAB1,GNG2,MAPK8,PRKACA,IRAK2
CD40 Signaling	0.00186209	0.277	JUN,TANK,TRAF2,NFKB1,PIK3R3,CHUK,PIK3C2A,ATM,MAP3K14,PIK3C2B,MAP2K1,TRAF3,FOS,PIK3CA,PIK3R2,NFKBIB,MAPK8,MAPK3
eNOS Signaling	0.00186209	0.227	AKT3,AKT1,PIK3C2A,ADCY6,PRKAA1,PRKAB1,PRKAG2,HSPA14,ADCY1,PIK3CA,ADCY3,HSPA8,PRKCB,PRKCH,VEGFB,PRKCE,PIK3R3,GUCY1A2,ADCY5,HSP90B1,ATM,CASP9,PIK3C2B,Calm1 (includes others),GNAS,ITPR3,PIK3R2,HSPA5,CASP3,PLCG1,HSP90AB1,PRKACA
ErbB Signaling	0.00190546	0.256	JUN,PRKCE,KRAS,PIK3R3,PIK3C2A,AKT1,PAK1,ATM,PIK3C2B,MAP2K1,SOS1,ELK1,FOS,PIK3CA,PIK3R2,NCK2,PRKCB,PLCG1,MAPK8,PRKCH,RRAS,MAPK3
VEGF Family Ligand-Receptor Interactions	0.0020893	0.263	PRKCE,KRAS,PIK3R3,AKT3,PIK3C2A,AKT1,ATM,PIK3C2B,PLA2G6,MAP2K1,SOS1,FOS,PIK3CA,PIK3R2,PRKCB,PLCG1,PRKCH,VEGFB,RRAS,MAPK3
IL-15 Signaling	0.00223872	0.273	KRAS,TRAF2,NFKB1,PIK3R3,AKT3,PIK3C2A,JAK2,AKT1,ATM,PIK3C2B,MAP2K1,TYK2,PIK3CA,PIK3R2,STAT6,PLCG1,RRAS,MAPK3
Chronic Myeloid Leukemia Signaling	0.00245471	0.247	E2F6,KRAS,E2F5,NFKB1,PIK3R3,AKT3,CHUK,PIK3C2A,AKT1,ATM,PIK3C2B,MAP2K1,SOS1,ABL1,TGFBR2,PIK3CA,CTBP2,PIK3R2,CDKN1A,MDM2,HDAC4,RRAS,MAPK3
ErbB2-ErbB3 Signaling	0.00281838	0.281	JUN,KRAS,PIK3R3,PIK3C2A,AKT1,ATM,PIK3C2B,MAP2K1,TYK2,SP1,SOS1,ELK1,PIK3CA,PIK3R2,RRAS,MAPK3
April Mediated Signaling	0.00316228	0.316	FOS,JUN,TRAF2,NFATC4,NFKB1,CHUK,MAP3K14,NFKBIB,MAPK8,TRAF3,NFATC1,ELK1
Actin Cytoskeleton Signaling	0.00331131	0.203	IQGAP1,FGF1,PIK3C2A,LIMK1,ARHGEF12,GNA12,MAP2K1,WASF1,APC,MYH9,MPRIP,F2R,ARHGAP24,PIK3CA,ARHGEF7,ACTB,ITGB1,TRIO,PIP5K1A,ROCK1,WASF2,MAPK3,KRAS,PIK3R3,TLN1,PPP1R12A,FLNA,PAK1,ATM,MYL12A,MSN,PIK3C2B,MYH10,MATK,SOS1,PIP4K2A,SSH1,PIK3R2,CSK,FGF8,SSH2,Actn3,RRAS,APC2
Regulation of eIF4 and p70S6K Signaling	0.00338844	0.219	EIF2S1,AKT3,AKT1,PIK3C2A,EIF2B3,RPS5,MAP2K1,PIK3CA,ITGB1,PPP2CB,EIF2B1,RPS4Y1,EIF2B2,EIF4A3,PAIP2,EIF3J,MAPK3,KRAS,PIK3R3,EIF3A,ATM,PABPC1,PIK3C2B,FAU,PPP2R2A,SOS1,PIK3R2,EIF3H,EIF4E,EIF2B4,RRAS,EIF3F
TNFR2 Signaling	0.00338844	0.345	FOS,JUN,TANK,TRAF2,NFKB1,CHUK,MAP3K14,NFKBIB,MAPK8,TBK1
Myc Mediated Apoptosis Signaling	0.00338844	0.276	KRAS,SFN,PIK3R3,AKT3,PIK3C2A,AKT1,ATM,CASP9,PIK3C2B,SOS1,IGF1R,PIK3CA,PIK3R2,CASP3,MAPK8,RRAS
Assembly of RNA Polymerase I Complex	0.00346737	0.556	POLR1B,TAF1C,POLR1A,TAF1B,TAF1A
Growth Hormone Signaling	0.00380189	0.261	PRKCE,PIK3R3,PIK3C2A,JAK2,SOCS4,ATM,PIK3C2B,IGF2,ELK1,FOS,IGF1R,PIK3CA,PIK3R2,PRKCB,SOCS1,PLCG1,PRKCH,MAPK3
IL-17A Signaling in Airway Cells	0.00398107	0.266	NFKB1,PIK3R3,AKT3,CHUK,PIK3C2A,JAK2,AKT1,ATM,PIK3C2B,MAP2K1,TYK2,PIK3CA,PIK3R2,NFKBIB,MAPK8,IL17RC,MAPK3
iNOS Signaling	0.00416869	0.295	JUN,HMGA1,NFKB1,CHUK,JAK2,TYK2,IRAK4,FOS,Calm1 (includes others),NFKBIB,CREBBP,TAB1,IRAK2
TNFR1 Signaling	0.00416869	0.286	JUN,TANK,TRAF2,NFKB1,CHUK,MAP4K2,PAK1,MAP3K14,CASP9,FOS,NFKBIB,CASP3,MAPK8,CASP2
Regulation of the Epithelial-Mesenchymal Transition Pathway	0.00446684	0.207	FGFR1,AKT3,FGF1,AKT1,PIK3C2A,MMP2,AXIN1,MAP2K1,APC,PIK3CA,FZD1,FRS2,MET,FZD3,BCL9,MAPK3,KRAS,NFKB1,PDGFRB,PIK3R3,JAK2,ATM,PIK3C2B,EGR1,JAG2,TYK2,SOS1,PYGO2,FZD4,TGFBR2,BRAF,PIK3R2,HIF1A,MAML1,FGF8,RRAS,NOTCH3,PYGO1
Sertoli Cell-Sertoli Cell Junction Signaling	0.00489779	0.207	JUN,ATF2,AKT3,AKT1,TJP1,AXIN1,MAP3K10,PRKAG2,MAP2K1,MAGI2,ELK1,EPB41,ACTB,ITGB1,MAPK8,MAP3K3,MAPK3,KRAS,MAP3K5,PVRL1,DLG1,GUCY1A2,TUBB,MAP3K14,TJP2,EPN1,MAP3K9,TUBB4B,TUBB4A,SORBS1,TUBA1B,MAP3K4,PRKACA,Actn3,RRAS,SPTB,SPTAN1
Nucleotide Excision Repair Pathway	0.00489779	0.314	RAD23B,ERCC4,GTF2H2,CCNH,CDK7,XPA,POLR2H,ERCC8,MNAT1,ERCC6,GTF2H1
ErbB4 Signaling	0.00489779	0.267	PRKCE,KRAS,PIK3R3,PIK3C2A,AKT1,ATM,PIK3C2B,MAP2K1,SOS1,PIK3CA,PIK3R2,PRKCB,PLCG1,PRKCH,RRAS,MAPK3
FAK Signaling	0.00501187	0.241	KRAS,PIK3R3,AKT3,PIK3C2A,TLN1,AKT1,TNS1,PAK1,ATM,PIK3C2B,MAP2K1,SOS1,PIK3CA,ARHGEF7,ACTB,PIK3R2,ITGB1,CSK,PLCG1,RRAS,MAPK3
B Cell Activating Factor Signaling	0.00512861	0.3	FOS,JUN,TRAF2,NFATC4,NFKB1,CHUK,MAP3K14,NFKBIB,MAPK8,TRAF3,NFATC1,ELK1
Assembly of RNA Polymerase II Complex	0.00512861	0.28	DR1,CDK7,POLR2H,TAF2,MNAT1,TAF3,TAF9B,TAF5,GTF2H2,CCNH,GTF2F1,TAF6,GTF2E1,GTF2H1
Rac Signaling	0.00524807	0.231	JUN,KRAS,IQGAP1,NFKB1,PIK3R3,PIK3C2A,PARD3,PAK1,ATM,LIMK1,PIK3C2B,PLD1,MAP2K1,ELK4,WASF1,ELK1,PIP4K2A,PIK3CA,PIK3R2,ITGB1,PIP5K1A,MAPK8,RRAS,MAPK3
PEDF Signaling	0.00524807	0.254	KRAS,NFKB1,PIK3R3,AKT3,CHUK,PIK3C2A,AKT1,ATM,PIK3C2B,ELK1,PIK3CA,PIK3R2,NFKBIB,ROCK1,WASF2,BDNF,RRAS,MAPK3
Production of Nitric Oxide and Reactive Oxygen Species in Macrophages	0.00537032	0.206	JUN,AKT3,AKT1,PIK3C2A,MAP3K10,MAP2K1,FOS,PPP1R10,PIK3CA,NFKBIB,PPP2CB,PRKCB,RHOT1,CREBBP,MAPK8,PRKCH,MAP3K3,MAPK3,PRKCE,NFKB1,MAP3K5,CHUK,PIK3R3,JAK2,PPP1R12A,ATM,MAP3K14,PIK3C2B,TYK2,PPP2R2A,MAP3K9,RHOG,PIK3R2,RAP1B,PLCG1,APOE,MAP3K4
Angiopoietin Signaling	0.00549541	0.258	KRAS,NFKB1,PIK3R3,AKT3,CHUK,PIK3C2A,AKT1,PAK1,ATM,CASP9,PIK3C2B,SOS1,PIK3CA,PIK3R2,NFKBIB,RASA1,RRAS
Role of PI3K/AKT Signaling in the Pathogenesis of Influenza	0.00549541	0.258	NFKB1,PIK3R3,ZNF346,AKT3,PIK3C2A,AKT1,KPNA3,ATM,CASP9,PIK3C2B,MAP2K1,GNAI3,GNAI2,PIK3CA,PIK3R2,NFKBIB,MAPK3
Nitric Oxide Signaling in the Cardiovascular System	0.00562341	0.232	PRKCE,PIK3R3,AKT3,PIK3C2A,AKT1,GUCY1A2,HSP90B1,PRKAA1,ATM,PIK3C2B,PRKAG2,MAP2K1,Calm1 (includes others),PIK3CA,ITPR3,PIK3R2,CACNA1C,PRKCB,PRKCH,HSP90AB1,PRKACA,VEGFB,MAPK3
G Beta Gamma Signaling	0.0057544	0.239	PRKCE,KRAS,AKT3,AKT1,GNB2L1,PAK1,GNA12,GNG7,PRKAG2,SOS1,GNAI3,ADCY1,GNAI2,GNAS,PRKCB,PLCG1,GNG2,PRKCH,PRKACA,RRAS,MAPK3
Epithelial Adherens Junction Signaling	0.00630957	0.212	IQGAP1,FGFR1,AKT3,FGF1,AKT1,PARD3,MAGI2,WASF1,APC,MYH9,ACTB,MET,KRAS,PVRL1,TUBB,FER,MYH10,EPN1,TUBB4B,TUBB4A,BMPR2,TGFBR2,DLL1,SORBS1,RAP1B,TUBA1B,Actn3,YES1,RRAS,ACVR1,NOTCH3
Neuropathic Pain Signaling In Dorsal Horn Neurons	0.00645654	0.23	PRKCE,PLCD4,PIK3R3,PIK3C2A,PLCB4,ATM,PIK3C2B,CAMK1D,PRKAG2,ELK1,FOS,PIK3CA,ITPR3,PIK3R2,CAMK2G,PLCB3,PRKCB,PDIA3,PLCG1,PRKCH,PRKACA,BDNF,MAPK3
PAK Signaling	0.00660693	0.236	KRAS,PDGFRB,PIK3R3,PIK3C2A,PAK1,ATM,LIMK1,MYL12A,PIK3C2B,MAP2K1,SOS1,PIK3CA,ARHGEF7,PIK3R2,ITGB1,NCK2,CASP3,MAPK8,PAK1IP1,RRAS,MAPK3
CD28 Signaling in T Helper Cells	0.00707946	0.22	JUN,AKT3,AKT1,PIK3C2A,MAP2K1,PPP3CC,MALT1,FOS,PIK3CA,BCL10,NFKBIB,MAPK8,NFATC4,NFKB1,CHUK,PIK3R3,PAK1,ATM,PIK3C2B,NFATC1,Calm1 (includes others),PPP3R1,ITPR3,PIK3R2,CSK,PLCG1
CNTF Signaling	0.0074131	0.269	KRAS,PIK3R3,PIK3C2A,JAK2,AKT1,ATM,PIK3C2B,MAP2K1,TYK2,SOS1,PIK3CA,PIK3R2,RRAS,MAPK3
3-phosphoinositide Biosynthesis	0.00776247	0.208	DUSP8,PPP1R8,PIK3C2A,PPM1F,PPP4R1,FIG4,Ppp2r3d,PIK3CA,TNS3,SACM1L,PIP5K1A,MTMR6,SYNJ1,PPFIBP2,DUSP16,PIK3R3,PPP1R12A,ATM,PTPN2,PIK3C2B,PAWR,PTPRJ,PIP4K2A,PDXP,PTPN12,PIK3R2,RNGTT,EYA4,RASA1,SET,PGAM5,PPAPDC3
UVC-Induced MAPK Signaling	0.00776247	0.286	FOS,JUN,PRKCE,KRAS,BRAF,PRKCB,MAPK8,PRKCH,MAP2K1,SMPD4,RRAS,MAPK3
RhoGDI Signaling	0.00851138	0.202	ARHGEF11,GNG7,LIMK1,ARHGEF12,GNA12,WASF1,GNAI3,GNAI2,ARHGEF7,ARHGEF17,ACTB,ITGB1,ARHGDIA,PIP5K1A,RHOT1,CREBBP,ROCK1,DGKZ,WASF2,CDH11,GDI1,ARHGEF3,GNB2L1,PPP1R12A,ARHGAP5,PAK1,EP300,MYL12A,MSN,PIP4K2A,RHOG,GNAS,GNG2,ARHGEF9,ARHGAP12
ILK Signaling	0.00912011	0.199	JUN,ATF2,AKT3,AKT1,PIK3C2A,RICTOR,MYH9,VIM,FOS,PIK3CA,ACTB,CREB3,ITGB1,PPP2CB,RHOT1,CREBBP,MAPK8,VEGFB,MAPK3,NFKB1,PIK3R3,PPP1R12A,FLNA,ATM,EP300,PIK3C2B,MYH10,PPP2R2A,RHOG,ATF4,CREB5,PIK3R2,HIF1A,NCK2,CASP3,Actn3,NACA
1D-myo-inositol Hexakisphosphate Biosynthesis II (Mammalian)	0.00912011	0.368	INPP5F,IPPK,ITPKB,ITPKC,INPPL1,SYNJ1,INPP5A
HIF1α Signaling	0.00933254	0.223	JUN,KRAS,PIK3R3,AKT3,PIK3C2A,MMP2,AKT1,ATM,EP300,PIK3C2B,CUL2,MAPK4,P4HTM,PIK3CA,PIK3R2,HIF1A,CREBBP,MAPK8,MDM2,VEGFB,RRAS,MMP14,MAPK3
Circadian Rhythm Signaling	0.00933254	0.303	CSNK1E,CSNK1D,ATF2,ATF4,CREB5,CREB3,PER1,PER2,EP300,CREBBP
G Protein Signaling Mediated by Tubby	0.00933254	0.303	ABL1,GNAS,JAK2,GNB2L1,PLCB4,GNG7,PLCB3,INSR,PLCG1,GNG2
Death Receptor Signaling	0.00977237	0.228	PARP16,TANK,TRAF2,NFKB1,MAP4K4,MAP3K5,CHUK,PARP4,MAP3K14,LIMK1,CASP9,PARP6,TBK1,TNFRSF10A,ACTB,NFKBIB,CASP3,ROCK1,MAPK8,CASP2,SPTAN1
Melatonin Signaling	0.0102329	0.243	PRKCE,PLCD4,PLCB4,PRKAG2,MAP2K1,GNAI3,Calm1 (includes others),GNAI2,BRAF,CAMK2G,PLCB3,PRKCB,PDIA3,PLCG1,PRKCH,PRKACA,MAPK3
Role of Tissue Factor in Cancer	0.0107152	0.218	KRAS,PIK3R3,AKT3,PIK3C2A,JAK2,AKT1,ITGAV,PAK1,ATM,GNA12,LIMK1,PIK3C2B,EGR1,PDXP,PIK3CA,PIK3R2,ITGB1,CSF1,CASP3,EIF4E,YES1,RRAS,P4HB,MAPK3
Role of Osteoblasts, Osteoclasts and Chondrocytes in Rheumatoid Arthritis	0.0109648	0.192	JUN,CSNK1A1,TRAF2,LRP5,AKT3,AKT1,PIK3C2A,AXIN1,SMAD6,CBL,PPP3CC,APC,FOS,PIK3CA,FZD1,ITGB1,NFKBIB,LRP6,LRP1,FZD3,MAPK8,SPP1,IL33,MAPK3,NFATC4,NFKB1,MAP3K5,CHUK,PIK3R3,ATM,MAP3K14,CASP9,PIK3C2B,NFATC1,FZD4,BMPR2,Calm1 (includes others),PPP3R1,PIK3R2,CSF1,APC2,MMP14
Fcγ Receptor-mediated Phagocytosis in Macrophages and Monocytes	0.0109648	0.226	PRKCE,PIK3R3,AKT3,TLN1,AKT1,PLD3,PAK1,PLA2G6,PLD1,CBL,VAMP3,ACTB,PIK3R2,NCK2,PIP5K1A,PRKCB,PLCG1,PRKCH,ARF6,YES1,MAPK3
Cell Cycle: G2/M DNA Damage Checkpoint Regulation	0.0109648	0.265	SFN,PPM1D,CDK7,ATM,EP300,BTRC,CCNB2,RPRM,ABL1,CDKN1A,MDM2,GADD45A,HIPK2
Docosahexaenoic Acid (DHA) Signaling	0.011749	0.282	PIK3R3,AKT3,PIK3CA,AKT1,PIK3C2A,PIK3R2,ATM,CASP9,PIK3C2B,CASP3,APP
Small Cell Lung Cancer Signaling	0.011749	0.239	TRAF2,NFKB1,PIK3R3,AKT3,CHUK,PIK3C2A,AKT1,ATM,CASP9,PIK3C2B,RXRB,TRAF3,MAX,ABL1,PIK3CA,PIK3R2,NFKBIB
Neuregulin Signaling	0.0120226	0.227	PRKCE,KRAS,PIK3R3,AKT3,AKT1,PICK1,HSP90B1,MAP2K1,MATK,SOS1,ELK1,DLG4,PIK3R2,ITGB1,PRKCB,PLCG1,PRKCH,HSP90AB1,RRAS,MAPK3
Gα12/13 Signaling	0.0120226	0.214	JUN,AKT3,AKT1,PIK3C2A,GNA12,MAP2K1,ELK1,F2R,PIK3CA,NFKBIB,ROCK1,MAPK8,CDH11,MAPK3,KRAS,NFKB1,MAP3K5,CHUK,PIK3R3,ATM,MYL12A,PIK3C2B,PIK3R2,RASA1,RRAS
D-myo-inositol-5-phosphate Metabolism	0.0138038	0.204	DUSP8,PLCD4,PPP1R8,PPM1F,PPP4R1,FIG4,Ppp2r3d,TNS3,SACM1L,PLCB3,MTMR6,SYNJ1,PPFIBP2,DUSP16,PPP1R12A,PLCB4,PTPN2,PAWR,PTPRJ,PIP4K2A,PDXP,PTPN12,RNGTT,EYA4,PLCG1,RASA1,SET,PGAM5,PPAPDC3
Cholecystokinin/Gastrin-mediated Signaling	0.0144544	0.218	JUN,PRKCE,KRAS,ATF2,PLCB4,GNA12,MAP2K1,EPHA4,SOS1,ELK1,FOS,RHOG,ITPR3,PLCB3,PRKCB,ROCK1,RHOT1,MAPK8,PRKCH,RRAS,IL33,MAPK3
Amyloid Processing	0.0154882	0.255	CSNK1E,PRKCE,CSNK1A1,AKT3,AKT1,APP,PRKAG2,CSNK2A1,CSNK1D,MAPT,PRKACA,BACE1,MAPK3
Ephrin B Signaling	0.0154882	0.233	CXCL12,GNB2L1,PAK1,GNA12,GNG7,LIMK1,AXIN1,CBL,GNAI3,CXCR4,GNAI2,GNAS,NCK2,ABI1,ROCK1,GNG2,MAPK3
Glioma Invasiveness Signaling	0.0169824	0.246	KRAS,PIK3R3,PIK3C2A,MMP2,ITGAV,ATM,PIK3C2B,RHOG,F2R,PIK3CA,PIK3R2,RHOT1,RRAS,MAPK3
FcγRIIB Signaling in B Lymphocytes	0.017378	0.268	KRAS,PIK3R3,PIK3CA,AKT1,PIK3C2A,PIK3R2,ATM,PIK3C2B,MAPK8,RRAS,SOS1
Putrescine Biosynthesis III	0.018197	1	ODC1,AZIN2
Glutamate Dependent Acid Resistance	0.018197	1	GAD1,GAD2
Glutamate Degradation III (via 4-aminobutyrate)	0.0199526	0.6	GAD1,GAD2,ABAT
TGF-β Signaling	0.0213796	0.218	JUN,KRAS,EP300,SMAD6,INHA,MAP2K1,SOS1,FOS,BMPR2,INHBA,TGFBR2,PIAS4,SMAD7,CREBBP,TAB1,MAPK8,RRAS,ACVR1,MAPK3
Polyamine Regulation in Colon Cancer	0.0213796	0.318	KRAS,MXD1,ODC1,OAZ2,MAX,AZIN1,APC
Cellular Effects of Sildenafil (Viagra)	0.0218776	0.202	PLCD4,ADCY6,PRKAG2,PABPC4,PDE4B,MYH9,MPRIP,ADCY1,ADCY3,ACTB,PLCB3,GUCY1A2,PPP1R12A,ADCY5,PLCB4,MYL12A,MYH10,CACNG7,Calm1 (includes others),GNAS,CACNG5,ITPR3,CACNA1C,PDIA3,PLCG1,PRKACA
BMP signaling pathway	0.0229087	0.224	JUN,KRAS,NFKB1,ATF2,SMAD6,MAGED1,PRKAG2,MAP2K1,SOS1,BMPR2,SMAD7,CREBBP,TAB1,MAPK8,PRKACA,RRAS,MAPK3
Dendritic Cell Maturation	0.0234423	0.19	PLCD4,ATF2,AKT3,AKT1,PIK3C2A,COL5A3,FSCN2,PIK3CA,CREB3,NFKBIB,PLCB3,CREBBP,MAPK8,IL33,FSCN1,MAPK3,NFKB1,CHUK,PIK3R3,JAK2,ATM,PLCB4,COL3A1,EP300,MAP3K14,PIK3C2B,HLA-A,ATF4,CREB5,PIK3R2,PDIA3,TAB1,COL2A1,PLCG1
Salvage Pathways of Pyrimidine Ribonucleotides	0.0239883	0.213	PRKCE,CSNK1A1,CDK7,PAK1,PRKAA1,LIMK1,MAP2K1,DYRK1A,MAP3K9,PRKX,CSNK1D,GRK5,UCK2,BRAF,MAPK8,PRKCH,FAM20B,UCK1,GRK6,MAPK3
Role of IL-17A in Arthritis	0.0245471	0.241	NFKB1,ATF2,PIK3R3,PIK3C2A,ATM,PIK3C2B,MAP2K1,PIK3CA,PIK3R2,NFKBIB,MAPK8,IL17RC,MAPK3
3-phosphoinositide Degradation	0.025704	0.196	DUSP8,PPP1R8,PPM1F,PPP4R1,INPPL1,FIG4,Ppp2r3d,MTM1,TNS3,SACM1L,MTMR6,SYNJ1,PPFIBP2,DUSP16,MTMR1,INPP5F,PPP1R12A,PTPN2,PAWR,PTPRJ,PDXP,PTPN12,RNGTT,EYA4,RASA1,SET,PGAM5,PPAPDC3
Virus Entry via Endocytic Pathways	0.0269153	0.213	PRKCE,KRAS,PIK3R3,PIK3C2A,FLNA,ATM,PIK3C2B,DNM1,ABL1,HLA-A,PIK3CA,ACTB,PIK3R2,ITGB1,PRKCB,PLCG1,PRKCH,AP2M1,RRAS
Apoptosis Signaling	0.0269153	0.213	PRKCE,KRAS,NFKB1,MAP4K4,MAP3K5,CHUK,MCL1,MAP3K14,CASP9,MAP2K1,NFKBIB,CASP3,PLCG1,ROCK1,MAPK8,CASP2,RRAS,MAPK3,SPTAN1
Xenobiotic Metabolism Signaling	0.0275423	0.177	NCOR2,PIK3C2A,MAP3K10,MAP2K1,NDST2,PIK3CA,GSTM5,PPP2CB,PRKCB,CREBBP,MAPK8,PRKCH,HDAC4,GSTP1,CUL3,CYP1B1,MAP3K3,CHST12,MGST3,MAPK3,PRKCE,KRAS,HS3ST3B1,NFKB1,MAP3K5,PIK3R3,SMOX,HSP90B1,ATM,MED1,EP300,MAP3K14,PIK3C2B,CAMK1D,PPP2R2A,CHST11,CITED2,MAP3K9,PIK3R2,CAMK2G,FTL,MAP3K4,HSP90AB1,NDST1,RRAS,DNAJC7,CHST15,CHST10
VDR/RXR Activation	0.0288403	0.218	PRKCE,NCOR2,LRP5,MED1,EP300,IGFBP5,RXRB,SP1,KLF4,CSNK2A1,MXD1,CDKN1A,PRKCB,GADD45A,PRKCH,HES1,SPP1
iCOS-iCOSL Signaling in T Helper Cells	0.0295121	0.204	NFATC4,NFKB1,PIK3R3,AKT3,CHUK,PIK3C2A,AKT1,ICOS,ATM,ICOSLG/LOC102723996,PIK3C2B,NFATC1,PPP3CC,Calm1 (includes others),PIK3CA,PPP3R1,ITPR3,PIK3R2,CSK,CAMK2G,NFKBIB,PLCG1
Paxillin Signaling	0.0295121	0.206	KRAS,PIK3R3,PIK3C2A,TLN1,ITGAV,PAK1,ATM,PIK3C2B,SOS1,PIK3CA,ARHGEF7,ACTB,PTPN12,PIK3R2,ITGB1,CSK,NCK2,MAPK8,Actn3,ARF6,RRAS
Tec Kinase Signaling	0.0316228	0.19	PIK3C2A,GNG7,GNA12,GNAI3,FOS,GNAI2,PIK3CA,ACTB,ITGB1,PRKCB,RHOT1,MAPK8,PRKCH,PRKCE,NFKB1,PIK3R3,JAK2,GNB2L1,PAK1,ATM,PIK3C2B,TYK2,RHOG,TNFRSF10A,GNAS,PIK3R2,STAT6,PLCG1,GNG2,YES1
IL-9 Signaling	0.0323594	0.265	NFKB1,PIK3R3,PIK3CA,PIK3C2A,PIK3R2,ATM,PIK3C2B,BCL3,CISH
Fc Epsilon RI Signaling	0.0323594	0.202	PRKCE,KRAS,PIK3R3,AKT3,PIK3C2A,AKT1,INPP5F,ATM,PIK3C2B,INPPL1,PLA2G6,MAP2K1,SOS1,PIK3CA,PIK3R2,PRKCB,PLCG1,MAPK8,PRKCH,RRAS,SYNJ1,MAPK3
Gαs Signaling	0.0323594	0.202	ATF2,ADD1,GNB2L1,ADCY6,ADCY5,GNG7,EP300,PRKAG2,MAP2K1,ELK1,ADCY1,GNAS,BRAF,ATF4,ADCY3,CREB5,CREB3,CREBBP,GNG2,PRKACA,RAPGEF2,MAPK3
GADD45 Signaling	0.0338844	0.316	CCND2,ATM,CDKN1A,GADD45A,MAP3K4,GADD45G
D-myo-inositol (1,3,4)-trisphosphate Biosynthesis	0.0338844	0.316	INPP5F,ITPKB,ITPKC,INPPL1,SYNJ1,INPP5A
DNA damage-induced 14-3-3σ Signaling	0.0338844	0.316	SFN,AKT3,AKT1,ATM,RAD17,CCNB2
Superpathway of D-myo-inositol (1,4,5)-trisphosphate Metabolism	0.0346737	0.292	INPP5F,INPP1,ITPKB,ITPKC,INPPL1,SYNJ1,INPP5A
RhoA Signaling	0.0346737	0.197	ARHGEF11,ARHGAP5,PPP1R12A,ARHGEF12,GNA12,LIMK1,SEMA3F,MYL12A,MSN,PLD1,WASF1,PIP4K2A,MPRIP,IGF1R,PLXNA1,EPHA1,ACTB,CIT,PIP5K1A,ROCK1,CDC42EP3,CDC42EP2,ARHGAP12,RAPGEF2
GDP-mannose Biosynthesis	0.0354813	0.5	GMPPA,PMM1,PMM2
Role of PKR in Interferon Induction and Antiviral Response	0.0363078	0.25	EIF2S1,TRAF2,NFKB1,ATF2,CHUK,AKT1,NFKBIB,CASP9,CASP3,TRAF3
ERK5 Signaling	0.0380189	0.222	KRAS,ATF2,SFN,AKT1,GNA12,EP300,ELK4,FOS,ATF4,CREB5,CREB3,CREBBP,RRAS,MAP3K3
Role of NANOG in Mammalian Embryonic Stem Cell Pluripotency	0.0389045	0.198	KRAS,PIK3R3,AKT3,PIK3C2A,JAK2,AKT1,ATM,AXIN1,PIK3C2B,MAP2K1,TYK2,SOS1,APC,FZD4,BMPR2,PIK3CA,FZD1,PIK3R2,FOXD3,FZD3,RRAS,MAPK3
Agrin Interactions at Neuromuscular Junction	0.0389045	0.217	GABPB1,JUN,KRAS,PAK1,LAMB1,LAMC1,GABPA,ARHGEF7,ACTB,ITGB1,AGRN,MAPK8,DAG1,RRAS,MAPK3
Role of p14/p19ARF in Tumor Suppression	0.040738	0.267	PIK3R3,PIK3CA,PIK3C2A,PIK3R2,ATM,PIK3C2B,MDM2,POLR3D
DNA Methylation and Transcriptional Repression Signaling	0.042658	0.3	MTA2,MECP2,SAP30,CHD3,ARID4B,MBD2
Semaphorin Signaling in Neurons	0.0467735	0.226	RHOG,PLXNA1,ITGB1,PAK1,ARHGEF12,LIMK1,SEMA7A,MET,ROCK1,RHOT1,DPYSL2,MAPK3
Integrin Signaling	0.0467735	0.178	AKT3,AKT1,ITGAV,PIK3C2A,MAP2K1,MPRIP,PIK3CA,ARHGEF7,ACTB,ITGB1,ARF3,RHOT1,ROCK1,ARF5,MAPK8,MAPK3,KRAS,PIK3R3,TLN1,PPP1R12A,ARHGAP5,PAK1,ATM,MYL12A,PIK3C2B,SOS1,ABL1,RHOG,BRAF,PIK3R2,NCK2,RAP1B,PLCG1,Actn3,ARF6,RRAS
D-myo-inositol (1,4,5,6)-Tetrakisphosphate Biosynthesis	0.0489779	0.19	DUSP8,PPP1R8,PPP1R12A,PPM1F,PPP4R1,PTPN2,PAWR,FIG4,Ppp2r3d,PTPRJ,PDXP,PTPN12,TNS3,SACM1L,RNGTT,EYA4,RASA1,MTMR6,SET,SYNJ1,PPFIBP2,DUSP16,PPAPDC3,PGAM5
D-myo-inositol (3,4,5,6)-tetrakisphosphate Biosynthesis	0.0489779	0.19	DUSP8,PPP1R8,PPP1R12A,PPM1F,PPP4R1,PTPN2,PAWR,FIG4,Ppp2r3d,PTPRJ,PDXP,PTPN12,TNS3,SACM1L,RNGTT,EYA4,RASA1,MTMR6,SET,SYNJ1,PPFIBP2,DUSP16,PPAPDC3,PGAM5
Ephrin A Signaling	0.0512861	0.229	PIK3R3,PIK3CA,PIK3C2A,EPHA1,PIK3R2,PAK1,ATM,LIMK1,ROCK1,PIK3C2B,EPHA4
Hereditary Breast Cancer Signaling	0.0549541	0.191	KRAS,SFN,PIK3R3,AKT3,PIK3C2A,FANCL,AKT1,POLR2H,ATM,EP300,PIK3C2B,SMARCA4,NBN,PIK3CA,PIK3R2,CDKN1A,FANCG,CREBBP,GADD45A,HDAC4,RRAS,GADD45G
Antioxidant Action of Vitamin C	0.057544	0.196	NFKB1,PLCD4,GLRX,CHUK,JAK2,PLD3,PLCB4,PLA2G6,PLD1,SLC23A2,PNPLA3,NFKBIB,PLCB3,PDIA3,PLCG1,PNPLA8,MAPK8,TXNRD3,MAPK3
Tight Junction Signaling	0.060256	0.18	JUN,AKT3,AKT1,TJP1,MPP5,GOSR1,YKT6,MPDZ,PRKAG2,STX16,MAGI2,MYH9,FOS,INADL,LLGL1,CSTF3,EPB41,VAMP3,ACTB,PPP2CB,CNKSR3,NFKB1,PVRL1,MARK2,TJP2,MYH10,PPP2R2A,TGFBR2,PRKACA,SPTAN1
Role of BRCA1 in DNA Damage Response	0.060256	0.213	E2F6,E2F5,FANCL,ATRIP,ATM,BRCC3,MDC1,SMARCA4,NBN,BRIP1,CDKN1A,FANCG,GADD45A
Natural Killer Cell Signaling	0.060256	0.191	PRKCE,KRAS,PIK3R3,AKT3,PIK3C2A,AKT1,INPP5F,PAK1,ATM,PIK3C2B,INPPL1,MAP2K1,SOS1,PIK3CA,PIK3R2,PRKCB,PLCG1,PRKCH,RRAS,SYNJ1,MAPK3
Role of IL-17F in Allergic Inflammatory Airway Diseases	0.0645654	0.227	NFKB1,ATF2,ATF4,CREB5,CREB3,EP300,CREBBP,MAP2K1,MAPK3,IL17RC
Remodeling of Epithelial Adherens Junctions	0.0676083	0.206	IQGAP1,CBLL1,TUBB,DNM1,MAPRE3,TUBB4B,APC,TUBB4A,RAB5B,ACTB,TUBA1B,MET,Actn3,ARF6
Ovarian Cancer Signaling	0.0707946	0.183	KRAS,PIK3R3,AKT3,PIK3C2A,MMP2,AKT1,ATM,AXIN1,PIK3C2B,PRKAG2,MAP2K1,APC,FZD4,ABL1,BRAF,PIK3CA,FZD1,PIK3R2,FZD3,PRKACA,VEGFB,RRAS,GJA1,MAPK3
CCR5 Signaling in Macrophages	0.074131	0.203	JUN,PRKCE,GNB2L1,GNG7,GNAI3,FOS,Calm1 (includes others),GNAI2,GNAS,PRKCB,PLCG1,GNG2,MAPK8,PRKCH
Oncostatin M Signaling	0.0776247	0.235	KRAS,JAK2,MAP2K1,TYK2,RRAS,SOS1,ELK1,MAPK3
TWEAK Signaling	0.0776247	0.235	TRAF2,NFKB1,CHUK,MAP3K14,NFKBIB,CASP9,CASP3,TRAF3
Inhibition of Angiogenesis by TSP1	0.0776247	0.235	JUN,TGFBR2,AKT3,AKT1,GUCY1A2,HSPG2,CASP3,MAPK8
HMGB1 Signaling	0.0812831	0.183	JUN,KRAS,NFKB1,PIK3R3,AKT3,PIK3C2A,AKT1,ATM,PIK3C2B,MAP2K1,SP1,ELK1,FOS,RHOG,PIK3CA,IL25,PIK3R2,RHOT1,MAPK8,IL17D,RRAS,MAPK3
Clathrin-mediated Endocytosis Signaling	0.0812831	0.173	FGF1,PIK3C2A,DNM1,CBL,PPP3CC,F2R,PIK3CA,ACTB,HSPA8,ITGB1,HIP1,MET,SH3BP4,VEGFB,SYNJ1,PIK3R3,ATM,HIP1R,AAK1,PIK3C2B,EPN1,CSNK2A1,RAB5B,PICALM,PPP3R1,PIK3R2,APOE,FGF8,MDM2,AP2M1,ARF6,EPS15
D-myo-inositol (1,4,5)-trisphosphate Degradation	0.0831764	0.278	INPP5F,INPP1,INPPL1,SYNJ1,INPP5A
Human Embryonic Stem Cell Pluripotency	0.0870964	0.179	FGFR1,PDGFRB,PIK3R3,AKT3,PIK3C2A,AKT1,ATM,AXIN1,SMAD6,PIK3C2B,APC,FZD4,BMPR2,INHBA,TGFBR2,GNAS,SMAD7,PIK3CA,FZD1,PIK3R2,FOXD3,FZD3,BDNF,ACVR1
Acute Myeloid Leukemia Signaling	0.0891251	0.195	KRAS,NFKB1,PIK3R3,AKT3,PIK3C2A,AKT1,ATM,PIK3C2B,MAP2K1,SOS1,BRAF,PIK3CA,PIK3R2,RRAS,MAPK3
Geranylgeranyldiphosphate Biosynthesis	0.0912011	0.5	COX10,GGPS1
Acute Phase Response Signaling	0.100231	0.172	JUN,TRAF2,AKT3,AKT1,SOCS4,MAP2K1,ELK1,FOS,PIK3CA,NFKBIB,F8,MAPK8,ITIH2,IL33,MAPK3,KRAS,NFKB1,MAP3K5,CHUK,PIK3R3,JAK2,CP,MAP3K14,SOS1,PIK3R2,SOCS1,TAB1,FTL,RRAS
G-Protein Coupled Receptor Signaling	0.100693	0.164	ATF2,AKT3,AKT1,PIK3C2A,ADCY6,PRKAG2,MAP2K1,PDE4B,GNAI3,ADCY1,GNAI2,PIK3CA,ADCY3,CREB3,NFKBIB,PLCB3,PRKCB,CREBBP,MAPK3,HTR2A,PDE12,PRKCE,KRAS,NFKB1,CHUK,PIK3R3,ADCY5,ATM,PLCB4,EP300,PIK3C2B,SOS1,BRAF,ATF4,GNAS,CREB5,PIK3R2,CAMK2G,DUSP6,RASA1,PRKACA,RRAS
p38 MAPK Signaling	0.102329	0.179	TRAF2,ATF2,MAP3K5,EP300,MKNK2,H3F3A/H3F3B,PLA2G6,MAX,ELK1,IRAK4,HIST1H3C,TGFBR2,ATF4,CREB5,CREB3,DDIT3,CREBBP,TAB1,MAPT,IRAK2,IL33
DNA Double-Strand Break Repair by Homologous Recombination	0.108643	0.286	ABL1,RAD52,ATM,NBN
DNA Double-Strand Break Repair by Non-Homologous End Joining	0.108643	0.286	ATM,XRCC4,LIG4,NBN
Colanic Acid Building Blocks Biosynthesis	0.108643	0.286	TSTA3,GMPPA,PMM1,PMM2
IL-17A Signaling in Gastric Cells	0.110154	0.24	FOS,JUN,NFKB1,MAPK8,MAPK3,IL17RC
IL-10 Signaling	0.11995	0.191	JUN,NFKB1,MAP4K4,CHUK,MAP3K14,TYK2,SP1,ELK1,FOS,NFKBIB,TAB1,MAPK8,IL33
Role of MAPK Signaling in the Pathogenesis of Influenza	0.11995	0.191	KRAS,ATF2,MAP3K5,AKT3,AKT1,PLA2G6,MAP2K1,PNPLA3,CASP3,PNPLA8,MAPK8,RRAS,MAPK3
Granzyme A Signaling	0.121619	0.25	HIST1H1C,EP300,CREBBP,H1F0,SET
Actin Nucleation by ARP-WASP Complex	0.125603	0.196	RHOG,KRAS,PPP1R12A,NCK2,ITGB1,GNA12,ROCK1,RHOT1,RRAS,SOS1,WASF1
Aryl Hydrocarbon Receptor Signaling	0.126474	0.171	JUN,NCOR2,NFKB1,CCND2,MED1,HSP90B1,ATM,EP300,RXRB,SMARCA4,SP1,FOS,GSTM5,CDKN1A,NR2F1,MAPK8,MDM2,TRIP11,HSP90AB1,GSTP1,CTSD,CYP1B1,MGST3,MAPK3
Lipid Antigen Presentation by CD1	0.127938	0.231	CALR,PDIA3,CANX,PSAP,AP2M1,ARF6
Heparan Sulfate Biosynthesis (Late Stages)	0.127938	0.2	HS3ST3B1,NDST2,EXT1,LIPE,NDST1,CHST11,CHST12,CHST10,EXTL3,CHST15
Telomere Extension by Telomerase	0.133045	0.267	TERF2,TERF1,TERF2IP,NBN
Role of JAK1 and JAK3 in Î³c Cytokine Signaling	0.134276	0.19	KRAS,PIK3R3,PIK3CA,PIK3C2A,JAK2,PIK3R2,ATM,STAT6,PIK3C2B,SOCS1,RRAS,MAPK3
Acyl Carrier Protein Metabolism	0.134896	1	AASDHPPT
Glutamine Biosynthesis I	0.134896	1	GLUL
Pentose Phosphate Pathway (Oxidative Branch)	0.137404	0.4	H6PD,PGLS
Acetate Conversion to Acetyl-CoA	0.137404	0.4	ACSL3,ACSS3
Hepatic Cholestasis	0.140929	0.167	JUN,TRAF2,MAP4K2,ADCY6,PRKAG2,ADCY1,ADCY3,PPRC1,NFKBIB,PRKCB,MAPK8,PRKCH,IL17D,IRAK2,IL33,PRKCE,NFKB1,CHUK,ADCY5,MAP3K14,TJP2,INSR,IRAK4,GNAS,IL25,MAP3K4,PRKACA
Synaptic Long Term Depression	0.141579	0.169	PRKCE,KRAS,PLCD4,GUCY1A2,PLCB4,GNA12,PLA2G6,MAP2K1,PPP2R2A,GNAI3,IGF1R,GNAI2,GNAS,PNPLA3,ITPR3,PPP2CB,PLCB3,PRKCB,PDIA3,PLCG1,PNPLA8,PRKCH,RRAS,MAPK3
Role of RIG1-like Receptors in Antiviral Innate Immunity	0.14388	0.2	TANK,TRAF2,NFKB1,CHUK,NFKBIB,EP300,CREBBP,TRAF3,TBK1
Netrin Signaling	0.146218	0.205	NFATC4,PPP3R1,NCK2,PRKAG2,PRKACA,UNC5A,NFATC1,PPP3CC
Activation of IRF by Cytosolic Pattern Recognition Receptors	0.146218	0.188	JUN,TANK,IRF9,NFKB1,ATF2,CHUK,NFKBIB,CREBBP,MAPK8,PIN1,TRAF3,TBK1
Cell Cycle: G1/S Checkpoint Regulation	0.146218	0.188	E2F6,ABL1,GNL3,E2F5,CCND2,ATM,CDKN1A,MDM2,HDAC4,PAK1IP1,BTRC,MAX
D-myo-inositol (1,4,5)-Trisphosphate Biosynthesis	0.146555	0.222	PLCD4,PLCB4,PIP5K1A,PLCB3,PLCG1,PIP4K2A
Hepatic Fibrosis / Hepatic Stellate Cell Activation	0.149624	0.162	IGFBP4,FGFR1,COL7A1,FGF1,MMP2,COL6A1,COL27A1,COL5A3,MYH9,SMAD7,MET,VEGFB,COL6A6,NFKB1,PDGFRB,COL4A1,COL6A3,COL3A1,IGFBP5,MYH10,COL6A2,CCL21,COL5A1,COL9A1,IGF2,IGF1R,TGFBR2,COL16A1,COL5A2,COL4A2,CSF1,COL2A1
Role of Oct4 in Mammalian Embryonic Stem Cell Pluripotency	0.158855	0.196	PPP1R8,PHC3,NR2F1,FOXD3,RXRB,SPP1,NR6A1,PCGF6,CCNF
MSP-RON Signaling Pathway	0.158855	0.196	PIK3R3,PIK3CA,PIK3C2A,JAK2,ACTB,PIK3R2,ATM,CSF1,PIK3C2B
Methionine Degradation I (to Homocysteine)	0.159221	0.25	PRMT5,FTSJ2,PRMT3,SUV39H2
Pentose Phosphate Pathway	0.176604	0.273	TKT,H6PD,PGLS
Sperm Motility	0.184077	0.167	PRKCE,PLCD4,GUCY1A2,PLCB4,PLA2G6,PRKAG2,PDE4B,PTK7,CACNA1H,Calm1 (includes others),GNAS,PNPLA3,ITPR3,PLCB3,PRKCB,PDIA3,PLCG1,PNPLA8,PRKCH,PRKACA
IL-17A Signaling in Fibroblasts	0.184077	0.2	FOS,JUN,NFKB1,CHUK,NFKBIB,MAPK3,IL17RC
Triacylglycerol Biosynthesis	0.184077	0.2	AGPAT6,LPPR3,DBT,LPPR2,PPP2R2D,Ppap2a,LCLAT1
Stearate Biosynthesis I (Animals)	0.184077	0.2	SLC27A1,FAM213B,ACSL3,DBT,ACOT8,SLC27A4,BDH2
Arginine Biosynthesis IV	0.188365	0.333	OAT,ASL
Chondroitin and Dermatan Biosynthesis	0.188365	0.333	CHSY1,CHPF2
IL-12 Signaling and Production in Macrophages	0.198609	0.163	JUN,PRKCE,NFKB1,PIK3R3,AKT3,CHUK,PIK3C2A,AKT1,ATM,EP300,PIK3C2B,MAP2K1,FOS,PIK3CA,PIK3R2,STAT6,NFKBIB,PRKCB,APOE,MAPK8,PRKCH,MAPK3
AMPK Signaling	0.198609	0.163	MLYCD,PPM1D,PIK3R3,AKT3,PIK3C2A,AKT1,PRKAA1,HMGCR,ATM,INSR,PIK3C2B,PRKAB1,SMARCA4,PRKAG2,PPP2R2A,GNAS,PIK3CA,PIK3R2,PFKFB4,LIPE,PPP2CB,PRKACA
Role of CHK Proteins in Cell Cycle Checkpoint Control	0.199986	0.182	E2F6,E2F5,TLK2,ATM,CDKN1A,PPP2CB,RAD17,MDC1,PPP2R2A,NBN
CTLA4 Signaling in Cytotoxic T Lymphocytes	0.200909	0.17	PIK3R3,AP1S1,AKT3,PIK3C2A,JAK2,AKT1,ATM,PIK3C2B,PPP2R2A,HLA-A,PIK3CA,PIK3R2,PPP2CB,PLCG1,AP2M1
Sonic Hedgehog Signaling	0.209894	0.2	PTCH1,DYRK1B,PRKAG2,PRKACA,STK36,DYRK1A
IL-22 Signaling	0.214783	0.208	AKT3,AKT1,MAPK8,TYK2,MAPK3
Role of JAK1, JAK2 and TYK2 in Interferon Signaling	0.214783	0.208	NFKB1,JAK2,PTPN2,SOCS1,TYK2
Superpathway of Geranylgeranyldiphosphate Biosynthesis I (via Mevalonate)	0.21727	0.222	COX10,HMGCR,ACAT1,GGPS1
Cysteine Biosynthesis III (mammalia)	0.21727	0.222	PRMT5,FTSJ2,PRMT3,SUV39H2
Protein Ubiquitination Pathway	0.219786	0.153	UCHL3,DNAJC11,DNAJC17,USP54,DNAJC16,DNAJC2,USP7,CBL,HSPA14,CUL2,USP42,HSPA8,PSMD14,DNAJC30,UBE2F,USP16,USP22,UBE2G2,HSP90B1,UBR1,UBE2V1,DNAJC25,USP30,BAG1,BTRC,UBE2D3,ANAPC10,PSMD12,USP15,HLA-A,USP25,DNAJC28,HSPA5,DNAJB4,MDM2,HSP90AB1,USP38,USP33,DNAJC7
Heparan Sulfate Biosynthesis	0.232809	0.175	HS3ST3B1,NDST2,EXT1,LIPE,NDST1,CHST11,CHST12,CHST10,EXTL3,CHST15
Phospholipases	0.232809	0.175	PLCD4,PNPLA3,PLCB4,PLD3,PLCB3,PDIA3,PLCG1,PNPLA8,PLA2G6,PLD1
Role of JAK family kinases in IL-6-type Cytokine Signaling	0.240991	0.2	JAK2,SOCS1,MAPK8,TYK2,MAPK3
NAD Biosynthesis from 2-amino-3-carboxymuconate Semialdehyde	0.240991	0.286	ABL1,NADSYN1
Phosphatidylcholine Biosynthesis I	0.240991	0.286	CEPT1,CHKA
Inositol Pyrophosphates Biosynthesis	0.240991	0.286	IPPK,IP6K2
Cyclins and Cell Cycle Regulation	0.247172	0.167	E2F6,E2F5,CDK7,CCND2,ATM,BTRC,CCNB2,PPP2R2A,ABL1,CCNH,CDKN1A,PPP2CB,HDAC4
Cardiac Î²-adrenergic Signaling	0.250035	0.158	PDE12,AKAP13,GNB2L1,ADCY6,AKAP2,PPP1R12A,ADCY5,AKAP8,GNG7,PRKAG2,PDE4B,PPP2R2A,ADCY1,GNAS,PPP1R10,ADCY3,CACNA1C,PPP2CB,GNG2,PRKACA,AKAP1
Fatty Acid Activation	0.251189	0.231	SLC27A1,ACSL3,SLC27A4
Choline Biosynthesis III	0.251189	0.231	PLD3,CEPT1,PLD1
β-alanine Degradation I	0.251189	0.5	ABAT
Lipoate Biosynthesis and Incorporation II	0.251189	0.5	LIAS
All-trans-decaprenyl Diphosphate Biosynthesis	0.251189	0.5	PDSS2
S-methyl-5-thio-Î±-D-ribose 1-phosphate Degradation	0.251189	0.5	MRI1
GDP-L-fucose Biosynthesis II (from L-fucose)	0.251189	0.5	FPGT
GDP-L-fucose Biosynthesis I (from GDP-D-mannose)	0.251189	0.5	TSTA3
Factors Promoting Cardiogenesis in Vertebrates	0.25293	0.163	PRKCE,LRP5,ATF2,AXIN1,APC,FZD4,BMPR2,TGFBR2,FZD1,PRKCB,LRP6,LRP1,FZD3,PRKCH,ACVR1
Chondroitin Sulfate Biosynthesis (Late Stages)	0.274789	0.174	HS3ST3B1,NDST2,CHSY1,NDST1,CHST11,CHST12,CHST10,CHST15
Induction of Apoptosis by HIV1	0.285102	0.167	TRAF2,CXCR4,NFKB1,MAP3K5,CHUK,MAP3K14,NFKBIB,CASP9,CASP3,MAPK8
Thyroid Cancer Signaling	0.289068	0.175	KRAS,BRAF,RXRB,MAP2K1,RRAS,BDNF,MAPK3
Transcriptional Regulatory Network in Embryonic Stem Cells	0.289068	0.175	SMARCAD1,CDYL,FOXD3,ZFHX3,TRIM24,SET,SKIL
Vitamin-C Transport	0.289734	0.214	GLRX,SLC23A2,TXNRD3
Toll-like Receptor Signaling	0.291072	0.162	FOS,JUN,NFKB1,MAP4K4,CHUK,MAP3K14,TAB1,MAPK8,IRAK2,IL33,ELK1,IRAK4
nNOS Signaling in Neurons	0.295801	0.17	PRKCE,Calm1 (includes others),DLG4,PPP3R1,PRKCB,PRKCH,PPP3CC,DLG2
Chondroitin Sulfate Biosynthesis	0.299916	0.167	HS3ST3B1,NDST2,CHSY1,NDST1,CHPF2,CHST11,CHST12,CHST10,CHST15
MIF Regulation of Innate Immunity	0.311889	0.171	FOS,JUN,NFKB1,NFKBIB,PLA2G6,MAPK8,MAPK3
Glutathione-mediated Detoxification	0.323594	0.179	GSTZ1,GSTM5,GSTP1,Gstt3,MGST3
CDP-diacylglycerol Biosynthesis I	0.328852	0.2	AGPAT6,CDS2,LCLAT1
Dermatan Sulfate Biosynthesis	0.339625	0.161	HS3ST3B1,NDST2,CHSY1,NDST1,CHPF2,CHST11,CHST12,CHST10,CHST15
Amyotrophic Lateral Sclerosis Signaling	0.339625	0.153	GLUL,PIK3R3,GRIK5,AKT3,PIK3C2A,PAK1,ATM,CASP9,PIK3C2B,RAB5B,PIK3CA,PIK3R2,CACNA1C,CASP3,VEGFB
Regulation of Actin-based Motility by Rho	0.340408	0.154	PPP1R12A,PAK1,LIMK1,MYL12A,WASF1,PIP4K2A,MPRIP,RHOG,ACTB,ITGB1,ARHGDIA,PIP5K1A,ROCK1,RHOT1
Leukocyte Extravasation Signaling	0.34435	0.146	CXCL12,PIK3C2A,MMP2,SIPA1,GNAI3,CXCR4,GNAI2,PIK3CA,ACTB,ITGB1,PRKCB,ROCK1,MAPK8,PRKCH,PRKCE,PIK3R3,ARHGAP5,ATM,MSN,PIK3C2B,FER,ABL1,PIK3R2,RAP1B,PLCG1,MAP3K4,Actn3,ARHGAP12,MMP14
Sucrose Degradation V (Mammalian)	0.347536	0.222	DAK,KHK
Phosphatidylethanolamine Biosynthesis II	0.347536	0.222	CEPT1,CHKA
Ketolysis	0.347536	0.222	ACAT1,BDH2
UDP-N-acetyl-D-galactosamine Biosynthesis II	0.347536	0.222	GNPDA2,GNPNAT1
Diphthamide Biosynthesis	0.352371	0.333	EEF2
Methylglyoxal Degradation I	0.352371	0.333	HAGHL
Coenzyme A Biosynthesis	0.352371	0.333	PPCS
Ascorbate Recycling (Cytosolic)	0.352371	0.333	GLRX
Glutathione Redox Reactions II	0.352371	0.333	GLRX
Spermidine Biosynthesis I	0.352371	0.333	SRM
Thyroid Hormone Biosynthesis	0.352371	0.333	CTSD
1D-myo-inositol Hexakisphosphate Biosynthesis V (from Ins(1,3,4)P3)	0.352371	0.333	IPPK
4-aminobutyrate Degradation I	0.352371	0.333	ABAT
L-serine Degradation	0.352371	0.333	SRR
N-acetylglucosamine Degradation I	0.352371	0.333	GNPDA2
Interferon Signaling	0.355631	0.167	IRF9,JAK2,PTPN2,SOCS1,IFITM3,TYK2
Dopamine Receptor Signaling	0.358096	0.154	ADCY1,GNAS,PPP1R10,SMOX,ADCY3,PPP1R12A,ADCY5,ADCY6,PPP2CB,PRKAG2,PRKACA,PPP2R2A
Dermatan Sulfate Biosynthesis (Late Stages)	0.358096	0.163	HS3ST3B1,NDST2,NDST1,CHST11,CHST12,CHST10,CHST15
Systemic Lupus Erythematosus Signaling	0.358922	0.145	JUN,AKT3,AKT1,PIK3C2A,SNRNP40,CBL,LSM12,PRPF39,SNRNP70,FOS,PRPF38B,PIK3CA,SNRPA1,SNRNP48,IL33,MAPK3,KRAS,NFATC4,PIK3R3,PRPF6,ATM,PIK3C2B,PRPF3,NFATC1,SOS1,HLA-A,PIK3R2,PRPF38A,PRPF40A,LSM11,PLCG1,RRAS
Nur77 Signaling in T Lymphocytes	0.359749	0.158	SIN3B,Calm1 (includes others),PPP3R1,EP300,CASP9,CASP3,NFATC1,PPP3CC,MAP3K3
Parkinson's Signaling	0.368129	0.188	CASP9,CASP3,MAPK8
TCA Cycle II (Eukaryotic)	0.376704	0.174	OGDHL,IDH3G,SUCLA2,MDH1
Serotonin Receptor Signaling	0.381066	0.159	ADCY1,GNAS,SMOX,ADCY3,ADCY5,ADCY6,HTR2A
Bladder Cancer Signaling	0.389942	0.149	KRAS,FGF1,MMP2,MAP2K1,ABL1,RASSF1,CDKN1A,FGF8,MDM2,VEGFB,RRAS,MMP14,MAPK3
Ketogenesis	0.399025	0.2	ACAT1,BDH2
Glycogen Degradation II	0.399025	0.2	PYGL,PGM5
RAN Signaling	0.40738	0.176	KPNA1,XPO1,KPNA3
γ-linolenate Biosynthesis II (Animals)	0.40738	0.176	SLC27A1,ACSL3,SLC27A4
Phosphatidylglycerol Biosynthesis II (Non-plastidic)	0.40738	0.176	AGPAT6,CDS2,LCLAT1
Mitochondrial L-carnitine Shuttle Pathway	0.40738	0.176	SLC27A1,ACSL3,SLC27A4
Type I Diabetes Mellitus Signaling	0.412098	0.145	TRAF2,NFKB1,MAP3K5,CHUK,JAK2,GAD1,SOCS4,MAP3K14,CASP9,HLA-A,NFKBIB,GAD2,CPE,SOCS1,CASP3,MAPK8
GABA Receptor Signaling	0.416869	0.149	ADCY1,GNAS,GAD1,ADCY3,ADCY5,ADCY6,GAD2,DNM1,AP2M1,ABAT
tRNA Charging	0.431519	0.154	TARS,YARS2,NARS2,RARS,Qars,FARSA
Uracil Degradation II (Reductive)	0.439542	0.25	DPYSL2
Branched-chain Î±-keto acid Dehydrogenase Complex	0.439542	0.25	DBT
Spermine and Spermidine Degradation I	0.439542	0.25	SMOX
Thymine Degradation	0.439542	0.25	DPYSL2
Melatonin Degradation II	0.439542	0.25	SMOX
Arginine Degradation I (Arginase Pathway)	0.439542	0.25	OAT
N-acetylglucosamine Degradation II	0.439542	0.25	GNPDA2
Triacylglycerol Degradation	0.440555	0.16	PNPLA3,NDST2,LIPE,NDST1
Gluconeogenesis I	0.440555	0.16	ENO3,ME1,ME2,MDH1
Calcium Signaling	0.444631	0.14	ATF2,RCAN3,PRKAG2,PPP3CC,MYH9,CREB3,CREBBP,Tpm2,HDAC4,MAPK3,NFATC4,ATP2B4,EP300,MYH10,CAMK1D,NFATC1,CALR,Calm1 (includes others),ATF4,PPP3R1,CREB5,ITPR3,CAMK2G,RAP1B,PRKACA
Gαi Signaling	0.451856	0.142	KRAS,GNB2L1,ADCY6,ADCY5,GNG7,PRKAG2,SOS1,GNAI3,RALGDS,ADCY1,GNAI2,GNAS,ADCY3,GNG2,PRKACA,RRAS,MAPK3
Antiproliferative Role of TOB in T Cell Signaling	0.472063	0.154	TGFBR2,TOB1,PABPC1,PABPC4
Mechanisms of Viral Exit from Host Cells	0.481948	0.146	PRKCE,XPO1,ACTB,CHMP4B,PRKCB,PRKCH
Cleavage and Polyadenylation of Pre-mRNA	0.49545	0.167	CSTF3,PAPOLA
Glycogen Degradation III	0.49545	0.167	PYGL,PGM5
Calcium-induced T Lymphocyte Apoptosis	0.500035	0.141	PRKCE,Calm1 (includes others),PPP3R1,ITPR3,EP300,PRKCB,PLCG1,PRKCH,PPP3CC
IL-15 Production	0.502343	0.148	NFKB1,JAK2,TYK2,PTK7
Cell Cycle Control of Chromosomal Replication	0.502343	0.148	CDK7,ORC2,ORC5,ORC4
Role of Wnt/GSK-3β Signaling in the Pathogenesis of Influenza	0.503501	0.139	CSNK1E,CSNK1A1,CSNK1D,FZD1,AXIN1,CSNK1G2,FZD3,SIAH1,FZD4,APC2,APC
Lysine Degradation II	0.515229	0.2	AASDHPPT
Lysine Degradation V	0.515229	0.2	AASDHPPT
Tyrosine Degradation I	0.515229	0.2	GSTZ1
Folate Polyglutamylation	0.515229	0.2	FPGS
Cardiomyocyte Differentiation via BMP Receptors	0.517607	0.15	BMPR2,ATF2,SMAD6
Role of JAK2 in Hormone-like Cytokine Signaling	0.517607	0.143	SH2B3,JAK2,SOCS4,SOCS1,TYK2
Assembly of RNA Polymerase III Complex	0.539511	0.154	BRF2,POLR3D
Intrinsic Prothrombin Activation Pathway	0.562341	0.138	COL3A1,COL5A3,F8,COL2A1
Superpathway of Cholesterol Biosynthesis	0.562341	0.138	HMGCR,ACAT1,GGPS1,DHCR7
Antigen Presentation Pathway	0.570164	0.135	CALR,HLA-A,PDIA3,CANX,MR1
Proline Biosynthesis II (from Arginine)	0.580764	0.167	OAT
Urea Cycle	0.580764	0.167	ASL
Arginine Degradation VI (Arginase 2 Pathway)	0.580764	0.167	OAT
Thioredoxin Pathway	0.580764	0.167	TXNRD3
Pentose Phosphate Pathway (Non-oxidative Branch)	0.580764	0.167	TKT
Glycerol Degradation I	0.580764	0.167	GK5
Selenocysteine Biosynthesis II (Archaea and Eukaryotes)	0.580764	0.167	SEPSECS
UDP-N-acetyl-D-glucosamine Biosynthesis II	0.580764	0.167	GNPNAT1
Trans, trans-farnesyl Diphosphate Biosynthesis	0.580764	0.167	GGPS1
Citrulline-Nitric Oxide Cycle	0.580764	0.167	ASL
Pregnenolone Biosynthesis	0.580764	0.167	MICAL2
Mevalonate Pathway I	0.580764	0.143	HMGCR,ACAT1
Acetyl-CoA Biosynthesis I (Pyruvate Dehydrogenase Complex)	0.636796	0.143	DBT
GDP-glucose Biosynthesis	0.636796	0.143	PGM5
Aspartate Degradation II	0.636796	0.143	MDH1

## Sheet: Column legends
Column label	Column heading	Content	Note
A	Ingenuity Canonical Pathways	text	name for the pathway (pathways discussed are highlighted in yellow)
B	-log(p-value)	numeric	p calculated using Right-Tailed Fisher Exact Test to show the likelihood the association is due to randam chance
C	Ratio	numeric	Percentage of genes in a pathway whose expression were significantly affected
D	genes	text	Genes whose expression were significantly affected
