# Supplementary material for: Early transcriptional response to aminoglycoside antibiotic suggests alternate pathways leading to apoptosis in sensory hair cells in the mouse inner ear
Source: Front Cell Neurosci. 2015 May 21;9:190. doi: 10.3389/fncel.2015.00190 (PMC4439550; doi:10.3389/fncel.2015.00190)
Supplement: Table S3 — Gentamicin-induced expression changes of transcriptional targets of Jun, Nfkb1 and NRF2 (Nfe2l2). Red, significantly upregulated target genes; green, significantly downregulated target genes. [file Table3.XLS]

## Sheet: Jun Target Genes
Transcription factor	Target genes	p value	fold change
Jun	Jun	0.00244959	2.73299
Jun	Artn	0.000646878	1.93196
Jun	Sf3B3	1.12169e-05	1.81258
Jun	Srsf2	2.46322e-05	1.56595
Jun	Bdnf	0.00220637	1.3398
Jun	Mdm2	0.00542393	1.28435
Jun	Il7R	0.00973534	-1.28683
Jun	Snrnp70	0.00238157	-1.31351
Jun	Cdkn1a	0.00798627	-1.50225
Jun	Gja1	0.000396654	-1.91769
Jun	Nos2	0.0140954	-1.43466
Jun	Mmp9	0.0143295	-1.27826
Jun	Igfbp2	0.0200767	-2.9013
Jun	Fabp7	0.024461	-1.54624
Jun	Xiap	0.0252836	1.17124
Jun	Gdnf	0.0303861	-1.4757
Jun	Rarg	0.0625133	-1.80267
Jun	Mbp	0.0654434	-1.39077
Jun	Snrpn	0.0728026	-1.36923
Jun	Hnrnpa2B1	0.0759035	-1.07597
Jun	Tnc	0.0805687	-1.43508
Jun	Igfbp3	0.0899155	-1.50333
Jun	Rxra	0.126166	-1.11094
Jun	Ccnd1	0.150024	-1.33444
Jun	Wnt9A	0.155764	-1.32083
Jun	Lif	0.162066	-1.48574
Jun	Gap43	0.168166	-1.59443
Jun	Plau	0.172096	-1.51485
Jun	Stat1	0.196683	-1.27832
Jun	Rara	0.23503	-1.08957
Jun	Ngf	0.262416	1.14104
Jun	Srp19	0.291249	1.07336
Jun	Shh	0.292181	-1.13071
Jun	Chl1	0.32194	-1.39414
Jun	Nrcam	0.338491	-1.16952
Jun	Cdh1	0.339402	-1.21946
Jun	Pten	0.343221	-1.06322
Jun	Cmtm5	0.444647	-1.08638
Jun	Ptgs2	0.45548	-1.26566
Jun	Snrpc	0.461201	-1.08782
Jun	Il1B	0.516727	-1.13186
Jun	Bax	0.593907	-1.02868
Jun	Mpz	0.627239	-1.17846
Jun	Cygb	0.722557	-1.13664
Jun	Frzb	0.747263	-1.17268
Jun	Snrpg	0.808778	-1.0367
Jun	Hnrnpu	0.904267	1.00459
Jun	Mmp3	0.911108	-1.05588
Jun	Snrpb2	0.924222	-1.01443
Jun	Itgam	0.954679	-1.00752
Jun	Srrm1	0.961578	-1.00252
Jun	Cdk5R1	0.997964	1.00057
Jun	Fosl1	?	-1.08009
Jun	Il24	?	?
Jun	Il6	?	1.04807
Jun	Mmp10	?	?
Jun	Mmp13	?	1.02676
Jun	Pmaip1	?	1.10454
Jun	Wnt16	?	-1.08569
Jun	Cdc2	?	?
Jun	Clca1/Clca2	?	?
Jun	Cxcl15	?	?
Jun	Ifi16	?	?
Jun	Tp53	?	?
Jun	Mir-155	?	?

## Sheet: Nfkb1 Target Genes
Transcriptin factor	Target Genes	p value	fold change
Nfkb1	Nfkb1	0.000599441	1.4881
Nfkb1	Nfkbib	0.000177329	1.47658
Nfkb1	Traf2	0.000644892	1.37403
Nfkb1	Tank	0.00207985	1.34189
Nfkb1	Mdm2	0.00542393	1.28435
Nfkb1	App	0.00765324	-1.24353
Nfkb1	Akt1	0.00285659	-1.33926
Nfkb1	Cdkn1A	0.00798627	-1.50225
Nfkb1	Egr1	0.00446731	-1.61013
Nfkb1	Col2A1	0.00107997	-1.9155
Nfkb1	Sox9	0.000574027	-2.00419
Nfkb1	Ier3	0.000981203	-2.67625
Nfkb1	Ltc4S	0.0122705	1.22039
Nfkb1	Tert	0.012832	-1.28604
Nfkb1	Nos2	0.0140954	-1.43466
Nfkb1	Mmp9	0.0143295	-1.27826
Nfkb1	Sdc4	0.026087	-1.57204
Nfkb1	Rela	0.0493353	1.12649
Nfkb1	Jag1	0.0499494	-1.72607
Nfkb1	A2M	0.0625628	-2.39032
Nfkb1	Sod2	0.0767947	-1.19643
Nfkb1	Pdgfa	0.0876513	-1.39686
Nfkb1	Nfkbia	0.0927003	-1.21094
Nfkb1	Cr2	0.101906	-1.15453
Nfkb1	Relb	0.104623	1.10823
Nfkb1	Fcgrt	0.119343	-1.45317
Nfkb1	Ccnd1	0.150024	-1.33444
Nfkb1	Sytl1	0.161559	-1.23704
Nfkb1	Ccl19	0.166787	-1.39672
Nfkb1	Cxcl10	0.221629	-1.45681
Nfkb1	Bcl2	0.304274	-1.17265
Nfkb1	Stat3	0.42701	-1.05234
Nfkb1	Ptgs2	0.45548	-1.26566
Nfkb1	Il1B	0.516727	-1.13186
Nfkb1	Cxcl9	0.651981	1.08421
Nfkb1	Fadd	0.674365	-1.05015
Nfkb1	Ccl5	0.762184	-1.08275
Nfkb1	Gbp1	0.82739	-1.04552
Nfkb1	Tnf	0.855371	-1.02043
Nfkb1	Myc	0.86374	-1.03162
Nfkb1	Cxcl11	0.88279	-1.08137
Nfkb1	Tlr2	0.89802	-1.04543
Nfkb1	Ccl20	0.966304	-1.00604
Nfkb1	Ar	?	?
Nfkb1	Birc3	?	-1.11711
Nfkb1	Casr	?	?
Nfkb1	Ccl22	?	-1
Nfkb1	Cftr	?	?
Nfkb1	Crp	?	?
Nfkb1	Csn2	?	?
Nfkb1	Fabp6	?	?
Nfkb1	Ifnb1	?	?
Nfkb1	Il10	?	?
Nfkb1	Il2	?	?
Nfkb1	Il23A	?	?
Nfkb1	Il6	?	1.04807
Nfkb1	Krt6B	?	?
Nfkb1	Sele	?	?
Nfkb1	Selp	?	?
Nfkb1	Wt1	?	?
Nfkb1	Abcb1	?	?
Nfkb1	Cxcl8	?	?
Nfkb1	Eotaxin	?	?
Nfkb1	Faslg	?	?
Nfkb1	Ifn Beta	?	?
Nfkb1	Ighg1	?	?
Nfkb1	Ikb	?	?
Nfkb1	Pepck	?	?
Nfkb1	Tp53	?	?

## Sheet: NRF2 Target Genes
Transcription factors	Target Genes	p value	fold change
Nfe2l2	Bdnf	0.00220637	1.3398
Nfe2l2	Fth1	0.000202992	-1.30671
Nfe2l2	Gstm1	0.00248971	-1.32453
Nfe2l2	Gnai2	0.000483068	-1.35073
Nfe2l2	Gstp1	0.00498309	-1.37297
Nfe2l2	Mafg	3.16513e-06	-1.90283
Nfe2l2	Keap1	0.0338593	-1.08074
Nfe2l2	Syn2	0.0434466	-2.23798
Nfe2l2	Vcam1	0.0698515	-1.51077
Nfe2l2	Gsta3	0.0795785	1.34444
Nfe2l2	Gclm	0.0883438	1.10665
Nfe2l2	Hmox1	0.10636	-1.29357
Nfe2l2	Mogs	0.122974	-1.15412
Nfe2l2	Nqo2	0.127596	-1.09671
Nfe2l2	Nqo1	0.234461	-1.46061
Nfe2l2	Cat	0.270214	-1.1077
Nfe2l2	Sat1	0.332857	-1.08289
Nfe2l2	Gclc	0.465644	-1.06972
Nfe2l2	Psmb5	0.560056	-1.03807
Nfe2l2	Chgb	0.560915	-1.23111
Nfe2l2	Gabbr1	0.609367	-1.05859
Nfe2l2	Nfe2l2	0.848712	-1.03894
Nfe2l2	Hmbs	0.8714	1.01787
Nfe2l2	Gabra1	0.895603	1.0301
Nfe2l2	Bglap	?	?
Nfe2l2	Gsta1	?	?
Nfe2l2	G6pd	?	?
Nfe2l2	Hbg1	?	?
Nfe2l2	Sod	?	?
Nfe2l2	Txn	?	?

## Sheet: column legened
Transcription factor	Key factor for downstream target gene expression
Target genes	Genes whose expression are regulated by the transcription factor
p value	p value of expression comparison between control hair cell and gentamicin treated hair cells
fold change	gentamicin-induced expression change in hair cells
	p<0.01, fold change > 1.2
	P<0.01, fold change < -1.2
